# Supplementary material for: Donor-acceptor bulk-heterojunction sensitizer for efficient solid-state infrared-to-visible photon up-conversion
Source: Nat Commun. 2024 Jul 8;15:5719. doi: 10.1038/s41467-024-50177-4 (PMC11231359; doi:10.1038/s41467-024-50177-4)
Supplement: Supplementary file 4 — Source Data [file 41467_2024_50177_MOESM4_ESM.xlsx]

## Sheet: Figure 1b-c
		b								c
	PYIT1		PBQx-TCl		PYIT1:PBQx-TCl					Absorption		PL
X	Y	X	Y	X	Y				X	Y	X	Y
297	0.26755	297	0.16996	297	0.34063				398	0.06564	499.941	0.01569
298	0.26894	298	0.17126	298	0.34446				399	0.06919	500.722	0.01579
299	0.27073	299	0.1744	299	0.34868				400	0.07037	501.503	0.01593
300	0.27173	300	0.17866	300	0.3534				401	0.07156	502.284	0.01603
301	0.27451	301	0.17736	301	0.35833				402	0.07333	503.065	0.01604
302	0.27683	302	0.17921	302	0.36311				403	0.07865	503.846	0.01625
303	0.28021	303	0.17884	303	0.36814				404	0.08161	504.627	0.01639
304	0.28538	304	0.1818	304	0.37312				405	0.08102	505.407	0.01645
305	0.29035	305	0.18069	305	0.3783				406	0.08634	506.188	0.01646
306	0.29672	306	0.18273	306	0.38356				407	0.0887	506.968	0.01657
307	0.30182	307	0.17995	307	0.38843				408	0.0893	507.749	0.01682
308	0.30839	308	0.17995	308	0.39313				409	0.09225	508.529	0.01703
309	0.31468	309	0.1781	309	0.39754				410	0.09344	509.31	0.01733
310	0.32058	310	0.17681	310	0.40115				411	0.09639	510.09	0.01772
311	0.32748	311	0.17274	311	0.40433				412	0.09994	510.87	0.01807
312	0.33172	312	0.16941	312	0.40685				413	0.10171	511.65	0.01856
313	0.33649	313	0.16553	313	0.40857				414	0.10171	512.43	0.01912
314	0.34014	314	0.16201	314	0.40964				415	0.10763	513.21	0.01995
315	0.34292	315	0.15868	315	0.41029				416	0.10822	513.99	0.02061
316	0.34577	316	0.15517	316	0.41047				417	0.11118	514.769	0.02162
317	0.34736	317	0.14999	317	0.41001				418	0.11413	515.549	0.02254
318	0.34896	318	0.14666	318	0.40933				419	0.11709	516.329	0.0238
319	0.35035	319	0.14259	319	0.40834				420	0.123	517.108	0.02502
320	0.35181	320	0.13926	320	0.40716				421	0.12596	517.887	0.02637
321	0.3536	321	0.13593	321	0.40616				422	0.13247	518.667	0.02811
322	0.35439	322	0.13261	322	0.40526				423	0.13601	519.446	0.02995
323	0.35585	323	0.12909	323	0.40462				424	0.14134	520.225	0.03217
324	0.35824	324	0.12854	324	0.40427				425	0.14666	521.004	0.03472
325	0.35903	325	0.12354	325	0.40441				426	0.15435	521.783	0.03741
326	0.36109	326	0.12225	326	0.40475				427	0.16085	522.562	0.04087
327	0.36414	327	0.12188	327	0.40553				428	0.16617	523.341	0.04478
328	0.36679	328	0.1191	328	0.40686				429	0.17445	524.12	0.0488
329	0.36951	329	0.11818	329	0.40844				430	0.17859	524.899	0.05325
330	0.37355	330	0.11873	330	0.41017				431	0.18687	525.677	0.05834
331	0.37733	331	0.11818	331	0.41212				432	0.18924	526.456	0.06397
332	0.38038	332	0.11726	332	0.41436				433	0.19574	527.234	0.0702
333	0.38356	333	0.1167	333	0.41667				434	0.19929	528.013	0.07692
334	0.38687	334	0.11726	334	0.41871				435	0.20166	528.791	0.08419
335	0.38959	335	0.11818	335	0.42096				436	0.20047	529.569	0.09223
336	0.39191	336	0.12095	336	0.4229				437	0.20461	530.348	0.10121
337	0.39304	337	0.12058	337	0.42446				438	0.20639	531.126	0.11056
338	0.39443	338	0.12243	338	0.42582				439	0.20639	531.904	0.1209
339	0.39456	339	0.12391	339	0.42691				440	0.20934	532.682	0.13181
340	0.3945	340	0.12558	340	0.42767				441	0.21053	533.46	0.14339
341	0.3933	341	0.12724	341	0.42789				442	0.2123	534.237	0.15647
342	0.39238	342	0.12965	342	0.42779				443	0.21526	535.015	0.17011
343	0.38999	343	0.13113	343	0.42729				444	0.22176	535.793	0.18445
344	0.3874	344	0.13372	344	0.42635				445	0.22531	536.57	0.19972
345	0.38436	345	0.13538	345	0.42508				446	0.23063	537.348	0.2159
346	0.38111	346	0.13797	346	0.42347				447	0.24069	538.125	0.23283
347	0.37739	347	0.14111	347	0.4217				448	0.25488	538.902	0.2504
348	0.37295	348	0.14389	348	0.41954				449	0.26966	539.68	0.26822
349	0.36752	349	0.14463	349	0.41712				450	0.28386	540.457	0.28723
350	0.36235	350	0.14796	350	0.41457				451	0.30219	541.234	0.3069
351	0.35731	351	0.14925	351	0.41194				452	0.32348	542.011	0.32801
352	0.35174	352	0.15258	352	0.40909				453	0.34477	542.788	0.34916
353	0.3465	353	0.15461	353	0.40629				454	0.36192	543.565	0.37071
354	0.3404	354	0.15665	354	0.40318				455	0.38321	544.341	0.3925
355	0.33397	355	0.15887	355	0.40033				456	0.4039	545.118	0.41488
356	0.32887	356	0.16164	356	0.39733				457	0.42164	545.895	0.43828
357	0.3229	357	0.16275	357	0.39429				458	0.43584	546.671	0.46116
358	0.3174	358	0.16534	358	0.39143				459	0.45417	547.448	0.48503
359	0.31203	359	0.16608	359	0.38839				460	0.46659	548.224	0.50837
360	0.30699	360	0.16923	360	0.38533				461	0.47546	549	0.53144
361	0.30176	361	0.17089	361	0.3819				462	0.48492	549.776	0.55514
362	0.29639	362	0.17311	362	0.3786				463	0.49202	550.553	0.57812
363	0.29181	363	0.17533	363	0.3751				464	0.49734	551.329	0.60118
364	0.28631	364	0.17607	364	0.37125				465	0.49675	552.105	0.62457
365	0.28041	365	0.17681	365	0.36726				466	0.49616	552.881	0.64775
366	0.27504	366	0.18014	366	0.36312				467	0.4932	553.656	0.6701
367	0.26908	367	0.18106	367	0.35874				468	0.48906	554.432	0.69223
368	0.26265	368	0.18162	368	0.35404				469	0.48196	555.208	0.7135
369	0.25608	369	0.18347	369	0.34935				470	0.4796	555.983	0.73535
370	0.24919	370	0.18495	370	0.34448				471	0.47546	556.759	0.75714
371	0.24216	371	0.18347	371	0.3396				472	0.47014	557.534	0.77848
372	0.23553	372	0.18458	372	0.33464				473	0.47191	558.31	0.79849
373	0.2291	373	0.18421	373	0.32993				474	0.47546	559.085	0.8173
374	0.22327	374	0.18532	374	0.32532				475	0.47842	559.86	0.83586
375	0.21763	375	0.18513	375	0.321				476	0.4861	560.635	0.85405
376	0.21246	376	0.18495	376	0.31685				477	0.5003	561.41	0.87191
377	0.20795	377	0.18698	377	0.31309				478	0.51508	562.185	0.88782
378	0.20259	378	0.18606	378	0.3097				479	0.53519	562.96	0.90269
379	0.19881	379	0.1879	379	0.30641				480	0.56298	563.735	0.9157
380	0.19456	380	0.18698	380	0.30346				481	0.59018	564.51	0.92853
381	0.19065	381	0.18846	381	0.30075				482	0.62153	565.284	0.9401
382	0.18747	382	0.19031	382	0.29829				483	0.65523	566.059	0.95129
383	0.18402	383	0.19068	383	0.29597				484	0.69249	566.834	0.96161
384	0.18078	384	0.19142	384	0.29379				485	0.73152	567.608	0.97077
385	0.17799	385	0.19345	385	0.29191				486	0.77173	568.382	0.97865
386	0.17481	386	0.19327	386	0.2901				487	0.80367	569.157	0.98479
387	0.17163	387	0.19401	387	0.2882				488	0.84092	569.931	0.98977
388	0.16931	388	0.1953	388	0.28631				489	0.86931	570.705	0.99369
389	0.16685	389	0.19604	389	0.28461				490	0.89355	571.479	0.99735
390	0.16394	390	0.19549	390	0.28289				491	0.9113	572.253	0.99936
391	0.16202	391	0.19623	391	0.28123				492	0.93199	573.027	1
392	0.15956	392	0.19604	392	0.2797				493	0.94264	573.801	0.99961
393	0.15784	393	0.19604	393	0.27819				494	0.94796	574.574	0.9979
394	0.15612	394	0.1953	394	0.27677				495	0.94737	575.348	0.9966
395	0.15472	395	0.19641	395	0.27526				496	0.94678	576.122	0.99356
396	0.15333	396	0.19586	396	0.27386				497	0.93495	576.895	0.98988
397	0.15201	397	0.19438	397	0.27259				498	0.91839	577.669	0.98491
398	0.15055	398	0.19419	398	0.27111				499	0.90183	578.442	0.97953
399	0.14962	399	0.19327	399	0.26968				500	0.88054	579.215	0.97328
400	0.14849	400	0.19271	400	0.26825				501	0.85807	579.988	0.96765
401	0.14743	401	0.19216	401	0.26671				502	0.83146	580.762	0.96062
402	0.1463	402	0.19086	402	0.265				503	0.80721	581.535	0.95426
403	0.14544	403	0.19049	403	0.26319				504	0.78179	582.308	0.94753
404	0.14438	404	0.19031	404	0.26145				505	0.75754	583.08	0.94104
405	0.14259	405	0.1879	405	0.25959				506	0.73743	583.853	0.93402
406	0.14074	406	0.18883	406	0.25745				507	0.71733	584.626	0.92684
407	0.13934	407	0.18827	407	0.25515				508	0.69959	585.399	0.91962
408	0.13676	408	0.18679	408	0.25287				509	0.68421	586.171	0.91262
409	0.13477	409	0.18698	409	0.25049				510	0.67771	586.944	0.90622
410	0.13285	410	0.18661	410	0.24795				511	0.67534	587.716	0.89928
411	0.13006	411	0.18624	411	0.24536				512	0.67357	588.488	0.89317
412	0.12788	412	0.18716	412	0.24285				513	0.67889	589.261	0.88772
413	0.12536	413	0.18716	413	0.24016				514	0.69308	590.033	0.88256
414	0.12244	414	0.18643	414	0.23764				515	0.71023	590.805	0.87794
415	0.11999	415	0.18772	415	0.23528				516	0.72856	591.577	0.87303
416	0.1176	416	0.1879	416	0.23306				517	0.75281	592.349	0.86934
417	0.11535	417	0.18938	417	0.23091				518	0.77765	593.121	0.86597
418	0.11296	418	0.18864	418	0.2289				519	0.80603	593.893	0.86274
419	0.11117	419	0.19031	419	0.22725				520	0.83383	594.665	0.85955
420	0.10931	420	0.19197	420	0.22571				521	0.86103	595.436	0.85751
421	0.10746	421	0.19271	421	0.22434				522	0.88823	596.208	0.85501
422	0.10607	422	0.19419	422	0.22326				523	0.91484	596.979	0.85325
423	0.10494	423	0.19549	423	0.2225				524	0.93377	597.751	0.85251
424	0.10414	424	0.19697	424	0.22197				525	0.95506	598.522	0.8514
425	0.10308	425	0.19826	425	0.22166				526	0.9728	599.293	0.84988
426	0.10268	426	0.20085	426	0.22163				527	0.98344	600.065	0.84838
427	0.10268	427	0.20307	427	0.22187				528	0.9929	600.836	0.84748
428	0.10262	428	0.2051	428	0.22222				529	1	601.607	0.84611
429	0.10222	429	0.20788	429	0.22276				530	0.99763	602.378	0.84441
430	0.10255	430	0.20936	430	0.22349				531	0.99113	603.149	0.84179
431	0.10341	431	0.21287	431	0.22446				532	0.97871	603.919	0.83921
432	0.10341	432	0.21472	432	0.22556				533	0.96452	604.69	0.83634
433	0.10454	433	0.21824	433	0.22687				534	0.945	605.461	0.83253
434	0.105	434	0.22101	434	0.22843				535	0.92017	606.231	0.82822
435	0.10573	435	0.22323	435	0.23008				536	0.89001	607.002	0.82433
436	0.1064	436	0.22656	436	0.23177				537	0.85748	607.772	0.81942
437	0.10752	437	0.23026	437	0.23364				538	0.82318	608.543	0.81381
438	0.10825	438	0.23377	438	0.23558				539	0.78593	609.313	0.80763
439	0.10918	439	0.23729	439	0.23753				540	0.74512	610.083	0.80142
440	0.11011	440	0.24098	440	0.23952				541	0.7055	610.853	0.79445
441	0.11084	441	0.24431	441	0.24159				542	0.66529	611.623	0.78666
442	0.11157	442	0.24894	442	0.24369				543	0.61916	612.393	0.77908
443	0.11236	443	0.25264	443	0.2459				544	0.57776	613.163	0.77111
444	0.11276	444	0.25633	444	0.24805				545	0.53578	613.933	0.76263
445	0.11323	445	0.26077	445	0.25042				546	0.4932	614.703	0.75441
446	0.11389	446	0.26373	446	0.25286				547	0.45299	615.472	0.74554
447	0.11422	447	0.26817	447	0.2553				548	0.4175	616.242	0.73715
448	0.11482	448	0.27372	448	0.2577				549	0.38202	617.012	0.7272
449	0.11555	449	0.27853	449	0.26032				550	0.34772	617.781	0.71782
450	0.11594	450	0.28223	450	0.26292				551	0.31461	618.55	0.70872
451	0.11661	451	0.28704	451	0.26562				552	0.28563	619.32	0.69882
452	0.11727	452	0.29221	452	0.26845				553	0.25724	620.089	0.68915
453	0.11773	453	0.29721	453	0.27136				554	0.22945	620.858	0.67992
454	0.1184	454	0.30072	454	0.27435				555	0.20639	621.627	0.67086
455	0.11959	455	0.30608	455	0.27749				556	0.18628	622.396	0.66161
456	0.12012	456	0.31126	456	0.28074				557	0.1644	623.165	0.65145
457	0.12125	457	0.31681	457	0.28407				558	0.14548	623.934	0.64227
458	0.12191	458	0.32144	458	0.28751				559	0.12951	624.703	0.63347
459	0.12317	459	0.32754	459	0.2911				560	0.11413	625.471	0.62425
460	0.12423	460	0.3342	460	0.29487				561	0.09876	626.24	0.61469
461	0.12536	461	0.33919	461	0.29872				562	0.08634	627.008	0.60556
462	0.12681	462	0.34622	462	0.30283				563	0.07688	627.777	0.59693
463	0.12821	463	0.35288	463	0.3071				564	0.06446	628.545	0.58805
464	0.13	464	0.3599	464	0.31156				565	0.055	629.313	0.57956
465	0.13112	465	0.36582	465	0.31622				566	0.04908	630.082	0.57087
466	0.13265	466	0.3734	466	0.321				567	0.04317	630.85	0.56127
467	0.13431	467	0.38117	467	0.3261				568	0.0343	631.618	0.55279
468	0.13596	468	0.38857	468	0.33113				569	0.02957	632.386	0.54348
469	0.13716	469	0.39652	469	0.33639				570	0.02957	633.154	0.53498
470	0.13928	470	0.40503	470	0.34184				571	0.02247	633.922	0.52696
471	0.14093	471	0.41335	471	0.34747				572	0.01833	634.689	0.51779
472	0.14226	472	0.42094	472	0.35313				573	0.01656	635.457	0.50937
473	0.14432	473	0.43037	473	0.35887				574	0.01538	636.225	0.5019
474	0.14611	474	0.43999	474	0.36486				575	0.01301	636.992	0.49407
475	0.1477	475	0.44757	475	0.37096				576	0.00887	637.76	0.48619
476	0.14929	476	0.45571	476	0.37694				577	0.00769	638.527	0.47972
477	0.15101	477	0.46625	477	0.38309				578	0.00828	639.294	0.47399
478	0.1526	478	0.47549	478	0.38956				579	0.0071	640.062	0.46764
479	0.15413	479	0.48308	479	0.39588				580	0.00473	640.829	0.46134
480	0.15572	480	0.49306	480	0.40223				581	0.00532	641.596	0.45515
481	0.15744	481	0.50268	481	0.40884				582	0.00651	642.363	0.44955
482	0.15903	482	0.51248	482	0.41546				583	0.00355	643.13	0.44408
483	0.16049	483	0.52136	483	0.42198				584	0.00237	643.897	0.43861
484	0.16195	484	0.53079	484	0.4286				585	0.00473	644.664	0.43303
485	0.16354	485	0.54134	485	0.4353				586	0.00177	645.43	0.4269
486	0.16553	486	0.55206	486	0.44192				587	0.000591366	646.197	0.42144
487	0.16639	487	0.56001	487	0.44844				588	0	646.963	0.41636
488	0.16792	488	0.57074	488	0.45499				589	0.00355	647.73	0.41082
489	0.16951	489	0.58091	489	0.46172				590	0.00177	648.496	0.40601
490	0.1705	490	0.58979	490	0.46834				591	0.00237	649.263	0.4012
491	0.17136	491	0.59848	491	0.47493				592	0.00355	650.029	0.39551
492	0.17295	492	0.60977	492	0.48146				593	0.00355	650.795	0.39038
493	0.17395	493	0.61957	493	0.48804				594	0.00414	651.561	0.38573
494	0.17494	494	0.62918	494	0.49451				595	0.00296	652.327	0.38098
495	0.1756	495	0.63899	495	0.50091				596	0.00532	653.093	0.37603
496	0.17686	496	0.64971	496	0.50728				597	0.00473	653.859	0.37163
497	0.17766	497	0.66007	497	0.51375				598	0.00296	654.625	0.36674
498	0.17799	498	0.66969	498	0.52019				599	0.00296	655.391	0.36142
499	0.17859	499	0.68097	499	0.52657				600	0.00296	656.156	0.35685
500	0.17925	500	0.69114	500	0.53315						656.922	0.35143
501	0.17965	501	0.70168	501	0.53982						657.687	0.34705
502	0.17971	502	0.71112	502	0.54641						658.453	0.34281
503	0.18005	503	0.72314	503	0.55325						659.218	0.33796
504	0.18044	504	0.73479	504	0.56025						659.983	0.33333
505	0.18058	505	0.74478	505	0.56732						660.749	0.32877
506	0.18078	506	0.75698	506	0.57449						661.514	0.32514
507	0.18084	507	0.76826	507	0.58201						662.279	0.32125
508	0.18097	508	0.77955	508	0.58991						663.044	0.31757
509	0.18078	509	0.79138	509	0.59803						663.809	0.31365
510	0.18078	510	0.80396	510	0.60637						664.574	0.30964
511	0.18091	511	0.81579	511	0.61511						665.338	0.30599
512	0.18051	512	0.82763	512	0.624						666.103	0.3018
513	0.18044	513	0.84021	513	0.63308						666.868	0.29737
514	0.18051	514	0.85334	514	0.64248						667.632	0.29266
515	0.18038	515	0.86591	515	0.65209						668.397	0.28794
516	0.18005	516	0.87683	516	0.66179						669.161	0.28358
517	0.18025	517	0.88848	517	0.67156						669.925	0.27873
518	0.17965	518	0.89865	518	0.68152						670.69	0.27418
519	0.17965	519	0.91104	519	0.69159						671.454	0.26949
520	0.17952	520	0.92103	520	0.70156						672.218	0.26425
521	0.17925	521	0.9312	521	0.71149						672.982	0.25976
522	0.17912	522	0.94063	522	0.72129						673.746	0.25446
523	0.17899	523	0.94932	523	0.73093						674.51	0.24902
524	0.17846	524	0.95654	524	0.74027						675.273	0.24397
525	0.17819	525	0.96449	525	0.74929						676.037	0.23902
526	0.17832	526	0.97189	526	0.75806						676.801	0.23413
527	0.17753	527	0.97762	527	0.76648						677.564	0.22919
528	0.17746	528	0.9828	528	0.77443						678.328	0.22422
529	0.1772	529	0.98798	529	0.78199						679.091	0.21929
530	0.1766	530	0.99168	530	0.78907						679.854	0.21469
531	0.17614	531	0.99408	531	0.79557						680.618	0.20992
532	0.1756	532	0.99686	532	0.80145						681.381	0.20492
533	0.17527	533	0.99889	533	0.80674						682.144	0.19969
534	0.17481	534	0.99963	534	0.81144						682.907	0.19493
535	0.17428	535	1	535	0.81524						683.67	0.19066
536	0.17362	536	0.99778	536	0.8184						684.433	0.18609
537	0.17309	537	0.99593	537	0.8209						685.196	0.18114
538	0.17242	538	0.9939	538	0.8226						685.958	0.1769
539	0.17196	539	0.99149	539	0.82354						686.721	0.17228
540	0.17123	540	0.98613	540	0.8238						687.484	0.16763
541	0.17057	541	0.98188	541	0.82333						688.246	0.16293
542	0.17004	542	0.97818	542	0.82229						689.009	0.15827
543	0.16931	543	0.97263	543	0.82075						689.771	0.15422
544	0.16878	544	0.96745	544	0.81873						690.533	0.15042
545	0.16851	545	0.96227	545	0.81639						691.295	0.14682
546	0.16831	546	0.95728	546	0.81387						692.058	0.14302
547	0.16785	547	0.95247	547	0.81124						692.82	0.13924
548	0.16758	548	0.94803	548	0.80867						693.582	0.13581
549	0.16765	549	0.94489	549	0.80629						694.344	0.13261
550	0.16725	550	0.94211	550	0.80431						695.105	0.12953
551	0.16699	551	0.94008	551	0.8028						695.867	0.12665
552	0.16725	552	0.93823	552	0.80182						696.629	0.12388
553	0.16745	553	0.93804	553	0.80166						697.391	0.12067
554	0.16758	554	0.93786	554	0.80212						698.152	0.11828
555	0.16778	555	0.93878	555	0.80345						698.914	0.11571
556	0.16858	556	0.94119	556	0.8057						699.675	0.11305
557	0.16917	557	0.94396	557	0.80876						700.436	0.11048
558	0.16977	558	0.94544	558	0.81276						701.198	0.10817
559	0.1703	559	0.94896	559	0.8177						701.959	0.10575
560	0.1713	560	0.95191	560	0.82347						702.72	0.10308
561	0.17236	561	0.9558	561	0.8299						703.481	0.10067
562	0.17322	562	0.9582	562	0.83718						704.242	0.09863
563	0.17441	563	0.96172	563	0.84488						705.003	0.09667
564	0.17587	564	0.96412	564	0.85293						705.763	0.09479
565	0.17726	565	0.9656	565	0.86131						706.524	0.09284
566	0.17859	566	0.96726	566	0.86966						707.285	0.09065
567	0.18025	567	0.96726	567	0.87791						708.045	0.08886
568	0.1819	568	0.96597	568	0.88593						708.806	0.08719
569	0.18349	569	0.96338	569	0.8935						709.566	0.08586
570	0.18575	570	0.96042	570	0.90044						710.327	0.08426
571	0.1876	571	0.95506	571	0.90664						711.087	0.08285
572	0.18939	572	0.94877	572	0.91192						711.847	0.0813
573	0.19158	573	0.941	573	0.91624						712.607	0.0797
574	0.19403	574	0.93213	574	0.91926						713.367	0.07848
575	0.19622	575	0.92195	575	0.92125						714.127	0.07706
576	0.19861	576	0.90901	576	0.92185						714.887	0.07564
577	0.20119	577	0.89514	577	0.92087						715.647	0.07433
578	0.20391	578	0.8796	578	0.91858						716.407	0.07288
579	0.20676	579	0.86259	579	0.91472						717.167	0.07154
580	0.20961	580	0.84483	580	0.90929						717.926	0.07009
581	0.2124	581	0.8243	581	0.90225						718.686	0.06892
582	0.21591	582	0.80248	582	0.89364						719.445	0.0678
583	0.21889	583	0.77788	583	0.8834						720.205	0.06659
584	0.22188	584	0.75217	584	0.8716						720.964	0.06552
585	0.22559	585	0.72647	585	0.85814						721.723	0.06439
586	0.22937	586	0.69798	586	0.84292						722.483	0.06319
587	0.23275	587	0.66969	587	0.82617						723.242	0.06235
588	0.23639	588	0.6401	588	0.80778						724.001	0.06138
589	0.2405	589	0.61087	589	0.78798						724.76	0.06044
590	0.24441	590	0.57925	590	0.76678						725.518	0.05935
591	0.24872	591	0.54818	591	0.74458						726.277	0.05858
592	0.2529	592	0.51618	592	0.72161						727.036	0.0577
593	0.25714	593	0.48604	593	0.69792						727.795	0.05687
594	0.26185	594	0.45608	594	0.67378						728.553	0.05613
595	0.26629	595	0.42556	595	0.64951						729.312	0.0553
596	0.27087	596	0.39948	596	0.62516						730.07	0.0543
597	0.27531	597	0.3734	597	0.601						730.829	0.05344
598	0.27995	598	0.34918	598	0.57737						731.587	0.05281
599	0.28472	599	0.32532	599	0.55441						732.345	0.05186
600	0.28969	600	0.30313	600	0.53238						733.103	0.05107
601	0.2944	601	0.28334	601	0.51132						733.861	0.05044
602	0.2993	602	0.2641	602	0.49146						734.619	0.04988
603	0.30408	603	0.24598	603	0.47289						735.377	0.04904
604	0.30938	604	0.2297	604	0.45551						736.135	0.04831
605	0.31435	605	0.2138	605	0.43915						736.893	0.04753
606	0.31919	606	0.199	606	0.42409						737.651	0.04685
607	0.32449	607	0.18661	607	0.41024						738.408	0.04614
608	0.32933	608	0.17348	608	0.39751						739.166	0.04557
609	0.33437	609	0.16183	609	0.38594						739.923	0.04492
610	0.33948	610	0.15092	610	0.37543						740.681	0.04415
611	0.34458	611	0.14074	611	0.36613						741.438	0.04351
612	0.34975	612	0.13131	612	0.35774						742.195	0.04282
613	0.35472	613	0.1228	613	0.35021						742.953	0.04219
614	0.3597	614	0.11485	614	0.34361						743.71	0.04166
615	0.3642	615	0.10819	615	0.3378						744.467	0.04099
616	0.36878	616	0.10043	616	0.33267						745.224	0.04031
617	0.37328	617	0.09395	617	0.3281						745.981	0.03963
618	0.37759	618	0.08822	618	0.32415						746.738	0.03898
619	0.38257	619	0.08323	619	0.32081						747.494	0.03813
620	0.38674	620	0.07749	620	0.3179						748.251	0.03752
621	0.39079	621	0.07268	621	0.31536						749.008	0.03693
622	0.39529	622	0.0688	622	0.31329						749.764	0.03618
623	0.39954	623	0.06399	623	0.31146						750.521	0.03543
624	0.40318	624	0.06011	624	0.30994						751.277	0.03476
625	0.40696	625	0.05604	625	0.30869						752.033	0.034
626	0.41074	626	0.05252	626	0.30779						752.79	0.03333
627	0.41439	627	0.04883	627	0.30695						753.546	0.0327
628	0.41803	628	0.04568	628	0.30635						754.302	0.03222
629	0.42148	629	0.04217	629	0.30586						755.058	0.03141
630	0.42459	630	0.03902	630	0.30558						755.814	0.0305
631	0.42791	631	0.03625	631	0.30541						756.57	0.02997
632	0.43096	632	0.03366	632	0.30531						757.326	0.0293
633	0.43394	633	0.03144	633	0.3054						758.081	0.02876
634	0.43686	634	0.02885	634	0.30559						758.837	0.0283
635	0.43951	635	0.02645	635	0.30583						759.593	0.02776
636	0.44209	636	0.02423	636	0.3062						760.348	0.02726
637	0.44455	637	0.02312	637	0.3066						761.104	0.02661
638	0.44693	638	0.01997	638	0.30702						761.859	0.02621
639	0.44899	639	0.01794	639	0.30744						762.614	0.02588
640	0.45138	640	0.01609	640	0.30793						763.37	0.02551
641	0.45317	641	0.0148	641	0.30842						764.125	0.02517
642	0.45489	642	0.01258	642	0.30892						764.88	0.02477
643	0.45668	643	0.01054	643	0.30948						765.635	0.02441
644	0.45887	644	0.00906	644	0.3101						766.39	0.02395
645	0.45986	645	0.00777	645	0.3107						767.145	0.02376
646	0.46125	646	0.00592	646	0.31129						767.899	0.02348
647	0.46311	647	0.00425	647	0.31198						768.654	0.0233
648	0.4645	648	0.00277	648	0.31273						769.409	0.02274
649	0.46622	649	0.00185	649	0.31341						770.163	0.02225
650	0.46682	650	0	650	0.31429						770.918	0.02197
651	0.46874			651	0.31528						771.672	0.02162
652	0.46954			652	0.3163						772.427	0.02131
653	0.47133			653	0.31735						773.181	0.021
654	0.47246			654	0.31857						773.935	0.02062
655	0.47378			655	0.31987						774.689	0.02029
656	0.47511			656	0.32115						775.443	0.01994
657	0.47663			657	0.32253						776.197	0.01952
658	0.47816			658	0.32402						776.951	0.01935
659	0.47948			659	0.32555						777.705	0.01912
660	0.48094			660	0.32716						778.459	0.01892
661	0.48273			661	0.32876						779.213	0.01866
662	0.48419			662	0.33053						779.966	0.01845
663	0.48624			663	0.33237						780.72	0.01814
664	0.48837			664	0.33427						781.473	0.01785
665	0.49095			665	0.3362						782.227	0.0177
666	0.4934			666	0.33826						782.98	0.01738
667	0.49586			667	0.34048						783.734	0.017
668	0.49838			668	0.34273						784.487	0.01663
669	0.50123			669	0.34519						785.24	0.01648
670	0.50394			670	0.34793						785.993	0.0162
671	0.5066			671	0.35062						786.746	0.01585
672	0.50998			672	0.35342						787.499	0.01559
673	0.51323			673	0.35648						788.252	0.01532
674	0.51634			674	0.35977						789.004	0.0151
675	0.51959			675	0.36311						789.757	0.01493
676	0.5231			676	0.36653						790.51	0.01471
677	0.52655			677	0.37023						791.262	0.01445
678	0.53026			678	0.37397						792.015	0.01431
679	0.5345			679	0.37779						792.767	0.01416
680	0.53835			680	0.3819						793.52	0.01392
681	0.54186			681	0.38605						794.272	0.01385
682	0.54617			682	0.39036						795.024	0.01373
683	0.55015			683	0.39465						795.776	0.01345
684	0.55466			684	0.39908						796.528	0.01327
685	0.55903			685	0.40353						797.28	0.01327
686	0.56341			686	0.4081						798.032	0.01312
687	0.56725			687	0.41263						798.784	0.01286
688	0.57229			688	0.41736						799.536	0.01268
689	0.57673			689	0.42201						800.288	0.01247
690	0.58091			690	0.42663						801.039	0.01227
691	0.58502			691	0.43118						801.791	0.01211
692	0.58946			692	0.43577						802.542	0.01197
693	0.59377			693	0.44048						803.294	0.01185
694	0.59761			694	0.4451						804.045	0.01172
695	0.60186			695	0.44957						804.796	0.0113
696	0.6061			696	0.45405						805.547	0.01103
697	0.60915			697	0.45854						806.299	0.01085
698	0.61306			698	0.46293
699	0.61763			699	0.46739
700	0.62174			700	0.47184
701	0.62459			701	0.47612
702	0.62884			702	0.48033
703	0.63208			703	0.48447
704	0.6354			704	0.48863
705	0.63852			705	0.49266
706	0.6417			706	0.4965
707	0.64441			707	0.50031
708	0.64713			708	0.5042
709	0.65025			709	0.50773
710	0.6527			710	0.51124
711	0.65515			711	0.51468
712	0.65694			712	0.51807
713	0.6594			713	0.5214
714	0.66099			714	0.52457
715	0.66318			715	0.52762
716	0.66516			716	0.53068
717	0.66676			717	0.53361
718	0.66808			718	0.53638
719	0.66914			719	0.53912
720	0.67067			720	0.54167
721	0.67153			721	0.5441
722	0.67279			722	0.54654
723	0.67391			723	0.54894
724	0.67484			724	0.55124
725	0.67498			725	0.55336
726	0.67537			726	0.55552
727	0.67604			727	0.55777
728	0.67643			728	0.55997
729	0.67683			729	0.56211
730	0.67696			730	0.56445
731	0.67743			731	0.56671
732	0.67769			732	0.56909
733	0.67783			733	0.57153
734	0.67875			734	0.57404
735	0.67822			735	0.57652
736	0.67882			736	0.57911
737	0.67935			737	0.58174
738	0.67988			738	0.5842
739	0.68054			739	0.58699
740	0.68121			740	0.58986
741	0.6822			741	0.59284
742	0.68339			742	0.59608
743	0.68465			743	0.59942
744	0.68598			744	0.60301
745	0.68737			745	0.60665
746	0.68863			746	0.61051
747	0.69122			747	0.61465
748	0.69294			748	0.61896
749	0.69513			749	0.62355
750	0.69778			750	0.62826
751	0.70116			751	0.63326
752	0.70481			752	0.63863
753	0.70819			753	0.64415
754	0.71177			754	0.64988
755	0.71495			755	0.65569
756	0.71959			756	0.66174
757	0.72396			757	0.66804
758	0.729			758	0.67443
759	0.73411			759	0.68117
760	0.73828			760	0.68795
761	0.74398			761	0.69493
762	0.75015			762	0.70215
763	0.75698			763	0.70961
764	0.76228			764	0.71709
765	0.76845			765	0.72481
766	0.77527			766	0.73271
767	0.78124			767	0.7409
768	0.78774			768	0.74913
769	0.79523			769	0.7576
770	0.80192			770	0.76627
771	0.80948			771	0.77513
772	0.81604			772	0.78421
773	0.8236			773	0.79329
774	0.83049			774	0.80254
775	0.83905			775	0.81179
776	0.84654			776	0.82108
777	0.85389			777	0.83061
778	0.86112			778	0.83984
779	0.86908			779	0.84905
780	0.8765			780	0.8581
781	0.88266			781	0.86712
782	0.89102			782	0.87595
783	0.89745			783	0.88469
784	0.90587			784	0.89313
785	0.91289			785	0.90161
786	0.91787			786	0.90986
787	0.92589			787	0.91787
788	0.93258			788	0.92566
789	0.93815			789	0.93333
790	0.94465			790	0.94082
791	0.94995			791	0.94784
792	0.95711			792	0.95461
793	0.96182			793	0.96084
794	0.96818			794	0.96694
795	0.97203			795	0.97266
796	0.97686			796	0.978
797	0.98025			797	0.98279
798	0.98515			798	0.98695
799	0.9878			799	0.99082
800	0.99165			800	0.99382
801	0.99456			801	0.99632
802	0.99562			802	0.99815
803	0.99821			803	0.99942
804	1			804	1
805	0.99954			805	0.99984
806	0.99861			806	0.9992
807	0.99894			807	0.99768
808	0.99861			808	0.9956
809	0.99529			809	0.99254
810	0.99271			810	0.98886
811	0.99072			811	0.98429
812	0.98754			812	0.9789
813	0.9821			813	0.97281
814	0.97488			814	0.96624
815	0.9699			815	0.95895
816	0.96414			816	0.95083
817	0.95731			817	0.9417
818	0.94849			818	0.93198
819	0.94021			819	0.92173
820	0.93059			820	0.91056
821	0.91979			821	0.89904
822	0.90965			822	0.88676
823	0.89725			823	0.87415
824	0.88426			824	0.8611
825	0.87159			825	0.84751
826	0.85701			826	0.83379
827	0.84461			827	0.81965
828	0.82983			828	0.80529
829	0.81412			829	0.79057
830	0.80027			830	0.77575
831	0.78455			831	0.76106
832	0.76792			832	0.746
833	0.75147			833	0.73096
834	0.73431			834	0.71581
835	0.7178			835	0.70059
836	0.70003			836	0.68533
837	0.68392			837	0.66986
838	0.66603			838	0.65446
839	0.6478			839	0.63916
840	0.62976			840	0.62363
841	0.61253			841	0.60858
842	0.59523			842	0.59347
843	0.57713			843	0.57876
844	0.56009			844	0.56428
845	0.54299			845	0.54979
846	0.52708			846	0.53534
847	0.50918			847	0.52155
848	0.49321			848	0.50788
849	0.47663			849	0.49454
850	0.46046			850	0.48154
851	0.44541			851	0.46894
852	0.42943			852	0.4564
853	0.41564			853	0.44449
854	0.40113			854	0.43251
855	0.38595			855	0.42134
856	0.37136			856	0.41044
857	0.35863			857	0.39917
858	0.34432			858	0.38807
859	0.33073			859	0.37726
860	0.31866			860	0.36652
861	0.30554			861	0.35674
862	0.29321			862	0.34672
863	0.2828			863	0.33677
864	0.27133			864	0.32707
865	0.26039			865	0.31757
866	0.24985			866	0.30819
867	0.24011			867	0.29958
868	0.22811			868	0.29077
869	0.2183			869	0.28252
870	0.21028			870	0.27462
871	0.20113			871	0.26687
872	0.19258			872	0.25973
873	0.18469			873	0.25263
874	0.17667			874	0.24564
875	0.16752			875	0.23944
876	0.16135			876	0.23314
877	0.15366			877	0.22731
878	0.14558			878	0.22102
879	0.14027			879	0.2148
880	0.13059			880	0.20934
881	0.12569			881	0.20462
882	0.12045			882	0.19979
883	0.11283			883	0.19521
884	0.10679			884	0.18983
885	0.10308			885	0.18516
886	0.09791			886	0.17969
887	0.094			887	0.17469
888	0.08532			888	0.17019
889	0.08346			889	0.16561
890	0.08015			890	0.15927
891	0.07398			891	0.15477
892	0.06941			892	0.14984
893	0.06642			893	0.14537
894	0.06039			894	0.14179
895	0.0584			895	0.13734
896	0.05191			896	0.13599
897	0.05018			897	0.13082
898	0.05164			898	0.12838
899	0.04276			899	0.12533
900	0.04024			900	0.12184
901	0.03838			901	0.11931
902	0.04117			902	0.11676
903	0.03779			903	0.11386
904	0.03334			904	0.11025
905	0.03414			905	0.10769
906	0.024			906	0.10449
907	0.02493			907	0.10181
908	0.0232			908	0.09903
909	0.02665			909	0.09539
910	0.03308			910	0.09166
911	0.02194			911	0.09009
912	0.02035			912	0.08719
913	0.01863			913	0.08527
914	0.01724			914	0.0834
915	0.01611			915	0.08112
916	0.01485			916	0.08061
917	0.01385			917	0.07668
918	0.01266			918	0.07668
919	0.0118			919	0.07348
920	0.01114			920	0.071
921	0.01034			921	0.06997
922	0.00941			922	0.06828
923	0.00849			923	0.06653
924	0.00802			924	0.06484
925	0.00683			925	0.06335
926	0.0065			926	0.06177
927	0.00583			927	0.06013
928	0.0053			928	0.05862
929	0.00497			929	0.05716
930	0.00444			930	0.05581
931	0.00404			931	0.05438
932	0.00358			932	0.05298
933	0.00338			933	0.0518
934	0.00312			934	0.05057
935	0.00265			935	0.0493
936	0.00232			936	0.04811
937	0.00212			937	0.04693
938	0.00192			938	0.04571
939	0.00179			939	0.04452
940	0.00113			940	0.04345
941	0.00146			941	0.04228
942	0.000994365			942	0.04117
943	0.000861783			943	0.04005
944	0.000994365			944	0.03904
945	0.00066291			945	0.03796
946	0.000729201			946	0.03691
947	0.000397746			947	0.03586
948	0.000530328			948	0.03486
949	0.000464037			949	0.0339
950	6.6291e-05			950	0.03292
951	6.6291e-05			951	0.03202
952	0			952	0.03115
953	0.000265164			953	0.03019
954	0			954	0.02929
955	6.6291e-05			955	0.02847
956	0.000132582			956	0.02762
957	0.000265164			957	0.02685
958	0.000265164			958	0.02601
959	6.6291e-05			959	0.02523
960	0.000198873			960	0.02447
961	0.000265164			961	0.02374
962	6.6291e-05			962	0.0231
963	0.000265164			963	0.02236
964	6.6291e-05			964	0.02168
965	0.000331455			965	0.02091
966	0.000397746			966	0.02018
967	0.000265164			967	0.01942
968	0.000530328			968	0.01873
969	0.000397746			969	0.01802
970	0.000596619			970	0.01732
971	0.00066291			971	0.01666
972	0.00066291			972	0.01596
973	0.000729201			973	0.01532
974	0.000861783			974	0.01472
975	0.000795492			975	0.01416
976	0.000861783			976	0.01347
977	0.00113			977	0.01288
978	0.00113			978	0.01223
979	0.000928074			979	0.01158
980	0.00106			980	0.011
981	0.00133			981	0.01042
982	0.00119			982	0.00977
983	0.00159			983	0.00918
984	0.00146			984	0.00864
985	0.00166			985	0.00804
986	0.00166			986	0.00747
987	0.00152			987	0.0069
988	0.00172			988	0.00639
989	0.00172			989	0.00582
990	0.00206			990	0.00524
991	0.00206			991	0.0047
992	0.00219			992	0.00415
993	0.00239			993	0.00362
994	0.00225			994	0.00309
995	0.00259			995	0.00256
996	0.00239			996	0.00204
997	0.00245			997	0.00152
998	0.00265			998	0.00101
999	0.00265			999	0.000501684
1000	0.00259			1000	0

## Sheet: Figure 2b-d
		b					c					d
	Without DBP		With DBP			Without DBP		With DBP			Without DBP		With DBP
X	Y	X	Y		X	Y	X	Y		X	Y	X	Y
496.815	0.000876037	496.815	0.000173853		0	0	0	0		0.6065	7	0.62725	35.12
497.597	0.000912375	497.597	0.000173853		0.6065	0.1034	0.62725	0.31022		1.002	19.75	0.99125	79
498.378	0.00080893	498.378	0.000183511		1.002	0.22953	0.99125	0.45698		1.40875	29	1.37575	158.38
499.16	0.00102	499.16	0.000309071		1.40875	0.2288	1.37575	0.60347		1.97	49.75	1.925	267.75
499.941	0.000846631	499.941	0.000202828		1.97	0.28619	1.925	0.76691		2.49	81.5	2.4575	402
500.722	0.000953406	500.722	0.000231803		2.49	0.3299	2.4575	0.8701		2.83375	96.12	2.79125	507.12
501.503	0.000778974	501.503	0.000202828		2.83375	0.35745	2.79125	0.95606		3.292	117.5	3.24	626.5
502.284	0.00103	502.284	0.000173853		3.292	0.39585	3.24	1.0354		3.97425	158.12	3.945	871.62
503.065	0.00117	503.065	0.000231803		3.97425	0.43175	3.945	1.15302		4.53	204.38	4.56625	1096.25
503.846	0.00124	503.846	0.000241462		4.53	0.46413	4.56625	1.2483		5.1875	233.5	5.15	1300.25
504.627	0.00132	504.627	0.000260779		5.1875	0.50141	5.15	1.31815		5.8925	280.62	5.905	1587.25
505.407	0.00146	505.407	0.000260779		5.8925	0.544	5.905	1.38502		6.7825	350	6.9125	1928.88
506.188	0.00157	506.188	0.000309071		6.7825	0.56459	6.9125	1.46385		7.7775	435	7.9775	2372.88
506.968	0.00146	506.968	0.000270437		7.7775	0.59267	7.9775	1.55788		8.8575	507.12	8.765	2697.62
507.749	0.00193	507.749	0.000299413		8.8575	0.62073	8.765	1.60642		9.675	577.12	9.6575	3047
508.529	0.00183	508.529	0.000299413		9.675	0.64168	9.6575	1.6579		10.325	623.38	10.435	3405.5
509.31	0.00161	509.31	0.000299413		10.325	0.65104	10.435	1.69312		11.6	702.25	11.325	3681.25
510.09	0.00197	510.09	0.000309071		11.6	0.66654	11.325	1.70355		12.6675	800.88	11.64	3877
510.87	0.00223	510.87	0.000357364		12.6675	0.68746	11.64	1.74827		13.605	885	12.2875	4100
511.65	0.00241	511.65	0.00031873		13.605	0.69461	12.2875	1.74198		14.7025	954.38	12.5775	4298.5
512.43	0.00277	512.43	0.000424973		14.7025	0.71112	12.5775	1.79142		16.2175	1063.62	13.6225	4761.38
513.21	0.00274	513.21	0.000434631		16.2175	0.72496	13.6225	1.83569		17.185	1168.75	14.5375	5177.12
513.99	0.00336	513.99	0.000405656		17.185	0.73241	14.5375	1.86107		18.4	1256.5	16.075	5847
514.769	0.00398	514.769	0.00044429		18.4	0.74783	16.075	1.89846		19.9675	1386.25	17.1	6269.5
515.549	0.00395	515.549	0.000463607		19.9675	0.75901	17.1	1.91865		21.0425	1454	18.3625	6774.12
516.329	0.0045	516.329	0.000531216		21.0425	0.76555	18.3625	1.94618		22.505	1585.88	19.775	7425.88
517.108	0.00461	517.108	0.000637459		22.505	0.77459	19.775	1.96745		25.93	1862	21.1275	8079.38
517.887	0.00528	517.887	0.000666435		25.93	0.78899	21.1275	1.98902		30.545	2292.62	22.5175	8641.75
518.667	0.00608	518.667	0.00069541		30.545	0.80895	22.5175	2.01046		35.7	2688.88	26.1625	10250.1
519.446	0.00675	519.446	0.000685752		35.7	0.82147	26.1625	2.05872		40.75	3058	30.7125	12293.4
520.225	0.00734	520.225	0.000705069		40.75	0.82919	30.7125	2.10568		45.475	3517.62	35.6	14536.2
521.004	0.00816	521.004	0.000917555		45.475	0.83585	35.6	2.13577		52.325	4054.25	40.975	16915.2
521.783	0.00967	521.783	0.000927214		52.325	0.84057	40.975	2.16036		57.475	4449.12	45.9125	19097.1
522.562	0.01075	522.562	0.00114		57.475	0.84357	45.9125	2.17606		66	5089.62	54	22631.6
523.341	0.01224	523.341	0.00122		66	0.84556	54	2.19212		73.3	5762.62	59.8	25027.9
524.12	0.01391	524.12	0.00135		73.3	0.85088	59.8	2.19715		85.225	6676.25	67.675	28338.9
524.899	0.01607	524.899	0.00149		85.225	0.84725	67.675	2.19578		96.05	7438.12	75.05	31329.5
525.677	0.0179	525.677	0.00167		96.05	0.84194	75.05	2.19399		105.375	8097.38	86.15	36097.4
526.456	0.02129	526.456	0.00195		105.375	0.8384	86.15	2.19501		115.55	8895.62	95.45	39796.2
527.234	0.02417	527.234	0.00221				95.45	2.18875		127.25	9713.25	105.15	43807.6
528.013	0.02609	528.013	0.00251				105.15	2.18153		141.375	10689.1	112.6	46608.4
528.791	0.03092	528.791	0.00269							156.2	11811.2	125.175	51347.1
529.569	0.0349	529.569	0.00299							172.45	12889.9	137.6	56219
530.348	0.03975	530.348	0.00334							186.3	13765.8	150.125	60821.5
531.126	0.04395	531.126	0.00381							202.95	14904	165.1	66468.4
531.904	0.04954	531.904	0.0042							226.3	16382.5	179.75	71654.2
532.682	0.05585	532.682	0.0047							248.825	17738.8	201.75	79574.1
533.46	0.06132	533.46	0.00527							270.7	19190.6	224.25	86917.8
534.237	0.06887	534.237	0.00586							296.7	20766.2	237.975	91833.4
535.015	0.07753	535.015	0.00646							321.25	22206.5	257.4	97892.4
535.793	0.08686	535.793	0.00741							342.15	23268.9	276.5	103542
536.57	0.09651	536.57	0.00799							384.3	26090.9
537.348	0.10815	537.348	0.00873
538.125	0.12054	538.125	0.00986
538.902	0.13191	538.902	0.0109
539.68	0.14467	539.68	0.0118
540.457	0.16138	540.457	0.01321
541.234	0.1762	541.234	0.01476
542.011	0.19436	542.011	0.01613
542.788	0.21266	542.788	0.01782
543.565	0.23261	543.565	0.01938
544.341	0.2567	544.341	0.02139
545.118	0.28017	545.118	0.02349
545.895	0.30382	545.895	0.02529
546.671	0.33195	546.671	0.02748
547.448	0.35524	547.448	0.02935
548.224	0.3814	548.224	0.03185
549	0.40787	549	0.03447
549.776	0.4358	549.776	0.03694
550.553	0.4652	550.553	0.03963
551.329	0.49491	551.329	0.04164
552.105	0.52381	552.105	0.04395
552.881	0.5552	552.881	0.04652
553.656	0.58119	553.656	0.04867
554.432	0.60679	554.432	0.05129
555.208	0.63448	555.208	0.05382
555.983	0.65749	555.983	0.05626
556.759	0.6849	556.759	0.05807
557.534	0.70592	557.534	0.06035
558.31	0.72708	558.31	0.06219
559.085	0.75343	559.085	0.06409
559.86	0.76261	559.86	0.06525
560.635	0.77692	560.635	0.06665
561.41	0.7938	561.41	0.06804
562.185	0.80728	562.185	0.06936
562.96	0.8189	562.96	0.0698
563.735	0.82905	563.735	0.06995
564.51	0.83494	564.51	0.07079
565.284	0.83176	565.284	0.07083
566.059	0.83934	566.059	0.07149
566.834	0.83989	566.834	0.07153
567.608	0.83817	567.608	0.07089
568.382	0.83796	568.382	0.07064
569.157	0.83203	569.157	0.07078
569.931	0.83104	569.931	0.07047
570.705	0.823	570.705	0.06999
571.479	0.81962	571.479	0.07019
572.253	0.8113	572.253	0.06994
573.027	0.80423	573.027	0.06914
573.801	0.79694	573.801	0.06896
574.574	0.79342	574.574	0.06828
575.348	0.78484	575.348	0.06852
576.122	0.77858	576.122	0.06896
576.895	0.76602	576.895	0.06815
577.669	0.7649	577.669	0.06921
578.442	0.75959	578.442	0.06938
579.215	0.75138	579.215	0.07028
579.988	0.7464	579.988	0.07095
580.762	0.74295	580.762	0.0727
581.535	0.7437	581.535	0.07401
582.308	0.73757	582.308	0.07658
583.08	0.73311	583.08	0.07875
583.853	0.73089	583.853	0.0822
584.626	0.73579	584.626	0.08574
585.399	0.73143	585.399	0.0899
586.171	0.73782	586.171	0.09567
586.944	0.73846	586.944	0.10211
587.716	0.74459	587.716	0.11001
588.488	0.74462	588.488	0.12003
589.261	0.7494	589.261	0.13227
590.033	0.75817	590.033	0.14593
590.805	0.76596	590.805	0.16239
591.577	0.77642	591.577	0.18139
592.349	0.7833	592.349	0.2046
593.121	0.79285	593.121	0.23299
593.893	0.80859	593.893	0.26352
594.665	0.81924	594.665	0.29858
595.436	0.82875	595.436	0.33734
596.208	0.84208	596.208	0.38303
596.979	0.85762	596.979	0.42805
597.751	0.87308	597.751	0.48014
598.522	0.88647	598.522	0.53319
599.293	0.9009	599.293	0.58829
600.065	0.91296	600.065	0.64308
600.836	0.92902	600.836	0.69997
601.607	0.9387	601.607	0.75286
602.378	0.94582	602.378	0.80356
603.149	0.95778	603.149	0.8486
603.919	0.96968	603.919	0.88907
604.69	0.97741	604.69	0.9254
605.461	0.97772	605.461	0.95412
606.231	0.99147	606.231	0.9766
607.002	0.99388	607.002	0.98938
607.772	0.99276	607.772	1
608.543	0.99363	608.543	0.99842
609.313	0.99472	609.313	0.99455
610.083	1	610.083	0.9843
610.853	0.99363	610.853	0.96968
611.623	0.98879	611.623	0.94995
612.393	0.98866	612.393	0.92702
613.163	0.98147	613.163	0.90471
613.933	0.98033	613.933	0.87654
614.703	0.96966	614.703	0.85017
615.472	0.96418	615.472	0.82222
616.242	0.95557	616.242	0.79369
617.012	0.94498	617.012	0.76646
617.781	0.93133	617.781	0.74129
618.55	0.92472	618.55	0.71417
619.32	0.9171	619.32	0.69043
620.089	0.90187	620.089	0.66369
620.858	0.89171	620.858	0.642
621.627	0.8816	621.627	0.61948
622.396	0.86601	622.396	0.59887
623.165	0.85151	623.165	0.57727
623.934	0.8414	623.934	0.55986
624.703	0.82486	624.703	0.54181
625.471	0.81384	625.471	0.52478
626.24	0.7992	626.24	0.50714
627.008	0.78614	627.008	0.49215
627.777	0.77623	627.777	0.47629
628.545	0.76077	628.545	0.46312
629.313	0.7473	629.313	0.44776
630.082	0.73508	630.082	0.43453
630.85	0.71681	630.85	0.42067
631.618	0.70647	631.618	0.40776
632.386	0.6953	632.386	0.39809
633.154	0.68149	633.154	0.38611
633.922	0.66959	633.922	0.37526
634.689	0.65864	634.689	0.36506
635.457	0.64896	635.457	0.35705
636.225	0.63104	636.225	0.35056
636.992	0.62465	636.992	0.34291
637.76	0.61094	637.76	0.33697
638.527	0.59922	638.527	0.3332
639.294	0.59034	639.294	0.32961
640.062	0.57789	640.062	0.32745
640.829	0.56469	640.829	0.32739
641.596	0.56221	641.596	0.32661
642.363	0.54999	642.363	0.32898
643.13	0.54135	643.13	0.33179
643.897	0.53043	643.897	0.33709
644.664	0.52278	644.664	0.34262
645.43	0.51485	645.43	0.35019
646.197	0.50657	646.197	0.35844
646.963	0.49705	646.963	0.36756
647.73	0.49368	647.73	0.37825
648.496	0.48657	648.496	0.38925
649.263	0.47667	649.263	0.40186
650.029	0.46998	650.029	0.41497
650.795	0.46008	650.795	0.42894
651.561	0.45399	651.561	0.44114
652.327	0.44752	652.327	0.45256
653.093	0.44231	653.093	0.46605
653.859	0.43705	653.859	0.4778
654.625	0.42879	654.625	0.49073
655.391	0.42037	655.391	0.50157
656.156	0.41317	656.156	0.51007
656.922	0.409	656.922	0.51935
657.687	0.40389	657.687	0.52618
658.453	0.3935	658.453	0.53162
659.218	0.38915	659.218	0.53397
659.983	0.38256	659.983	0.53878
660.749	0.37721	660.749	0.54007
661.514	0.37254	661.514	0.53872
662.279	0.36577	662.279	0.53857
663.044	0.36223	663.044	0.53653
663.809	0.35501	663.809	0.52899
664.574	0.34819	664.574	0.52289
665.338	0.34112	665.338	0.51685
666.103	0.33675	666.103	0.50697
666.868	0.3304	666.868	0.49818
667.632	0.32501	667.632	0.48692
668.397	0.31858	668.397	0.47527
669.161	0.3127	669.161	0.4637
669.925	0.30808	669.925	0.45052
670.69	0.3001	670.69	0.4373
671.454	0.29427	671.454	0.42326
672.218	0.28762	672.218	0.41307
672.982	0.28407	672.982	0.39804
673.746	0.27778	673.746	0.38659
674.51	0.27	674.51	0.37413
675.273	0.26614	675.273	0.36007
676.037	0.2578	676.037	0.3486
676.801	0.25567	676.801	0.33696
677.564	0.24921	677.564	0.32451
678.328	0.24368	678.328	0.31397
679.091	0.23495	679.091	0.30275
679.854	0.23254	679.854	0.29134
680.618	0.22807	680.618	0.28191
681.381	0.2214	681.381	0.2732
682.144	0.21504	682.144	0.26237
682.907	0.21183	682.907	0.2538
683.67	0.20679	683.67	0.24591
684.433	0.2003	684.433	0.23766
685.196	0.1961	685.196	0.22871
685.958	0.19294	685.958	0.2209
686.721	0.18926	686.721	0.21405
687.484	0.18556	687.484	0.20822
688.246	0.1791	688.246	0.20084
689.009	0.17567	689.009	0.19447
689.771	0.17112	689.771	0.18853
690.533	0.16685	690.533	0.18212
691.295	0.16602	691.295	0.17643
692.058	0.15906	692.058	0.16932
692.82	0.1572	692.82	0.16499
693.582	0.15046	693.582	0.16065
694.344	0.1497	694.344	0.15605
695.105	0.14562	695.105	0.15018
695.867	0.14309	695.867	0.14693
696.629	0.13846	696.629	0.14233
697.391	0.13499	697.391	0.13845
698.152	0.13122	698.152	0.13484
698.914	0.12945	698.914	0.13143
699.675	0.12841	699.675	0.12796
700.436	0.12373	700.436	0.12474
701.198	0.12185	701.198	0.12217
701.959	0.11976	701.959	0.1199
702.72	0.11748	702.72	0.11807
703.481	0.1145	703.481	0.11555
704.242	0.11284	704.242	0.11278
705.003	0.11138	705.003	0.11171
705.763	0.10793	705.763	0.11017
706.524	0.10666	706.524	0.10711
707.285	0.1036	707.285	0.10736
708.045	0.10197	708.045	0.10519
708.806	0.10119	708.806	0.10469
709.566	0.09886	709.566	0.1037
710.327	0.09926	710.327	0.10406
711.087	0.09682	711.087	0.10309
711.847	0.09418	711.847	0.10287
712.607	0.09348	712.607	0.10226
713.367	0.09388	713.367	0.10066
714.127	0.09258	714.127	0.101
714.887	0.08951	714.887	0.10062
715.647	0.08931	715.647	0.09994
716.407	0.08815	716.407	0.09962
717.167	0.08945	717.167	0.09856
717.926	0.08541	717.926	0.0985
718.686	0.0851	718.686	0.09689
719.445	0.08433	719.445	0.09646
720.205	0.08356	720.205	0.09518
720.964	0.08208	720.964	0.09309
721.723	0.08242	721.723	0.09242
722.483	0.08012	722.483	0.09032
723.242	0.07879	723.242	0.08865
724.001	0.07643	724.001	0.08586
724.76	0.07595	724.76	0.0839
725.518	0.07547	725.518	0.08119
726.277	0.0754	726.277	0.07961
727.036	0.0742	727.036	0.07597
727.795	0.07295	727.795	0.0731
728.553	0.07042	728.553	0.07055
729.312	0.06763	729.312	0.06749
730.07	0.068	730.07	0.06406
730.829	0.06592	730.829	0.06151
731.587	0.06383	731.587	0.05826
732.345	0.06292	732.345	0.05547
733.103	0.06247	733.103	0.05267
733.861	0.05996	733.861	0.05049
734.619	0.05879	734.619	0.0468
735.377	0.05704	735.377	0.04396
736.135	0.05524	736.135	0.04067
736.893	0.05178	736.893	0.03802
737.651	0.05163	737.651	0.03452
738.408	0.04759	738.408	0.03131
739.166	0.04416	739.166	0.02808
739.923	0.04036	739.923	0.02409
740.681	0.03573	740.681	0.02077
741.438	0.0316	741.438	0.01732
742.195	0.02689	742.195	0.0145
742.953	0.02223	742.953	0.01125
743.71	0.01902	743.71	0.00917
744.467	0.0146	744.467	0.00697
745.224	0.01205	745.224	0.00514
745.981	0.00866	745.981	0.00399
746.738	0.00699	746.738	0.00295
747.494	0.00506	747.494	0.00222
748.251	0.00396	748.251	0.00163
749.008	0.00275	749.008	0.00127
749.764	0.0026	749.764	0.00104
750.521	0.00207	750.521	0.000917555

## Sheet: Figure 3b
	PYIT1:PBQx-TCl		PYIT1:PBQx-TCl:Rubrene
X	Y	X	Y
0	713.11	0	713.864
0.09	713.11	0.09	713.864
0.18	713.11	0.18	713.864
0.27	713.11	0.27	713.864
0.36	713.11	0.36	714.618
0.45	713.864	0.45	714.618
0.54	713.864	0.54	713.864
0.63	713.864	0.63	713.864
0.72	713.864	0.72	714.618
0.81	713.864	0.81	714.618
0.9	713.864	0.9	715.372
0.99	713.864	0.99	715.372
1.08	713.864	1.08	715.372
1.17	714.618	1.17	715.372
1.26	713.864	1.26	714.618
1.35	713.864	1.35	715.372
1.44	713.864	1.44	715.372
1.53	713.864	1.53	715.372
1.62	714.618	1.62	716.126
1.71	713.864	1.71	715.372
1.8	714.618	1.8	716.126
1.89	715.372	1.89	716.879
1.98	714.618	1.98	716.879
2.07	715.372	2.07	716.879
2.16	714.618	2.16	716.879
2.25	715.372	2.25	717.633
2.34	715.372	2.34	717.633
2.43	714.618	2.43	717.633
2.52	715.372	2.52	719.14
2.61	716.126	2.61	719.14
2.7	716.126	2.7	719.14
2.79	716.879	2.79	720.647
2.88	716.126	2.88	722.153
2.97	716.879	2.97	722.153
3.06	716.126	3.06	725.165
3.15	716.879	3.15	727.424
3.24	716.879	3.24	731.186
3.33	717.633	3.33	734.194
3.42	717.633	3.42	739.455
3.51	718.387	3.51	744.713
3.6	718.387	3.6	755.966
3.69	719.14	3.69	763.459
3.78	719.14	3.78	776.178
3.87	720.647	3.87	781.408
3.96	720.647	3.96	782.902
4.05	721.4	4.05	782.902
4.14	722.907	4.14	784.396
4.23	725.165	4.23	785.142
4.32	725.918	4.32	785.142
4.41	727.424	4.41	785.142
4.5	733.442	4.5	785.142
4.59	737.201	4.59	785.142
4.68	743.211	4.68	785.889
4.77	747.716	4.77	785.889
4.86	755.966	4.86	785.889
4.95	762.71	4.95	787.381
5.04	771.691	5.04	787.381
5.13	779.914	5.13	787.381
5.22	782.902	5.22	787.381
5.31	785.142	5.31	787.381
5.4	783.649	5.4	787.381
5.49	786.635	5.49	787.381
5.58	784.396	5.58	787.381
5.67	786.635	5.67	787.381
5.76	786.635	5.76	787.381
5.85	786.635	5.85	787.381
5.94	785.142	5.94	787.381
6.03	785.889	6.03	787.381
6.12	785.889	6.12	788.128
6.21	785.889	6.21	788.128
6.3	787.381	6.3	788.128
6.39	786.635	6.39	788.128
6.48	786.635	6.48	787.381
6.57	786.635	6.57	787.396
6.66	786.635	6.66	787.381
6.75	788.128	6.75	787.396
6.84	788.128	6.84	787.396
6.93	787.381	6.93	787.396
7.02	787.381	7.02	787.396
7.11	787.381	7.11	787.396
7.2	787.381	7.2	787.396
7.29	787.381	7.29	787.396
7.38	787.381	7.38	787.396
7.47	787.381	7.47	787.396
7.56	787.381	7.56	787.396
7.65	787.381	7.65	787.396
7.74	787.381	7.74	787.396
7.83	787.381	7.83	787.396
7.92	787.381	7.92	787.396
8.01	787.381	8.01	787.396
8.1	787.381	8.1	787.396
8.19	787.381	8.19	787.396
8.28	787.381	8.28	787.396
8.37	787.381	8.37	787.396
8.46	787.381	8.46	787.396
8.55	787.381	8.55	787.396
8.64	787.381	8.64	787.396
8.73	787.381	8.73	787.396
8.82	787.381	8.82	787.396
8.91	787.381	8.91	787.396
9	787.381	9	787.142
9.09	787.381	9.09	787.142
9.18	788.128	9.18	787.142
9.27	787.381	9.27	787.142
9.36	787.381	9.36	785.142
9.45	788.128	9.45	785.142
9.54	788.128	9.54	785.142
9.63	788.128	9.63	785.889
9.72	788.128	9.72	785.142
9.81	788.128	9.81	785.889
9.9	788.128	9.9	785.142
9.99	788.128	9.99	785.142
10.08	788.128	10.08	785.142

## Sheet: Figure 3i
	Rubrene					PYIT1:PBQx-TCl					PYIT1:PBQx-TCl:Rubrene
	IP		OOP				IP		OOP			IP		OOP
X	Y	X	Y			X	Y	X	Y		X	Y	X	Y
0.10255	47	0.09678	34			0.10255	44.3333	0.09678	36.3333		0.10255	45.3333	0.09678	32.3333
0.10626	48	0.10176	36.3333			0.10626	38	0.10176	39.6667		0.10626	39	0.10176	38
0.10817	49.5	0.10699	36.6667			0.10817	31.5	0.10699	38		0.10817	33.5	0.10699	30
0.11209	38.5	0.11249	38.6667			0.11209	36	0.11249	32		0.11209	37.5	0.11249	33
0.1141	36	0.11827	40.3333			0.1141	32	0.11827	41		0.1141	30	0.11827	35.6667
0.11824	39.3333	0.12435	129.2			0.11824	35.3333	0.12435	430		0.11824	34.3333	0.12435	794.4
0.12252	42.5	0.12751	714			0.12252	38	0.12751	2152.4		0.12252	35	0.12751	3541
0.12472	60	0.13407	1331.4			0.12472	49.5	0.13407	3744		0.12472	44	0.13407	5633.6
0.12924	54.75	0.13747	1502.33			0.12924	46.75	0.13747	4407.33		0.12924	40.75	0.13747	6673
0.13392	62.3333	0.14096	1412.5			0.13392	52.3333	0.14096	4313		0.13392	39	0.14096	6366.5
0.13632	32	0.14454	1350.8			0.13632	26	0.14454	4277.6		0.13632	24	0.14454	6076
0.13877	59	0.14821	1181.33			0.13877	46.6667	0.14821	3992.33		0.13877	44.3333	0.14821	5607
0.14126	37	0.15197	1048			0.14126	27	0.15197	3675		0.14126	34	0.15197	5051.5
0.1438	45.5	0.15583	996			0.1438	37	0.15583	3535.6		0.1438	28	0.15583	4736.8
0.14638	61.5	0.15978	910			0.14638	54.5	0.15978	3179.2		0.14638	38	0.15978	4265.2
0.14901	44.5	0.16384	857.333			0.14901	40	0.16384	3064.33		0.14901	37	0.16384	3948.33
0.15168	70.5	0.168	767.5			0.15168	59.5	0.168	2805.5		0.15168	52.5	0.168	3624
0.15441	34	0.17226	757			0.15441	41.5	0.17226	2700.4		0.15441	30	0.17226	3574.4
0.15718	65	0.17663	665.6			0.15718	72.6667	0.17663	2479.8		0.15718	58.3333	0.17663	3197.6
0.16	55	0.18112	604.4			0.16	59	0.18112	2251.6		0.16	40.3333	0.18112	2901
0.16287	63	0.18571	531.143			0.16287	56.5	0.18571	1979.86		0.16287	46.5	0.18571	2549.29
0.1658	53.75	0.19043	503.2			0.1658	64.5	0.19043	1914.8		0.1658	54	0.19043	2466
0.16877	43	0.19526	454			0.16877	33	0.19526	1712		0.16877	30	0.19526	2114.5
0.1718	57.2	0.20022	420.143			0.1718	55.8	0.20022	1743		0.1718	48.2	0.20022	2165.57
0.17803	52.8	0.2053	397.857			0.17803	57	0.2053	1582.14		0.17803	53.2	0.2053	1992.29
0.18122	48.6667	0.21051	368.571			0.18122	54.3333	0.21051	1475.86		0.18122	52	0.21051	1898.29
0.18448	58	0.21586	342.857			0.18448	57.5	0.21586	1396		0.18448	58	0.21586	1762.57
0.18779	55.8	0.22133	310.571			0.18779	67.2	0.22133	1311.29		0.18779	54.4	0.22133	1651.86
0.19116	37.6667	0.22695	290.75			0.19116	36.6667	0.22695	1240.75		0.19116	30.3333	0.22695	1580.75
0.19459	59	0.23271	263.636			0.19459	75.75	0.23271	1139.45		0.19459	71	0.23271	1446.36
0.19809	51.2	0.23862	246.556			0.19809	81.6	0.23862	1044		0.19809	67.4	0.23862	1342.89
0.20164	36.3333	0.24468	209.333			0.20164	29	0.24468	921.222		0.20164	30	0.24468	1163.67
0.20526	61.75	0.25089	203.556			0.20526	83	0.25089	906.111		0.20526	73.25	0.25089	1116.56
0.20895	60.2	0.25726	188.111			0.20895	82.2	0.25726	853		0.20895	67.6	0.25726	1074.44
0.2127	50	0.26379	179.1			0.2127	57.5	0.26379	856.1		0.2127	48.75	0.26379	1045.5
0.21652	53.5	0.27048	166.706			0.21652	90	0.27048	770.294		0.21652	69.5	0.27048	937.706
0.2204	59.5714	0.27735	158.556			0.2204	80	0.27735	753.444		0.2204	77	0.27735	896.556
0.22436	56.8	0.28439	148.111			0.22436	89.4	0.28439	702.778		0.22436	76.4	0.28439	853.111
0.22839	51	0.29161	142.889			0.22839	83.2	0.29161	662.278		0.22839	56.8	0.29161	791.722
0.23249	54.25	0.29901	135			0.23249	110.25	0.29901	607.333		0.23249	88.25	0.29901	719
0.23666	55.2857	0.3066	133.778			0.23666	111	0.3066	566.167		0.23666	78.1429	0.3066	651.111
0.24091	56.8333	0.31438	122.308			0.24091	141.333	0.31438	477.231		0.24091	99.6667	0.31438	561.615
0.24524	53.6667	0.32236	121.4			0.24524	138.667	0.32236	451.5		0.24524	89	0.32236	503.9
0.24964	48.5	0.33055	112.538			0.24964	137	0.33055	392.692		0.24964	84	0.33055	442.462
0.25412	57.6	0.33894	113.182			0.25412	168.2	0.33894	362.727		0.25412	105.4	0.33894	388.636
0.25868	56.625	0.34754	110.455			0.25868	184.375	0.34754	318.545		0.25868	110.625	0.34754	340.909
0.26333	54.125	0.35636	115.682			0.26333	205.25	0.35636	283.455		0.26333	115.75	0.35636	294.818
0.26805	61.5714	0.36541	106.542			0.26805	274.143	0.36541	233.417		0.26805	143.143	0.36541	236.167
0.27287	60	0.37468	104.727			0.27287	276	0.37468	196.227		0.27287	147.75	0.37468	203.455
0.27776	54	0.38419	98.2353			0.27776	299.625	0.38419	172.294		0.27776	145.25	0.38419	165.412
0.28275	53.625	0.39395	101.538			0.28275	327.75	0.39395	157.192		0.28275	159.5	0.39395	155.654
0.28783	58.3333	0.40395	102.769			0.28783	343.556	0.40395	141.308		0.28783	168.667	0.40395	141.769
0.29299	58	0.4142	99.9615			0.29299	374.778	0.4142	122.423		0.29299	170.778	0.4142	127.231
0.29826	53.5556	0.42471	98.6154			0.29826	371.556	0.42471	110.346		0.29826	181.333	0.42471	119.923
0.30361	59.7778	0.4355	93.7			0.30361	381.556	0.4355	106.567		0.30361	183.111	0.4355	110.567
0.30906	57.5	0.44655	97.7333			0.30906	374.4	0.44655	98.0667		0.30906	185.7	0.44655	105.267
0.31461	61.2727	0.45789	98.0811			0.31461	369.818	0.45789	96.7838		0.31461	190.182	0.45789	100.027
0.32026	63.2727	0.46951	100.158			0.32026	341.364	0.46951	91.8947		0.32026	177.182	0.46951	101
0.32601	58.3	0.48143	99.5333			0.32601	319.2	0.48143	91.9		0.32601	179.8	0.48143	97.7
0.33186	62.5455	0.49365	103.471			0.33186	286.455	0.49365	87.1471		0.33186	170.545	0.49365	99.7059
0.33782	60.8182	0.50618	105.725			0.33782	248.818	0.50618	86.6863		0.33782	153.636	0.50618	97.7843
0.34388	57.8462	0.51903	106.029			0.34388	193.308	0.51903	86.5882		0.34388	127.538	0.51903	98.7647
0.35006	66.2667	0.5322	109.235			0.35006	204	0.5322	82.5686		0.35006	143.933	0.5322	98.2745
0.35634	63.0769	0.54571	113.583			0.35634	162.385	0.54571	80.4167		0.35634	125.308	0.54571	99.6389
0.36274	62.3846	0.55956	119.912			0.36274	148.923	0.55956	76.6491		0.36274	115.385	0.55956	98.9649
0.36925	62.6667	0.57377	119.596			0.36925	130.583	0.57377	77.5263		0.36925	104.667	0.57377	99.4386
0.37588	59.4118	0.58833	122.623			0.37588	102.412	0.58833	73.7547		0.37588	94.5882	0.58833	100.528
0.38263	73.875	0.60326	126.321			0.38263	114.75	0.60326	73.8679		0.38263	111.938	0.60326	103.585
0.3895	65.2	0.61858	127.333			0.3895	99.2	0.61858	71.0476		0.3895	95.9333	0.61858	100.492
0.39649	63.75	0.63428	131.338			0.39649	79.75	0.63428	69.7538		0.39649	80.375	0.63428	104.415
0.40361	72.9474	0.65038	132.194			0.40361	90.7895	0.65038	68.791		0.40361	96.0526	0.65038	106.433
0.41085	70.375	0.66689	134.099			0.41085	84.3125	0.66689	67.5775		0.41085	91.9375	0.66689	104.775
0.41823	69.8571	0.68382	139.29			0.41823	79.8571	0.68382	67.058		0.41823	82.9048	0.68382	104.304
0.42574	74	0.70118	138.44			0.42574	78.6471	0.70118	66.1191		0.42574	84.8824	0.70118	102.548
0.43338	69.4762	0.71897	144.013			0.43338	70.4762	0.71897	66.6753		0.43338	73.9048	0.71897	102.545
0.44116	79.7143	0.73722	138.543			0.44116	76.9524	0.73722	63.7553		0.44116	87.3333	0.73722	99.5213
0.44908	70.9048	0.75594	127.802			0.44908	65.8571	0.75594	65		0.44908	77.1905	0.75594	99.6914
0.45714	83.0455	0.77513	140.47			0.45714	72.0909	0.77513	64.75		0.45714	86.6818	0.77513	96.54
0.46535	76.0833	0.7948	122.194			0.46535	63.5417	0.7948	64.1204		0.46535	75.7083	0.7948	93.9074
0.4737	80.3182	0.81498	113.065			0.4737	61.1364	0.81498	65.0648		0.4737	76.3182	0.81498	90.963
0.48221	80.5926	0.83566	109.565			0.48221	63.1482	0.83566	65.1389		0.48221	78.2963	0.83566	90.6018
0.49086	80.36	0.85688	103.026			0.49086	58.24	0.85688	64.0603		0.49086	70	0.85688	86.0862
0.49968	91.2593	0.87863	101.737			0.49968	60.8148	0.87863	62.1387		0.49968	82.3333	0.87863	83.3577
0.50865	89.4828	0.90093	102.594			0.50865	58.3103	0.90093	60.9688		0.50865	76	0.90093	83.25
0.51778	91.75	0.9238	99.6055			0.51778	65.2143	0.9238	60.6326		0.51778	82.2857	0.9238	80.4762
0.52707	89.7586	0.94725	98.8741			0.52707	65.1034	0.94725	59.2937		0.52707	79.4828	0.94725	78.8601
0.53654	100.484	0.97129	101.981			0.53654	74.4839	0.97129	58.3052		0.53654	90.4194	0.97129	79.5779
0.54617	103.636	0.99595	110.491			0.54617	72.7273	0.99595	57.3212		0.54617	85.9697	0.99595	76.9394
0.55597	98.6857	1.02123	111.143			0.55597	69.0571	1.02123	57.3297		0.55597	87.4	1.02123	78.4506
0.56596	103.382	1.04715	116.217			0.56596	66.7059	1.04715	57.3016		0.56596	89.2941	1.04715	80.1376
0.57612	108.417	1.07373	115.136			0.57612	64.7778	1.07373	56.9058		0.57612	87.3611	1.07373	80.7958
0.58646	109.692	1.10099	122.59			0.58646	62.3077	1.10099	57.1793		0.58646	87.2051	1.10099	83.5189
0.59699	109.105	1.12894	120.615			0.59699	56.2895	1.12894	59.5551		0.59699	88.8158	1.12894	84.1927
0.6077	113.975	1.15759	116.698			0.6077	54.725	1.15759	60.6638		0.6077	85.7	1.15759	85.5388
0.61861	114.244	1.18698	128.764			0.61861	53.6585	1.18698	61.8496		0.61861	88.2683	1.18698	87.313
0.62972	114.884	1.21711	125.742			0.62972	53.5814	1.21711	64.3555		0.62972	86.8372	1.21711	87.4414
0.64103	119.841	1.248	116.527			0.64103	54.2045	1.248	66.9278		0.64103	88.0682	1.248	90.0433
0.65253	120.7	1.27968	130.423			0.65253	51.84	1.27968	69.6479		0.65253	90.3	1.27968	89.7887
0.66425	126.596	1.31217	112.72			0.66425	51.5958	1.31217	73.0482		0.66425	88.4894	1.31217	92.299
0.67617	128.816	1.34547	106.04			0.67617	50.1633	1.34547	76.6904		0.67617	90.0408	1.34547	94.1455
0.68831	128.818	1.37963	103.536			0.68831	50.3818	1.37963	81.6313		0.68831	87.4182	1.37963	93.0168
0.70067	133.415	1.41465	98.7716			0.70067	50.7736	1.41465	87.9415		0.70067	89.5849	1.41465	96.61
0.71325	126.983	1.45056	93.9315			0.71325	52.431	1.45056	95.1041		0.71325	88.6379	1.45056	96.698
0.72605	131.088	1.48738	94.9369			0.72605	52.6316	1.48738	108.053		0.72605	88.7193	1.48738	100.277
0.73909	122.952	1.52513	82.6835			0.73909	51.3651	1.52513	126.985		0.73909	84.6508	1.52513	106.956
0.75236	124.23	1.56385	88.4902			0.75236	51.5246	1.56385	151.915		0.75236	88.7213	1.56385	115.403
0.76586	120.725	1.60354	79.02			0.76586	51.029	1.60354	182.685		0.76586	86.4928	1.60354	126.866
0.77961	114.612	1.64425	73.6211			0.77961	51.403	1.64425	212.978		0.77961	80.7463	1.64425	137.231
0.79361	109.362	1.68598	79.0737			0.79361	52	1.68598	229.385		0.79361	83.0145	1.68598	141.669
0.80786	99.8133	1.72878	69.2885			0.80786	51.2667	1.72878	217.226		0.80786	79.5733	1.72878	136.182
0.82236	99.5065	1.77266	68.6778			0.82236	51.3636	1.77266	183.363		0.82236	78.5714	1.77266	120.959
0.83712	98.6125	1.81766	68.1288			0.83712	50.325	1.81766	142.247		0.83712	77.25	1.81766	100.722
0.85215	95.6786	1.8638	63.1377			0.85215	51.3333	1.8638	107.372		0.85215	73.1786	1.8638	84.0095
0.86745	94.1163	1.91111	59.3027			0.86745	50.5	1.91111	80.8499		0.86745	73.7093	1.91111	68.9263
0.88302	93.1364	1.95962	52.2002			0.88302	49.5341	1.95962	64.0303		0.88302	72.25	1.95962	57.3644
0.89888	93.6813	2.00936	51.0241			0.89888	51.2308	2.00936	50.5373		0.89888	72.9231	2.00936	47.8213
0.91501	93.179	2.06037	40.9825			0.91501	51.4526	2.06037	41.1172		0.91501	70.9263	2.06037	40.1305
0.93144	93.1154	2.11267	38.5208			0.93144	51.6538	2.11267	34.5377		0.93144	71.0481	2.11267	35.15
0.94816	93.6311	2.1663	33.5191			0.94816	50.4951	2.1663	30.3135		0.94816	72.7185	2.1663	31.0986
0.96518	94.3962					0.96518	50.7736				0.96518	72.3019
0.98251	104.096					0.98251	52.3652				0.98251	71.8087
1.00015	103.179					1.00015	53.5898				1.00015	72.0598
1.01811	105.256					1.01811	53.7686				1.01811	73.3223
1.03638	106.898					1.03638	54.4844				1.03638	73.9844
1.05499	108.737					1.05499	55.5714				1.05499	75.2632
1.07393	110.216					1.07393	57.1866				1.07393	76.6492
1.09321	109.191					1.09321	57.8865				1.09321	76.1347
1.11284	111.849					1.11284	56.7566				1.11284	77.2237
1.13282	109.237					1.13282	55.5833				1.13282	78.2244
1.15315	110.242					1.15315	54.6584				1.15315	76.8199
1.17385	119.265					1.17385	54.5663				1.17385	76.0362
1.19493	122.156					1.19493	55.6243				1.19493	75.2312
1.21638	117.484					1.21638	58.2283				1.21638	80.6739
1.23822	109.032					1.23822	57.4255				1.23822	80
1.26045	115.622					1.26045	60.1633				1.26045	81.2551
1.28308	117.812					1.28308	60.2308				1.28308	80.5
1.30611	111.991					1.30611	59.8472				1.30611	80.0556
1.32956	99.9776					1.32956	58.6951				1.32956	77.6457
1.35343	100.625					1.35343	57.6121				1.35343	77.0129
1.37773	99.9212					1.37773	54.8755				1.37773	75.5104
1.40246	94.3438					1.40246	53.4844				1.40246	72.9805
1.42764	90.5019					1.42764	50.717				1.42764	71.366
1.45327	90.1408					1.45327	49.3141				1.45327	69.278
1.47936	91.3617					1.47936	48.2376				1.47936	67.4433
1.50592	83.954					1.50592	46.2829				1.50592	64.6283
1.53295	81.0571					1.53295	44.473				1.53295	63.5175
1.56047	84.2607					1.56047	44.6656				1.56047	60.4295
1.58849	79.4615					1.58849	44.4444				1.58849	60.6439
1.61701	72.9664					1.61701	42.8824				1.61701	59.4846
1.64603	73.0741					1.64603	41.6111				1.64603	57.2593
1.67559	78.303					1.67559	40.1364				1.67559	55.1818
1.70567	69.1095					1.70567	36.7956				1.70567	52.8297
1.73629	66.2616					1.73629	33.4028				1.73629	49.4838
1.76746	65.8022					1.76746	31.1289				1.76746	47.2378
1.79919	66.0842					1.79919	29.2189				1.79919	44.2547
1.83149	60.0611					1.83149	27.8615				1.83149	42.0591
1.86437	60.9447					1.86437	27.0572				1.86437	39.979
1.89784	54.6026					1.89784	25.4176				1.89784	37.4432
1.93191	50.4578					1.93191	24.7401				1.93191	34.5387
1.9666	47.3933					1.9666	23.095				1.9666	32.3533
2.0019	48.2437					2.0019	22.0949				2.0019	30.4399
2.03784	39.3323					2.03784	20.9627				2.03784	28.4367
2.07443	36.5425					2.07443	19.6105				2.07443	25.7989
2.11167	33.7108					2.11167	18.023				2.11167	24.1635
2.14958	30.1385					2.14958	17.3013				2.14958	22.7833
2.18817	28.097					2.18817	16.3515				2.18817	21.0376
2.22745	26.0196					2.22745	15.5737				2.22745	19.4954
2.26744	24.5022					2.26744	14.817				2.26744	18.3301
2.30815	46.1482					2.30815	36.8331				2.30815	40.3254

## Sheet: Figure 4b
	Probe @ 490 nm			Probe @ 580 nm			Probe @ 720 nm			Probe @ 820 nm
X	Y		X	Y		X	Y		X	Y
-0.8967	--		-0.8967	0.04171		-0.8967	0.01361		-0.8967	0.03318
-0.8712	--		-0.8712	0.04215		-0.8712	0.01532		-0.8712	0.04337
-0.8453	--		-0.8453	0.04263		-0.8453	0.01688		-0.8453	0.01634
-0.8189	--		-0.8189	0.04312		-0.8189	0.01715		-0.8189	0.0171
-0.7919	--		-0.7919	0.04362		-0.7919	0.02003		-0.7919	0.01402
-0.7645	--		-0.7645	0.04413		-0.7645	0.02424		-0.7645	0.017
-0.7366	--		-0.7366	0.04465		-0.7366	0.03234		-0.7366	0.01813
-0.7081	--		-0.7081	0.04518		-0.7081	0.03755		-0.7081	0.01229
-0.6791	--		-0.6791	0.04572		-0.6791	0.03613		-0.6791	0.01071
-0.6496	--		-0.6496	0.04627		-0.6496	0.03606		-0.6496	-0.00922
-0.6195	--		-0.6195	0.04994		-0.6195	0.03126		-0.6195	0.01665
-0.5888	--		-0.5888	0.0233		-0.5888	0.01638		-0.5888	0.01773
-0.5576	--		-0.5576	0.01065		-0.5576	0.01277		-0.5576	0.01729
-0.5258	--		-0.5258	0.0111		-0.5258	0.01214		-0.5258	-0.01042
-0.4934	--		-0.4934	0.01246		-0.4934	0.01717		-0.4934	0.01844
-0.4603	--		-0.4603	0.05709		-0.4603	0.02066		-0.4603	-0.00308
-0.4267	--		-0.4267	0.04682		-0.4267	0.02391		-0.4267	0.0276
-0.3924	--		-0.3924	0.06825		-0.3924	0.02359		-0.3924	0.00764
-0.3575	--		-0.3575	0.04609		-0.3575	0.02929		-0.3575	-0.01383
-0.3219	--		-0.3219	0.0239		-0.3219	0.03106		-0.3219	0.00951
-0.2857	--		-0.2857	0.04019		-0.2857	0.03886		-0.2857	0.02135
-0.2488	--		-0.2488	0.01985		-0.2488	0.04091		-0.2488	-0.00332
-0.2112	--		-0.2112	0.03234		-0.2112	0.03402		-0.2112	0.00965
-0.1729	--		-0.1729	0.02073		-0.1729	0.02992		-0.1729	0.02841
-0.1338	--		-0.1338	0.03568		-0.1338	0.02662		-0.1338	0.01454
-0.09405	--		-0.09405	0.06789		-0.09405	0.02065		-0.09405	0.01657
-0.05355	--		-0.05355	0.07374		-0.05355	0.02784		-0.05355	0.07829
-0.01228	0.03705		-0.01228	0.07812		-0.01228	0.0435		-0.01228	0.22717
0.02976	0		0.02976	0.02874		0.02976	0.11853		0.02976	0.55442
0.0726	0.05024		0.0726	0		0.0726	0.34479		0.0726	0.77678
0.1162	0.22587		0.1162	0.038		0.1162	0.64592		0.1162	0.89032
0.1607	0.19151		0.1607	0.13607		0.1607	0.86579		0.1607	0.98434
0.206	0.27227		0.206	0.23864		0.206	0.97292		0.206	1
0.2521	0.28569		0.2521	0.32293		0.2521	1		0.2521	0.89985
0.2991	0.4339		0.2991	0.43977		0.2991	0.9929		0.2991	0.87827
0.347	0.3918		0.347	0.4626		0.347	0.95924		0.347	0.85187
0.3958	0.55007		0.3958	0.5351		0.3958	0.91697		0.3958	0.77809
0.4454	0.64382		0.4454	0.61416		0.4454	0.88243		0.4454	0.75019
0.4961	0.65305		0.4961	0.64767		0.4961	0.84303		0.4961	0.72084
0.5476	0.56521		0.5476	0.71418		0.5476	0.80486		0.5476	0.65863
0.6002	0.62352		0.6002	0.75412		0.6002	0.76041		0.6002	0.60372
0.6537	0.54326		0.6537	0.79093		0.6537	0.73139		0.6537	0.58965
0.7082	0.66693		0.7082	0.80331		0.7082	0.70512		0.7082	0.56919
0.7638	0.62656		0.7638	0.81039		0.7638	0.68353		0.7638	0.5434
0.8204	0.74718		0.8204	0.81422		0.8204	0.66351		0.8204	0.52778
0.878	0.66481		0.878	0.85897		0.878	0.65166		0.878	0.51416
0.9368	0.80206		0.9368	0.84586		0.9368	0.62552		0.9368	0.49036
0.9966	0.8109		0.9966	0.84933		0.9966	0.61561		0.9966	0.46671
1.058	0.60139		1.058	0.88693		1.058	0.59836		1.058	0.46871
1.12	0.76759		1.12	0.88876		1.12	0.58414		1.12	0.47087
1.183	0.75641		1.183	0.91132		1.183	0.57871		1.183	0.44435
1.247	0.76295		1.247	0.94085		1.247	0.56243		1.247	0.4466
1.313	0.79019		1.313	0.94503		1.313	0.54188		1.313	0.46078
1.38	0.90829		1.38	0.95051		1.38	0.52716		1.38	0.42616
1.448	0.81354		1.448	0.93756		1.448	0.52047		1.448	0.37735
1.517	0.84428		1.517	0.95966		1.517	0.51502		1.517	0.37929
1.588	0.82581		1.588	0.94415		1.588	0.49528		1.588	0.39596
1.66	0.86223		1.66	0.94608		1.66	0.47801		1.66	0.38734
1.734	0.83877		1.734	0.93583		1.734	0.4773		1.734	0.36854
1.808	0.85965		1.808	0.95562		1.808	0.46311		1.808	0.36903
1.885	0.79753		1.885	0.9525		1.885	0.46513		1.885	0.33111
1.962	0.78015		1.962	0.93918		1.962	0.45954		1.962	0.34147
2.041	0.87674		2.041	0.93748		2.041	0.47		2.041	0.34372
2.122	0.7961		2.122	0.93561		2.122	0.45515		2.122	0.3537
2.204	0.93542		2.204	0.93804		2.204	0.44521		2.204	0.32356
2.287	0.91425		2.287	0.95364		2.287	0.44385		2.287	0.32657
2.373	0.85042		2.373	0.95744		2.373	0.4289		2.373	0.30695
2.459	0.7774		2.459	0.96748		2.459	0.42271		2.459	0.34753
2.548	0.78721		2.548	0.97295		2.548	0.41907		2.548	0.31412
2.638	0.73783		2.638	1		2.638	0.41163		2.638	0.32651
2.729	0.87955		2.729	0.97626		2.729	0.39705		2.729	0.31033
2.823	0.90731		2.823	0.96942		2.823	0.38728		2.823	0.28126
2.918	0.82673		2.918	0.97627		2.918	0.38521		2.918	0.32851
3.015	0.93364		3.015	0.95723		3.015	0.37983		3.015	0.31336
3.114	0.92779		3.114	0.94828		3.114	0.36802		3.114	0.31151
3.214	0.99409		3.214	0.92205		3.214	0.36597		3.214	0.27204
3.317	0.99707		3.317	0.93715		3.317	0.36347		3.317	0.30966
3.421	0.90594		3.421	0.93725		3.421	0.36894		3.421	0.26094
3.528	0.85713		3.528	0.95299		3.528	0.37197		3.528	0.24838
3.636	0.96886		3.636	0.95055		3.636	0.36929		3.636	0.26603
3.747	0.95974		3.747	0.96335		3.747	0.35791		3.747	0.2507
3.859	0.83946		3.859	0.95341		3.859	0.36043		3.859	0.27807
3.974	0.97207		3.974	0.95508		3.974	0.35909		3.974	0.26778
4.091	0.93788		4.091	0.96619		4.091	0.33808		4.091	0.26199
4.21	0.91368		4.21	0.97973		4.21	0.34675		4.21	0.25863
4.331	0.8846		4.331	0.9509		4.331	0.32858		4.331	0.25921
4.454	0.78629		4.454	0.93394		4.454	0.33154		4.454	0.25375
4.58	0.9263		4.58	0.91429		4.58	0.32		4.58	0.25886
4.708	0.86791		4.708	0.92644		4.708	0.31673		4.708	0.26226
4.839	0.86292		4.839	0.91414		4.839	0.31627		4.839	0.27603
4.972	0.91007		4.972	0.91483		4.972	0.31787		4.972	0.27859
5.107	0.87772		5.107	0.90295		5.107	0.31115		5.107	0.30024
5.245	0.8257		5.245	0.91653		5.245	0.30648		5.245	0.34934
5.386	0.95968		5.386	0.94178		5.386	0.31178		5.386	0.34838
5.529	0.99449		5.529	0.92366		5.529	0.30967		5.529	0.32429
5.675	0.88414		5.675	0.92781		5.675	0.30952		5.675	0.3327
5.824	0.93502		5.824	0.93435		5.824	0.31343		5.824	0.30662
5.975	0.90267		5.975	0.92307		5.975	0.30166		5.975	0.27669
6.129	0.93559		6.129	0.93653		6.129	0.30025		6.129	0.2911
6.287	1		6.287	0.93012		6.287	0.29741		6.287	0.29373
6.447	0.89464		6.447	0.9184		6.447	0.28794		6.447	0.282
6.61	0.81881		6.61	0.91626		6.61	0.28795		6.61	0.28474
6.776	0.82266		6.776	0.89257		6.776	0.28311		6.776	0.284
6.945	0.92016		6.945	0.91837		6.945	0.27343		6.945	0.2879
7.118	0.82839		7.118	0.89745		7.118	0.27135		7.118	0.28643
7.293	0.92894		7.293	0.88867		7.293	0.27226		7.293	0.2861
7.472	0.80098		7.472	0.87934		7.472	0.27421		7.472	0.27031
7.655	0.79811		7.655	0.90571		7.655	0.26551		7.655	0.25619
7.841	0.784		7.841	0.90198		7.841	0.2817		7.841	0.23763
8.03	0.97809		8.03	0.91912		8.03	0.28617		8.03	0.23528
8.223	0.88844		8.223	0.92564		8.223	0.27591		8.223	0.25301
8.419	0.83344		8.419	0.90397		8.419	0.27581		8.419	0.24943
8.619	0.86292		8.619	0.91077		8.619	0.26156		8.619	0.25607
8.823	0.86619		8.823	0.93836		8.823	0.27274		8.823	0.24923
9.031	0.87732		9.031	0.89674		9.031	0.25377		9.031	0.23147
9.242	0.91454		9.242	0.89047		9.242	0.2558		9.242	0.22995
9.458	0.93249		9.458	0.88059		9.458	0.24241		9.458	0.22776
9.677	0.92848		9.677	0.86589		9.677	0.24311		9.677	0.2322
9.901	0.95171		9.901	0.87802		9.901	0.24443		9.901	0.23546
10.13	0.8663		10.13	0.87281		10.13	0.23994		10.13	0.24596
10.36	0.87049		10.36	0.84026		10.36	0.24132		10.36	0.24681
10.6	0.86877		10.6	0.84297		10.6	0.23144		10.6	0.24069
10.84	0.87364		10.84	0.83578		10.84	0.23281		10.84	0.25763
11.08	0.91746		11.08	0.84995		11.08	0.23541		11.08	0.27252
11.33	0.86166		11.33	0.83489		11.33	0.24653		11.33	0.24762
11.59	0.83034		11.59	0.85684		11.59	0.23569		11.59	0.20884
11.85	0.86097		11.85	0.86635		11.85	0.24504		11.85	0.22008
12.11	0.92102		12.11	0.89833		12.11	0.23743		12.11	0.21428
12.38	0.9509		12.38	0.86553		12.38	0.23083		12.38	0.1951
12.66	0.92435		12.66	0.85824		12.66	0.23054		12.66	0.20769
12.94	0.93553		12.94	0.86096		12.94	0.22735		12.94	0.20531
13.22	0.87519		13.22	0.84358		13.22	0.22513		13.22	0.21043
13.51	0.90037		13.51	0.87117		13.51	0.21047		13.51	0.2327
13.81	0.82225		13.81	0.83204		13.81	0.21593		13.81	0.20532
14.11	0.9006		14.11	0.83367		14.11	0.20336		14.11	0.21119
14.41	0.77327		14.41	0.824		14.41	0.20819		14.41	0.22385
14.73	0.77023		14.73	0.80417		14.73	0.20612		14.73	0.20113
15.05	0.93806		15.05	0.8332		15.05	0.21535		15.05	0.20928
15.37	0.8807		15.37	0.8286		15.37	0.20682		15.37	0.21973
15.7	0.8156		15.7	0.82597		15.7	0.20452		15.7	0.21474
16.04	0.8733		16.04	0.82165		16.04	0.20788		16.04	0.20617
16.38	0.81204		16.38	0.81405		16.38	0.20877		16.38	0.2039
16.73	0.87904		16.73	0.81575		16.73	0.22608		16.73	0.21109
17.08	0.86011		17.08	0.84086		17.08	0.21791		17.08	0.18818
17.45	0.91035		17.45	0.83837		17.45	0.20911		17.45	0.18705
17.82	0.97476		17.82	0.81022		17.82	0.20867		17.82	0.1902
18.19	0.92848		18.19	0.80582		18.19	0.20383		18.19	0.21204
18.58	0.92785		18.58	0.81377		18.58	0.19862		18.58	0.23101
18.97	0.88334		18.97	0.80638		18.97	0.19322		18.97	0.1928
19.36	0.88242		19.36	0.80069		19.36	0.19265		19.36	0.18557
19.77	0.90789		19.77	0.78854		19.77	0.18205		19.77	0.18301
20.18	0.81881		20.18	0.77383		20.18	0.18313		20.18	0.19536
20.6	0.87852		20.6	0.7841		20.6	0.18693		20.6	0.18532
21.03	0.94477		21.03	0.79597		21.03	0.18557		21.03	0.17127
21.47	0.85959		21.47	0.7832		21.47	0.19772		21.47	0.22383
21.91	0.83034		21.91	0.81985		21.91	0.21865		21.91	0.20876
22.37	0.88913		22.37	0.81358		22.37	0.218		22.37	0.20387
22.83	0.92148		22.83	0.80486		22.83	0.20956		22.83	0.1851
23.3	0.83522		23.3	0.82741		23.3	0.20597		23.3	0.18128
23.78	0.82461		23.78	0.83791		23.78	0.21257		23.78	0.16188
24.27	0.73622		24.27	0.80913		24.27	0.21275		24.27	0.18381
24.76	0.77258		24.76	0.80853		24.76	0.2041		24.76	0.1612
25.27	0.88517		25.27	0.78878		25.27	0.19903		25.27	0.17704
25.78	0.80379		25.78	0.80476		25.78	0.1894		25.78	0.17258
26.31	0.88644		26.31	0.74262		26.31	0.18233		26.31	0.13052
26.85	0.86206		26.85	0.76051		26.85	0.18108		26.85	0.15451
27.39	0.8378		27.39	0.77707		27.39	0.18103		27.39	0.15142
27.95	0.75509		27.95	0.76571		27.95	0.17793		27.95	0.17302
28.51	0.81554		28.51	0.78964		28.51	0.18251		28.51	0.16353
29.09	0.81422		29.09	0.76424		29.09	0.18304		29.09	0.15196
29.68	0.79656		29.68	0.76139		29.68	0.17778		29.68	0.1498
30.28	0.82558		30.28	0.76504		30.28	0.18692		30.28	0.15614
30.89	0.82891		30.89	0.79392		30.89	0.18229		30.89	0.15441
31.51	0.8343		31.51	0.76241		31.51	0.1821		31.51	0.16506
32.14	0.89412		32.14	0.76901		32.14	0.18479		32.14	0.15937
32.79	0.88925		32.79	0.77007		32.79	0.18055		32.79	0.17937
33.44	0.82833		33.44	0.75122		33.44	0.17727		33.44	0.15316
34.11	0.86584		34.11	0.73867		34.11	0.18225		34.11	0.18232
34.79	0.81348		34.79	0.76751		34.79	0.17714		34.79	0.17481
35.49	0.84009		35.49	0.72178		35.49	0.16421		35.49	0.14551
36.2	0.86435		36.2	0.73573		36.2	0.15819		36.2	0.15789
36.92	0.82455		36.92	0.73368		36.92	0.16012		36.92	0.14242
37.65	0.71546		37.65	0.71679		37.65	0.1544		37.65	0.14238
38.4	0.76599		38.4	0.70811		38.4	0.16494		38.4	0.16068
39.16	0.81239		39.16	0.71476		39.16	0.15642		39.16	0.15488
39.94	0.8429		39.94	0.67714		39.94	0.15292		39.94	0.14834
40.73	0.86648		40.73	0.70172		40.73	0.16103		40.73	0.13241
41.53	0.87898		41.53	0.71458		41.53	0.16626		41.53	0.13172
42.36	0.76759		42.36	0.72245		42.36	0.1605		42.36	0.13838
43.19	0.83751		43.19	0.72109		43.19	0.161		43.19	0.14136
44.04	0.90668		44.04	0.71559		44.04	0.15095		44.04	0.15869
44.91	0.8456		44.91	0.69447		44.91	0.15492		44.91	0.12642
45.8	0.84703		45.8	0.68904		45.8	0.1696		45.8	0.14747
46.7	0.70295		46.7	0.69742		46.7	0.1591		46.7	0.15311
47.61	0.86286		47.61	0.67896		47.61	0.1557		47.61	0.15209
48.55	0.88718		48.55	0.67627		48.55	0.15396		48.55	0.15388
49.5	0.81577		49.5	0.67423		49.5	0.15516		49.5	0.11484
50.47	0.85862		50.47	0.67406		50.47	0.1444		50.47	0.15239
51.46	0.63315		51.46	0.6604		51.46	0.14735		51.46	0.12315
52.47	0.87324		52.47	0.64703		52.47	0.14757		52.47	0.16909
53.49	0.8472		53.49	0.65279		53.49	0.14187		53.49	0.14788
54.54	0.75515		54.54	0.66462		54.54	0.14555		54.54	0.12487
55.6	0.70594		55.6	0.67072		55.6	0.15564		55.6	0.13916
56.69	0.92297		56.69	0.68492		56.69	0.15971		56.69	0.14961
57.79	0.73909		57.79	0.68209		57.79	0.14602		57.79	0.1324
58.92	0.75572		58.92	0.663		58.92	0.14752		58.92	0.14212
60.07	0.72739		60.07	0.66347		60.07	0.15057		60.07	0.10158
61.23	0.80642		61.23	0.65885		61.23	0.13766		61.23	0.08328
62.42	0.75997		62.42	0.6566		62.42	0.15212		62.42	0.09716
63.64	0.68793		63.64	0.65459		63.64	0.14035		63.64	0.12461
64.87	0.76186		64.87	0.62789		64.87	0.12992		64.87	0.14114
66.13	0.69739		66.13	0.62168		66.13	0.13406		66.13	0.1092
67.41	0.77757		67.41	0.6439		67.41	0.14582		67.41	0.10987
68.72	0.84279		68.72	0.63736		68.72	0.14099		68.72	0.1349
70.05	0.83218		70.05	0.61253		70.05	0.12984		70.05	0.14276
71.4	0.75836		71.4	0.61381		71.4	0.12207		71.4	0.13549
72.78	0.76134		72.78	0.62727		72.78	0.12575		72.78	0.11072
74.19	0.72102		74.19	0.63924		74.19	0.1331		74.19	0.14267
75.62	0.75016		75.62	0.63337		75.62	0.13719		75.62	0.12025
77.08	0.80206		77.08	0.62722		77.08	0.13815		77.08	0.12564
78.57	0.74913		78.57	0.62494		78.57	0.14076		78.57	0.10093
80.09	0.75767		80.09	0.61487		80.09	0.13049		80.09	0.10167
81.63	0.76541		81.63	0.61689		81.63	0.13312		81.63	0.0964
83.2	0.65374		83.2	0.62737		83.2	0.13474		83.2	0.08555
84.81	0.65776		84.81	0.61697		84.81	0.12588		84.81	0.09395
86.44	0.7782		86.44	0.60395		86.44	0.13137		86.44	0.08686
88.1	0.73783		88.1	0.59623		88.1	0.12051		88.1	0.09394
89.79	0.66017		89.79	0.60015		89.79	0.12378		89.79	0.11034
91.52	0.6834		91.52	0.62116		91.52	0.1153		91.52	0.13707
93.28	0.7107		93.28	0.59461		93.28	0.11387		93.28	0.08576
95.07	0.74528		95.07	0.5756		95.07	0.11442		95.07	0.06919
96.89	0.68196		96.89	0.59955		96.89	0.12529		96.89	0.09154
98.75	0.62512		98.75	0.59024		98.75	0.11696		98.75	0.09294
100.6	0.68259		100.6	0.57198		100.6	0.11087		100.6	0.07981
102.6	0.76094		102.6	0.56609		102.6	0.13107		102.6	0.12315
104.5	0.76278		104.5	0.57044		104.5	0.12271		104.5	0.12572
106.5	0.74161		106.5	0.58647		106.5	0.12805		106.5	0.12276
108.6	0.73014		108.6	0.6017		108.6	0.12013		108.6	0.10807
110.7	0.61606		110.7	0.58256		110.7	0.13299		110.7	0.09867
112.8	0.61887		112.8	0.54608		112.8	0.11128		112.8	0.09792
114.9	0.7033		114.9	0.56658		114.9	0.11654		114.9	0.07782
117.1	0.62128		117.1	0.5561		117.1	0.11991		117.1	0.06027
119.4	0.66091		119.4	0.54662		119.4	0.10155		119.4	0.08239
121.6	0.72945		121.6	0.54352		121.6	0.11732		121.6	0.04344
124	0.73083		124	0.56165		124	0.11254		124	0.07995
126.3	0.66659		126.3	0.55534		126.3	0.10261		126.3	0.06951
128.7	0.64537		128.7	0.53817		128.7	0.10119		128.7	0.06161
131.2	0.58352		131.2	0.52708		131.2	0.10563		131.2	0.08355
133.7	0.59753		133.7	0.55358		133.7	0.10609		133.7	0.12683
136.3	0.65552		136.3	0.53437		136.3	0.10245		136.3	0.08976
138.9	0.69016		138.9	0.52375		138.9	0.11005		138.9	0.02835
141.5	0.68701		141.5	0.51281		141.5	0.10575		141.5	0.03624
144.2	0.68322		144.2	0.54117		144.2	0.10913		144.2	0.05119
146.9	0.61962		146.9	0.54607		146.9	0.10553		146.9	0.05417
149.7	0.70313		149.7	0.53735		149.7	0.10912		149.7	0.073
152.6	0.7665		152.6	0.53011		152.6	0.10638		152.6	0.07362
155.5	0.5958		155.5	0.50233		155.5	0.10575		155.5	0.09055
158.4	0.63493		158.4	0.50412		158.4	0.10304		158.4	0.06684
161.5	0.70748		161.5	0.4788		161.5	0.09736		161.5	0.06297
164.5	0.65781		164.5	0.49636		164.5	0.10599		164.5	0.09414
167.7	0.79868		167.7	0.51747		167.7	0.09888		167.7	0.07625
170.8	0.71299		170.8	0.50278		170.8	0.09898		170.8	0.05201
174.1	0.69349		174.1	0.48895		174.1	0.09784		174.1	0.07458
177.4	0.6119		177.4	0.50799		177.4	0.09474		177.4	0.07502
180.8	0.68271		180.8	0.48453		180.8	0.09602		180.8	0.07141
184.2	0.69297		184.2	0.49148		184.2	0.08816		184.2	0.07325
187.7	0.59024		187.7	0.47732		187.7	0.09963		187.7	0.03655
191.2	0.63137		191.2	0.47162		191.2	0.09115		191.2	0.0455
194.9	0.62541		194.9	0.49173		194.9	0.09641		194.9	0.03213
198.6	0.64176		198.6	0.46616		198.6	0.09475		198.6	0.00135
202.3	0.65065		202.3	0.4716		202.3	0.08755		202.3	0.0505
206.2	0.59121		206.2	0.44334		206.2	0.08415		206.2	0.06298
210.1	0.57978		210.1	0.47467		210.1	0.0975		210.1	0.03192
214.1	0.61417		214.1	0.44321		214.1	0.09656		214.1	0.04089
218.1	0.55175		218.1	0.45243		218.1	0.0891		218.1	0.07728
222.2	0.67387		222.2	0.47867		222.2	0.09591		222.2	0.0409
226.4	0.6257		226.4	0.49685		226.4	0.08669		226.4	0.00796
230.7	0.52004		230.7	0.43459		230.7	0.07174		230.7	0.02778
235.1	0.49848		235.1	0.4418		235.1	0.07533		235.1	0.0205
239.6	0.56224		239.6	0.44278		239.6	0.08088		239.6	0.02009
244.1	0.62862		244.1	0.42302		244.1	0.08092		244.1	0.03903
248.7	0.67571		248.7	0.4554		248.7	0.09158		248.7	0.03706
253.4	0.73742		253.4	0.45114		253.4	0.07948		253.4	0.02024
258.2	0.49418		258.2	0.43286		258.2	0.07392		258.2	-0.00513
263.1	0.52013		263.1	0.44178		263.1	0.08947		263.1	0.04416
268.1	0.66848		268.1	0.43941		268.1	0.09642		268.1	0.01173
273.1	0.6464		273.1	0.42888		273.1	0.07266		273.1	0.01407
278.3	0.65007		278.3	0.44605		278.3	0.09411		278.3	0.06219
283.5	0.72366		283.5	0.43001		283.5	0.08934		283.5	0.05978
288.9	0.62787		288.9	0.42471		288.9	0.09171		288.9	0.00776
294.4	0.67313		294.4	0.39379		294.4	0.07801		294.4	0.00421
299.9	0.64921		299.9	0.42527		299.9	0.0872		299.9	0.01551
305.6	0.68764		305.6	0.41091		305.6	0.07807		305.6	-0.000107032
311.4	0.66407		311.4	0.39936		311.4	0.06846		311.4	0.01804
317.2	0.50748		317.2	0.39535		317.2	0.07052		317.2	0.02483
323.2	0.56032		323.2	0.38388		323.2	0.07162		323.2	0.03301
329.3	0.60757		329.3	0.39592		329.3	0.07506		329.3	-0.00475
335.5	0.55968		335.5	0.38073		335.5	0.0708		335.5	0.02049
341.9	0.60037		341.9	0.40442		341.9	0.07717		341.9	0.00162
348.3	0.64416		348.3	0.38302		348.3	0.07248		348.3	0.00347
354.9	0.61491		354.9	0.4159		354.9	0.08209		354.9	0.00596
361.6	0.65931		361.6	0.39041		361.6	0.08222		361.6	-0.000767843
368.4	0.70192		368.4	0.39239		368.4	0.07259		368.4	0.00427
375.4	0.63929		375.4	0.34936		375.4	0.07321		375.4	0.02148
382.5	0.64296		382.5	0.34734		382.5	0.07258		382.5	-0.00285
389.7	0.54727		389.7	0.37271		389.7	0.06885		389.7	-0.00882
397	0.64376		397	0.3507		397	0.0643		397	-0.01418
404.5	0.52015		404.5	0.36363		404.5	0.07074		404.5	-0.04264
412.1	0.57803		412.1	0.32886		412.1	0.06175		412.1	-0.04596
419.9	0.69148		419.9	0.33981		419.9	0.06682		419.9	-0.03669
427.8	0.67605		427.8	0.33317		427.8	0.06506		427.8	-0.0148
435.9	0.68689		435.9	0.33783		435.9	0.06632		435.9	0.02229
444.1	0.67812		444.1	0.36314		444.1	0.07611		444.1	-0.02028
452.4	0.66877		452.4	0.29109		452.4	0.05224		452.4	-0.0184
461	0.65816		461	0.32544		461	0.07489		461	-0.01721
469.7	0.57283		469.7	0.34087		469.7	0.07646		469.7	-0.0474
478.5	0.57005		478.5	0.36415		478.5	0.08015		478.5	-0.01703
487.5	0.61204		487.5	0.32668		487.5	0.06235		487.5	-0.03378
496.7	0.54666		496.7	0.3178		496.7	0.05614		496.7	-0.02995
506	0.4452		506	0.3246		506	0.0659		506	-0.00518
515.6	0.63395		515.6	0.28988		515.6	0.05436		515.6	-0.03514
525.3	0.52912		525.3	0.33354		525.3	0.06493		525.3	-0.01555
535.2	0.56201		535.2	0.3467		535.2	0.06199		535.2	-0.07875
545.3	0.5397		545.3	0.31878		545.3	0.05758		545.3	-0.0765
555.5	0.48546		555.5	0.30206		555.5	0.03644		555.5	-0.03309
566	0.55227		566	0.30257		566	0.06008		566	-0.03466
576.6	0.61084		576.6	0.32522		576.6	0.0633		576.6	0.00893
587.5	0.64227		587.5	0.28874		587.5	0.041		587.5	-0.06173
598.5	0.51403		598.5	0.29512		598.5	0.0556		598.5	-0.04892
609.8	0.53545		609.8	0.29082		609.8	0.05742		609.8	-0.03502
621.3	0.51222		621.3	0.28098		621.3	0.05605		621.3	-0.07836
633	0.50295		633	0.3258		633	0.05498		633	-0.09045
644.9	0.55232		644.9	0.30139		644.9	0.06593		644.9	-0.06826
657	0.5184		657	0.2975		657	0.05973		657	-0.10992
669.4	0.53783		669.4	0.28206		669.4	0.04007		669.4	-0.0952
681.9	0.56974		681.9	0.30885		681.9	0.05053		681.9	-0.066
694.8	0.45162		694.8	0.31855		694.8	0.05349		694.8	-0.06679
707.8	0.51667		707.8	0.28625		707.8	0.04438		707.8	-0.08656
721.2	0.46493		721.2	0.28572		721.2	0.05039		721.2	-0.0957
734.7	0.5909		734.7	0.25216		734.7	0.03711		734.7	-0.07672
748.5	0.47755		748.5	0.26372		748.5	0.03046		748.5	-0.07482
762.6	0.51979		762.6	0.26948		762.6	0.04002		762.6	-0.09671
776.9	0.54699		776.9	0.27366		776.9	0.04583		776.9	-0.08888
791.6	0.54477		791.6	0.25691		791.6	0.04488		791.6	-0.10117
806.4	0.55095		806.4	0.27018		806.4	0.04751		806.4	-0.1079
821.6	0.65913		821.6	0.26968		821.6	0.04511		821.6	-0.0983
837	0.55011		837	0.27529		837	0.0491		837	-0.10823
852.8	0.67009		852.8	0.28507		852.8	0.05096		852.8	-0.08218
868.8	0.58059		868.8	0.26137		868.8	0.05973		868.8	-0.10416
885.1	0.61858		885.1	0.2615		885.1	0.05183		885.1	-0.08226
901.8	0.55684		901.8	0.24204		901.8	0.04529		901.8	-0.13822
918.7	0.61795		918.7	0.24611		918.7	0.04576		918.7	-0.1108
936	0.60956		936	0.2709		936	0.04417		936	-0.10836
953.6	0.54345		953.6	0.25867		953.6	0.03374		953.6	-0.1335
971.5	0.66034		971.5	0.23917		971.5	0.0375		971.5	-0.12397
989.7	0.57724		989.7	0.22508		989.7	0.0371		989.7	-0.11539
1008	0.5752		1008	0.23384		1008	0.03529		1008	-0.13432
1027	0.3836		1027	0.24464		1027	0.03282		1027	-0.17465
1047	0.43963		1047	0.22877		1047	0.03711		1047	-0.10434
1066	0.45179		1066	0.24369		1066	0.03224		1066	-0.12689
1086	0.41503		1086	0.2535		1086	0.03812		1086	-0.12585
1107	0.46091		1107	0.27561		1107	0.04683		1107	-0.132
1127	0.42839		1127	0.25038		1127	0.03557		1127	-0.13908
1149	0.55038		1149	0.22172		1149	0.0377		1149	-0.13772
1170	0.53704		1170	0.21222		1170	0.03757		1170	-0.13308
1192	0.56055		1192	0.20793		1192	0.03366		1192	-0.14791
1215	0.50039		1215	0.19832		1215	0.0347		1215	-0.19925
1237	0.56287		1237	0.17264		1237	0.03331		1237	-0.1225
1261	0.59184		1261	0.25176		1261	0.03539		1261	-0.16975
1284	0.56787		1284	0.20587		1284	0.03558		1284	-0.14746
1308	0.49475		1308	0.18869		1308	0.02977		1308	-0.14164
1333	0.56392		1333	0.22746		1333	0.03186		1333	-0.1327
1358	0.62558		1358	0.22088		1358	0.03294		1358	-0.13663
1384	0.45437		1384	0.2627		1384	0.03735		1384	-0.13991
1410	0.52626		1410	0.20693		1410	0.03445		1410	-0.16979
1436	0.57244		1436	0.21134		1436	0.03657		1436	-0.1711
1463	0.59028		1463	0.17762		1463	0.02927		1463	-0.14834
1490	0.46722		1490	0.20015		1490	0.02953		1490	-0.17457
1518	0.5178		1518	0.17749		1518	0.03367		1518	-0.19575
1547	0.57282		1547	0.21483		1547	0.03124		1547	-0.17133
1576	0.64697		1576	0.17845		1576	0.03177		1576	-0.18045
1606	0.56919		1606	0.21122		1606	0.03319		1606	-0.1343
1636	0.55709		1636	0.20978		1636	0.02369		1636	-0.16789
1666	0.49858		1666	0.18177		1666	0.02805		1666	-0.18609
1698	0.43935		1698	0.19223		1698	0.02477		1698	-0.18122
1730	0.51779		1730	0.18622		1730	0.03312		1730	-0.17523
1762	0.52441		1762	0.22165		1762	0.03637		1762	-0.19673
1795	0.45277		1795	0.20508		1795	0.03003		1795	-0.20859
1829	0.48242		1829	0.19089		1829	0.03299		1829	-0.20425
1863	0.43768		1863	0.1852		1863	0.02823		1863	-0.17311
1898	0.62535		1898	0.19369		1898	0.02967		1898	-0.22067
1934	0.61405		1934	0.1995		1934	0.03226		1934	-0.19094
1970	0.50837		1970	0.19407		1970	0.02514		1970	-0.19011
2007	0.45277		2007	0.18365		2007	0.02715		2007	-0.18915
2045	0.50232		2045	0.1955		2045	0.02902		2045	-0.20601
2083	0.48265		2083	0.17585		2083	0.03035		2083	-0.21263
2122	0.51019		2122	0.14506		2122	0.02645		2122	-0.22963
2162	0.5544		2162	0.16719		2162	0.02219		2162	-0.23103
2203	0.60411		2203	0.17013		2203	0.03608		2203	-0.20955
2244	0.43608		2244	0.18043		2244	0.02173		2244	-0.21362
2286	0.41864		2286	0.21142		2286	0.02983		2286	-0.17866
2329	0.6073		2329	0.20661		2329	0.02537		2329	-0.20593
2373	0.4737		2373	0.16334		2373	0.03204		2373	-0.21829
2417	0.51143		2417	0.18207		2417	0.02		2417	-0.21364
2462	0.5106		2462	0.21719		2462	0.02291		2462	-0.18987
2509	0.58769		2509	0.15296		2509	0.02898		2509	-0.21824
2556	0.40654		2556	0.16052		2556	0.02677		2556	-0.21659
2604	0.56926		2604	0.13738		2604	0.03232		2604	-0.22218
2653	0.4928		2653	0.13564		2653	0.02088		2653	-0.18332
2702	0.39363		2702	0.1665		2702	0.02772		2702	-0.24018
2753	0.37608		2753	0.13979		2753	0.03302		2753	-0.23307
2805	0.5613		2805	0.17896		2805	0.02432		2805	-0.23269
2857	0.43264		2857	0.15656		2857	0.03622		2857	-0.22316
2911	0.54798		2911	0.22403		2911	0.02658		2911	-0.20075
2965	0.36903		2965	0.20175		2965	0.02087		2965	-0.21933
3021	0.50883		3021	0.20078		3021	0.02672		3021	-0.2273
3078	0.56281		3078	0.21535		3078	0.02412		3078	-0.22446
3136	0.48282		3136	0.19709		3136	0.01949		3136	-0.23011
3194	0.57949		3194	0.16188		3194	0.0215		3194	-0.20844
3254	0.46711		3254	0.18674		3254	0.01872		3254	-0.20791
3315	0.54552		3315	0.10695		3315	0.02609		3315	-0.23772
3378	0.40728		3378	0.15088		3378	0.02195		3378	-0.24244
3441	0.65242		3441	0.18786		3441	0.02522		3441	-0.23774
3505	0.45988		3505	0.17445		3505	0.02391		3505	-0.24934
3571	0.57456		3571	0.15757		3571	0.02541		3571	-0.24793
3638	0.46143		3638	0.16089		3638	0.02207		3638	-0.2523
3706	0.60847		3706	0.17001		3706	0.02519		3706	-0.25265
3776	0.54281		3776	0.16564		3776	0.02031		3776	-0.24415
3847	0.51619		3847	0.16346		3847	0.01982		3847	-0.23326
3919	0.59166		3919	0.18824		3919	0.02389		3919	-0.25056
3992	0.49803		3992	0.13831		3992	0.0231		3992	-0.23959
4067	0.55594		4067	0.13676		4067	0.02213		4067	-0.24443
4144	0.40075		4144	0.13721		4144	0.02011		4144	-0.23512
4221	0.57377		4221	0.16831		4221	0.02648		4221	-0.26149
4301	0.52461		4301	0.10149		4301	0.01719		4301	-0.24609
4381	0.60898		4381	0.14913		4381	0.01322		4381	-0.24194
4463	0.36605		4463	0.09453		4463	0.02004		4463	-0.24274
4547	0.36943		4547	0.1552		4547	0.03118		4547	-0.26548
4632	0.47714		4632	0.12707		4632	0.02231		4632	-0.23585
4719	0.47938		4719	0.16985		4719	0.02229		4719	-0.24477
4808	0.49114		4808	0.16034		4808	0.02822		4808	-0.22225
4898	0.54192		4898	0.18059		4898	0.02442		4898	-0.21048
4990	0.4487		4990	0.14724		4990	0.01853		4990	-0.26261
5083	0.50363		5083	0.14194		5083	0.02868		5083	-0.23856
5179	0.4585		5179	0.1033		5179	0.02321		5179	-0.249
5276	0.53168		5276	0.11465		5276	0.01322		5276	-0.20753
5375	0.49114		5375	0.11657		5375	0.02902		5375	-0.20786
5476	0.52487		5476	0.0904		5476	0.01408		5476	-0.20996
5578	0.44686		5578	0.12495		5578	0.02666		5578	-0.21671
5683	0.46711		5683	0.119		5683	0.00744		5683	-0.22933
5790	0.55282		5790	0.12682		5790	0.01668		5790	-0.22012
5898	0.46757		5898	0.1341		5898	0.02011		5898	-0.22967
6009	0.49653		6009	0.11191		6009	0.01734		6009	-0.20212
6121	0.48724		6121	0.15024		6121	0.02911		6121	-0.25363
6236	0.4183		6236	0.13431		6236	0.02596		6236	-0.22131
6353	0.53711		6353	0.13224		6353	0.02496		6353	-0.20409
6472	0.5732		6472	0.12135		6472	0.03641		6472	-0.22056
6594	0.37998		6594	0.13339		6594	0.03177		6594	-0.22882
6717	0.51895		6717	0.12731		6717	0.01972		6717	-0.21471
6843	0.407		6843	0.12948		6843	0.02675		6843	-0.22134
6972	0.49521		6972	0.11976		6972	0.01939		6972	-0.18539
7102	0.56553		7102	0.12988		7102	0.02362		7102	-0.21716
7236	0.59851		7236	0.09335		7236	0.00453		7236	-0.24528
7371	0.58154		7371	0.10768		7371	0.01933		7371	-0.19348
7510	0.47244		7510	0.14221		7510	0.02744		7510	-0.19816
7650	0.56684		7650	0.10097		7650	0.02999		7650	-0.15436
7794	0.43797		7794	0.15049		7794	0.04222		7794	--

## Sheet: Figure 4c
			Probe @ 720 nm
	PYIT1			PYIT1:Rubrene			PYIT1:PBQx-TCl			PYIT1:PBQx-TCl:Rubrene
X	Y		X	Y		X	Y		X	Y
-0.61637	0.04961		-0.62408	0.07428		-0.60204	0.01254		-0.6195	0.03126
-0.5821	0.04618		-0.59071	0.0656		-0.56777	0.01076		-0.5888	0.01638
-0.54718	0.03681		-0.55734	0.06438		-0.53285	0.02326		-0.5576	0.01278
-0.51161	0.02799		-0.52805	0.07839		-0.49728	0.01802		-0.5258	0.01213
-0.47537	0.02632		-0.4898	0.06318		-0.46105	0.02718		-0.4934	0.01718
-0.43846	0.03475		-0.4605	0.07102		-0.42413	0.02894		-0.4603	0.02066
-0.40085	0.02229		-0.42714	0.08498		-0.38652	0.0317		-0.4267	0.02391
-0.36254	0.01797		-0.39377	0.04718		-0.34821	0.03646		-0.3924	0.02358
-0.3235	0.02554		-0.35715	0.07139		-0.30918	0.03557		-0.3575	0.02929
-0.28374	0.02885		-0.32297	0.08192		-0.26941	0.03582		-0.3219	0.03106
-0.24323	0.0283		-0.28716	0.08153		-0.2289	0.03488		-0.2857	0.03886
-0.20196	0.0347		-0.24973	0.0896		-0.18764	0.02679		-0.2488	0.04091
-0.15992	0.03529		-0.21229	0.06821		-0.14559	0.02013		-0.2112	0.03402
-0.11709	0.03479		-0.17323	0.04607		-0.10276	0.02279		-0.1729	0.02992
-0.07346	0.05016		-0.13498	0.07145		-0.05913	0.016		-0.1338	0.02662
-0.02901	0.05835		-0.09755	0.05056		-0.01468	0.03336		-0.09405	0.02065
0.01628	0.0515		-0.0536	0.07361		0.03061	0.09561		-0.05355	0.02784
0.06241	0.07918		-0.0121	0.07943		0.07674	0.30649		-0.01228	0.0435
0.10941	0.21565		0.02778	0.08841		0.12374	0.65536		0.02976	0.11855
0.15729	0.51386		0.06684	0.22669		0.17162	0.89895		0.0726	0.34474
0.20607	0.80457		0.12218	0.59292		0.22039	0.97671		0.1162	0.64578
0.25576	0.93438		0.15962	0.80794		0.27009	1		0.1607	0.86537
0.30638	1		0.20356	0.95619		0.32071	0.99332		0.206	0.97241
0.35795	0.9992		0.2532	1		0.37228	0.94802		0.2521	1
0.41049	0.98675		0.29878	0.97918		0.42482	0.88709		0.2991	0.99247
0.46401	0.95732		0.34354	0.98344		0.47834	0.84889		0.347	0.95903
0.51854	0.93254		0.39481	0.94465		0.53287	0.7962		0.3958	0.91722
0.57409	0.89542		0.44689	0.91155		0.58842	0.75338		0.4454	0.88209
0.63068	0.87471		0.49572	0.89263		0.64501	0.71425		0.4961	0.84288
0.68833	0.85181		0.5478	0.8539		0.70266	0.68054		0.5476	0.80474
0.74707	0.81495		0.59744	0.8148		0.76139	0.64846		0.6002	0.76026
0.8069	0.8		0.65278	0.80909		0.82123	0.62123		0.6537	0.73124
0.86785	0.76218		0.70649	0.80478		0.88218	0.59406		0.7082	0.70498
0.92995	0.73686		0.76346	0.78344		0.94428	0.58419		0.7638	0.68341
0.99321	0.72157		0.81961	0.73828		1.0075	0.56235		0.8204	0.66342
1.05766	0.7014		0.88553	0.73102		1.072	0.55103		0.878	0.65155
1.12332	0.69203		0.93436	0.65752		1.1377	0.55647		0.9368	0.62546
1.19021	0.67026		0.9962	0.68682		1.2045	0.51598		0.9966	0.61551
1.25835	0.65766		1.0572	0.66958		1.2727	0.52539		1.058	0.59828
1.32776	0.64335		1.1199	0.60229		1.3421	0.50493		1.12	0.58407
1.39848	0.63304		1.1826	0.64969		1.4128	0.49224		1.183	0.57863
1.47053	0.62552		1.2477	0.63775		1.4849	0.47674		1.247	0.56233
1.54393	0.60972		1.3095	0.60987		1.5583	0.45843		1.313	0.54184
1.6187	0.60209		1.3811	0.59209		1.633	0.45484		1.38	0.52704
1.69487	0.586		1.4479	0.5845		1.7092	0.43916		1.448	0.52043
1.77247	0.58726		1.5187	0.60921		1.7868	0.42873		1.517	0.51491
1.85153	0.5749		1.609	0.60323		1.8659	0.41102		1.588	0.49518
1.93207	0.56158		1.6595	0.56139		1.9464	0.40149		1.66	0.47795
2.01412	0.53839		1.7335	0.57254		2.0285	0.39372		1.734	0.4772
2.09771	0.52628		1.8068	0.55991		2.112	0.39325		1.808	0.46307
2.18286	0.52739		1.8849	0.53755		2.1972	0.38607		1.885	0.46508
2.26961	0.50922		1.9622	0.51063		2.2839	0.38639		1.962	0.45947
2.35799	0.49992		2.0411	0.53263		2.3723	0.3929		2.041	0.46993
2.44802	0.49999		2.1184	0.52619		2.4624	0.37778		2.122	0.45512
2.53974	0.49335		2.2023	0.54891		2.5541	0.36423		2.204	0.44517
2.63318	0.4873		2.2877	0.51758		2.6475	0.37386		2.287	0.44375
2.72837	0.48973		2.3732	0.50115		2.7427	0.3692		2.373	0.42887
2.82535	0.47974		2.4586	0.50591		2.8397	0.34232		2.459	0.42268
2.92415	0.47198		2.5449	0.48378		2.9385	0.32781		2.548	0.419
3.02479	0.46404		2.636	0.48301		3.0391	0.33465		2.638	0.41156
3.12733	0.46366		2.7304	0.4775		3.1417	0.31865		2.729	0.39701
3.23178	0.45712		2.8216	0.45714		3.2461	0.31143		2.823	0.38722
3.3382	0.44445		2.9184	0.45131		3.3525	0.31574		2.918	0.38513
3.44661	0.43562		3.0144	0.44636		3.4609	0.29722		3.015	0.37978
3.55705	0.43961		3.1121	0.43707		3.5714	0.31028		3.114	0.36799
3.66956	0.44123		3.2154	0.43282		3.6839	0.29501		3.214	0.3659
3.78418	0.42362		3.3172	0.43155		3.7985	0.31019		3.317	0.36339
3.90095	0.39823		3.4213	0.45491		3.9153	0.31916		3.421	0.36891
4.01991	0.3924		3.5279	0.43205		4.0342	0.30557		3.528	0.37192
4.1411	0.40524		3.6329	0.42446		4.1554	0.30782		3.636	0.36925
4.26456	0.38791		3.7452	0.41967		4.2789	0.29811		3.747	0.35787
4.39034	0.39148		3.8584	0.41728		4.4047	0.29179		3.859	0.36038
4.51847	0.39027		3.9731	0.39384		4.5328	0.28919		3.974	0.35904
4.64901	0.37789		4.0895	0.33354		4.6633	0.29057		4.091	0.33806
4.78199	0.36888		4.2075	0.39798		4.7963	0.27752		4.21	0.34667
4.91747	0.38228		4.3304	0.39891		4.9318	0.26365		4.331	0.32852
5.05549	0.37708		4.4516	0.39489		5.0698	0.25872		4.454	0.33153
5.19609	0.37325		4.5802	0.38419		5.2104	0.25748		4.58	0.31999
5.33933	0.36594		4.708	0.40164		5.3537	0.25183		4.708	0.31665
5.48525	0.3467		4.8414	0.40035		5.4996	0.24682		4.839	0.31623
5.63391	0.34628		4.9733	0.37619		5.6482	0.24935		4.972	0.31782
5.78536	0.33865		5.1075	0.38529		5.7997	0.24956		5.107	0.31113
5.93965	0.3204		5.2451	0.37996		5.954	0.25289		5.245	0.30645
6.09682	0.32684		5.385	0.37142		6.1112	0.24987		5.386	0.31171
6.25695	0.33175		5.5275	0.37353		6.2713	0.26853		5.529	0.30962
6.42008	0.32489		5.6748	0.35236		6.4344	0.26203		5.675	0.30946
6.58626	0.32556		5.8229	0.36668		6.6006	0.25567		5.824	0.31339
6.75556	0.32206		5.9702	0.37264		6.7699	0.24692		5.975	0.3016
6.92804	0.3112		6.1289	0.37821		6.9424	0.25039		6.129	0.30017
7.10375	0.31918		6.2867	0.36085		7.1181	0.24599		6.287	0.29733
7.28275	0.32807		6.4462	0.33556		7.2971	0.24548		6.447	0.28788
7.46511	0.3234		6.6049	0.31187		7.4794	0.21563		6.61	0.28788
7.65088	0.31435		6.7783	0.30226		7.6652	0.22608		6.776	0.28303
7.84014	0.30826		6.9451	0.31838		7.8545	0.21694		6.945	0.27342
8.03295	0.30261		7.1168	0.31117		8.0473	0.22145		7.118	0.27133
8.22937	0.29571		7.2934	0.31905		8.2437	0.22403		7.293	0.27225
8.42948	0.28308		7.4716	0.31077		8.4438	0.20972		7.472	0.27417
8.63333	0.28526		7.6596	0.33738		8.6477	0.22929		7.655	0.26547
8.84101	0.27795		7.8395	0.33431		8.8553	0.22874		7.841	0.28169
9.05258	0.27339		8.0291	0.32796		9.0669	0.21856		8.03	0.28613
9.26812	0.2766		8.2228	0.30755		9.2824	0.22414		8.223	0.27584
9.48769	0.2647		8.4189	0.30114		9.502	0.22539		8.419	0.27576
9.71139	0.26114		8.6175	0.31113		9.7257	0.22678		8.619	0.26154
9.93928	0.27541		8.8225	0.30756		9.9536	0.21461		8.823	0.27275
10.1714	0.2658		9.0309	0.30949		10.186	0.22478		9.031	0.25377
10.4079	0.26983		9.2425	0.30933		10.422	0.211		9.242	0.25577
10.6489	0.27047		9.4573	0.29482		10.663	0.20121		9.458	0.24239
10.8944	0.25442		9.677	0.29894		10.909	0.20614		9.677	0.24306
11.1444	0.29009		9.8943	0.27352		11.159	0.19317		9.901	0.2444
11.3992	0.24973		10.128	0.29409		11.414	0.18793		10.13	0.23988
11.6587	0.24422		10.36	0.31691		11.673	0.18978		10.36	0.24131
11.9231	0.25613		10.596	0.29759		11.937	0.19482		10.6	0.23144
12.1924	0.24321		10.838	0.28067		12.207	0.18351		10.84	0.23278
12.4668	0.24603		11.084	0.31266		12.481	0.19031		11.08	0.23537
12.7464	0.22953		11.336	0.27102		12.761	0.1967		11.33	0.24649
13.0312	0.23628		11.588	0.28185		13.046	0.20805		11.59	0.23562
13.3213	0.22485		11.849	0.28549		13.336	0.20784		11.85	0.24498
13.6169	0.23426		12.112	0.27614		13.631	0.20621		12.11	0.23738
13.918	0.23432		12.381	0.30657		13.932	0.20389		12.38	0.23077
14.2247	0.23419		12.656	0.2704		14.239	0.19577		12.66	0.23052
14.5372	0.22761		12.944	0.26493		14.552	0.19271		12.94	0.22734
14.8556	0.22951		13.221	0.30796		14.87	0.1848		13.22	0.22508
15.1799	0.23297		13.511	0.28929		15.194	0.18219		13.51	0.21045
15.5103	0.23206		13.806	0.27798		15.525	0.17997		13.81	0.21588
15.8469	0.22066		14.107	0.2731		15.861	0.17206		14.11	0.20334
16.1898	0.22644		14.414	0.26727		16.204	0.16762		14.41	0.20819
16.5391	0.21569		14.735	0.26771		16.554	0.1738		14.73	0.2061
16.895	0.21602		15.045	0.27379		16.909	0.17699		15.05	0.2153
17.2576	0.20863		15.369	0.27273		17.272	0.17362		15.37	0.20677
17.627	0.21431		15.696	0.269		17.641	0.18084		15.7	0.20451
18.0032	0.20068		16.037	0.28187		18.018	0.18165		16.04	0.20786
18.3866	0.19785		16.379	0.28847		18.401	0.1833		16.38	0.20878
18.7771	0.19428		16.728	0.23251		18.791	0.19549		16.73	0.22609
19.1749	0.19102		17.085	0.22613		19.189	0.19002		17.08	0.21789
19.5802	0.19885		17.444	0.2426		19.595	0.18203		17.45	0.20911
19.9931	0.20509		17.813	0.23172		20.008	0.18948		17.82	0.20861
20.4138	0.1968		18.19	0.25416		20.428	0.18126		18.19	0.20376
20.8423	0.19427		18.574	0.25299		20.857	0.16404		18.58	0.19858
21.2789	0.20207		18.967	0.23411		21.293	0.16572		18.97	0.19322
21.7236	0.20913		19.364	0.2335		21.738	0.17872		19.36	0.19264
22.1767	0.21989		19.771	0.23137		22.191	0.18733		19.77	0.18202
22.6383	0.21406		20.182	0.22214		22.653	0.18541		20.18	0.18311
23.1085	0.20296		20.602	0.2376		23.123	0.18218		20.6	0.18687
23.5875	0.19675		21.028	0.24473		23.602	0.17699		21.03	0.18553
24.0755	0.19255		21.468	0.25089		24.09	0.18161		21.47	0.19766
24.5727	0.18528		21.913	0.2758		24.587	0.19327		21.91	0.21864
25.0792	0.1802		22.367	0.27844		25.094	0.20538		22.37	0.21798
25.5952	0.17997		22.828	0.25397		25.61	0.19738		22.83	0.20953
26.1209	0.17351		23.299	0.25976		26.135	0.18737		23.3	0.20593
26.6564	0.17428		23.779	0.25707		26.671	0.18754		23.78	0.21254
27.2019	0.17881		24.26	0.24204		27.216	0.18473		24.27	0.21271
27.7577	0.18255		24.761	0.24459		27.772	0.18139		24.76	0.20409
28.3239	0.1865		25.268	0.22731		28.338	0.17491		25.27	0.19899
28.9007	0.18441		25.784	0.23886		28.915	0.16596		25.78	0.18938
29.4884	0.18277		26.31	0.26082		29.503	0.16337		26.31	0.18227
30.087	0.18068		26.844	0.25189		30.101	0.15612		26.85	0.1811
30.6969	0.17844		27.392	0.24133		30.711	0.15298		27.39	0.18101
31.3182	0.17665		27.948	0.24103		31.333	0.14536		27.95	0.17792
31.9511	0.17469		28.513	0.23084		31.966	0.14982		28.51	0.18252
32.5959	0.17514		29.09	0.2188		32.61	0.15573		29.09	0.18302
33.2528	0.17053		29.675	0.20032		33.267	0.15946		29.68	0.17775
33.9221	0.16005		30.276	0.20937		33.936	0.17302		30.28	0.18687
34.6038	0.15522		30.886	0.23127		34.618	0.17348		30.89	0.18227
35.2984	0.15348		31.508	0.1975		35.313	0.18061		31.51	0.1821
36.0059	0.15735		32.14	0.21045		36.02	0.17167		32.14	0.18478
36.7268	0.1638		32.785	0.21779		36.741	0.18017		32.79	0.18051
37.4611	0.15514		33.443	0.22767		37.475	0.17189		33.44	0.17725
38.2092	0.15946		34.109	0.23153		38.224	0.16098		34.11	0.18219
38.9714	0.16074		34.793	0.22136		38.986	0.15901		34.79	0.17708
39.7478	0.15344		35.487	0.20951		39.762	0.14492		35.49	0.16421
40.5388	0.15963		36.196	0.17525		40.553	0.14889		36.2	0.15819
41.3446	0.15925		36.914	0.20856		41.359	0.14411		36.92	0.16011
42.1655	0.15201		37.651	0.21638		42.18	0.13547		37.65	0.15442
43.0018	0.14296		38.397	0.19273		43.016	0.13223		38.4	0.16496
43.8538	0.14747		39.16	0.20978		43.868	0.14585		39.16	0.15643
44.7217	0.14258		39.937	0.222		44.736	0.1527		39.94	0.15292
45.606	0.14075		40.728	0.16236		45.62	0.15155		40.73	0.16103
46.5068	0.14937		41.533	0.19693		46.521	0.16873		41.53	0.16621
47.4245	0.13094		42.354	0.19251		47.439	0.16259		42.36	0.16044
48.3594	0.12547		43.192	0.20214		48.374	0.16646		43.19	0.16095
49.3118	0.12755		44.042	0.21449		49.326	0.16687		44.04	0.15091
50.2821	0.1351		44.912	0.21604		50.296	0.17136		44.91	0.15492
51.2705	0.13175		45.796	0.18915		51.285	0.16879		45.8	0.16956
52.2775	0.13045		46.696	0.18977		52.292	0.17321		46.7	0.15911
53.3034	0.12185		47.613	0.19365		53.318	0.16758		47.61	0.15568
54.3485	0.14039		48.551	0.19504		54.363	0.14499		48.55	0.15392
55.4132	0.14132		49.501	0.21227		55.428	0.13303		49.5	0.15518
56.4979	0.14747		50.472	0.19097		56.512	0.13812		50.47	0.14439
57.6028	0.1455		51.46	0.17454		57.617	0.14095		51.46	0.14732
58.7286	0.13847		52.468	0.1989		58.743	0.1398		52.47	0.14757
59.8754	0.12211		53.493	0.20578		59.89	0.13765		53.49	0.14188
61.0437	0.11997		54.537	0.19885		61.058	0.13226		54.54	0.14556
62.2339	0.11844		55.602	0.20218		62.248	0.14377		55.6	0.15559
63.4464	0.1072		56.688	0.1726		63.461	0.14835		56.69	0.15969
64.6817	0.1197		57.792	0.17627		64.696	0.15193		57.79	0.14598
65.9401	0.11552		58.919	0.16691		65.954	0.15395		58.92	0.14748
67.2221	0.12085		60.067	0.18693		67.236	0.15273		60.07	0.15058
68.5281	0.11708		61.233	0.19561		68.543	0.15898		61.23	0.13762
69.8587	0.11262		62.424	0.17597		69.873	0.14049		62.42	0.15208
71.2141	0.12378		63.636	0.2062		71.229	0.14394		63.64	0.14037
72.595	0.12145		64.872	0.18514		72.609	0.13643		64.87	0.12992
74.0018	0.12942		66.129	0.16829		74.016	0.13719		66.13	0.13402
75.4349	0.12823		67.411	0.1677		75.449	0.13466		67.41	0.14581
76.8949	0.12055		68.718	0.19175		76.909	0.12349		68.72	0.14096
78.3823	0.1219		70.048	0.17019		78.397	0.12404		70.05	0.12984
79.8976	0.12056		71.404	0.15871		79.912	0.12514		71.4	0.12206
81.4412	0.10717		72.784	0.18027		81.456	0.13386		72.78	0.12574
83.0138	0.10869		74.19	0.19964		83.028	0.13303		74.19	0.1331
84.6159	0.10122		75.624	0.17989		84.63	0.14188		75.62	0.1372
86.248	0.11033		77.083	0.18801		86.262	0.15336		77.08	0.13812
87.9108	0.10545		78.57	0.17845		87.925	0.13732		78.57	0.14071
89.6047	0.09635		80.086	0.1459		89.619	0.14343		80.09	0.13051
91.3303	0.1043		81.63	0.18196		91.345	0.14476		81.63	0.1331
93.0883	0.10955		83.202	0.14558		93.103	0.15101		83.2	0.13469
94.8793	0.09384		84.805	0.15929		94.894	0.14514		84.81	0.12582
96.7038	0.1074		86.437	0.13827		96.718	0.13181		86.44	0.13134
98.5625	0.10151		88.1	0.16519		98.577	0.13764		88.1	0.12047
100.456	0.10018		89.794	0.18492		100.47	0.12559		89.79	0.12373
102.385	0.09914		91.52	0.16005		102.4	0.12318		91.52	0.11529
104.35	0.10862		93.277	0.13321		104.37	0.11954		93.28	0.11387
106.353	0.08808		95.069	0.17092		106.37	0.11606		95.07	0.11437
108.392	0.08525		96.893	0.18213		108.41	0.11758		96.89	0.12524
110.47	0.10318		98.752	0.17013		110.48	0.12624		98.75	0.11696
112.587	0.08794		100.65	0.14563		112.6	0.1278		100.6	0.11086
114.743	0.08548		102.57	0.18284		114.76	0.13182		102.6	0.13101
116.94	0.08601		104.54	0.15908		116.96	0.12911		104.5	0.12273
119.178	0.08197		106.54	0.16163		119.19	0.14325		106.5	0.128
121.458	0.08242		108.58	0.12539		121.47	0.15332		108.6	0.12014
123.781	0.07607		110.66	0.08935		123.8	0.1425		110.7	0.13293
126.148	0.0876		112.78	0.14935		126.16	0.13862		112.8	0.11127
128.558	0.09045		114.93	0.16015		128.57	0.13043		114.9	0.11654
131.014	0.09867		117.13	0.14164		131.03	0.14105		117.1	0.11989
133.516	0.08925		119.37	0.13294		133.53	0.12157		119.4	0.10154
136.065	0.09177		121.65	0.17391		136.08	0.12486		121.6	0.1173
138.662	0.09209		123.97	0.17987		138.68	0.11513		124	0.11253
141.307	0.09172		126.34	0.15571		141.32	0.11695		126.3	0.10259
144.002	0.09695		128.75	0.16639		144.02	0.10916		128.7	0.10118
146.747	0.08071		131.2	0.15101		146.76	0.11081		131.2	0.10562
149.544	0.08712		133.71	0.17868		149.56	0.11247		133.7	0.10608
152.393	0.09655		136.25	0.16152		152.41	0.12699		136.3	0.10244
155.296	0.079		138.85	0.16782		155.31	0.14144		138.9	0.11004
158.253	0.08119		141.5	0.14856		158.27	0.12833		141.5	0.10574
161.266	0.08511		144.19	0.15002		161.28	0.13686		144.2	0.10912
164.335	0.09913		146.94	0.15704		164.35	0.13043		146.9	0.10552
167.462	0.08589		149.74	0.12993		167.48	0.1281		149.7	0.10911
170.647	0.09836		152.58	0.14252		170.66	0.158		152.6	0.10637
173.892	0.08803		155.49	0.16699		173.91	0.13068		155.5	0.10573
177.198	0.08386		158.44	0.11818		177.21	0.11722		158.4	0.10303
180.565	0.09534		161.46	0.11503		180.58	0.12105		161.5	0.09735
183.996	0.08854		164.53	0.12207		184.01	0.10602		164.5	0.10597
187.491	0.093		167.65	0.1817		187.51	0.11975		167.7	0.09887
191.052	0.08869		170.84	0.13772		191.07	0.10556		170.8	0.09897
194.68	0.09445		174.08	0.12835		194.69	0.11237		174.1	0.09783
198.375	0.08471		177.39	0.13589		198.39	0.1044		177.4	0.09473
202.14	0.07712		180.76	0.15043		202.15	0.12566		180.8	0.09601
205.975	0.07881		184.19	0.13526		205.99	0.11555		184.2	0.08815
209.883	0.09803		187.68	0.12799		209.9	0.11963		187.7	0.09962
213.863	0.07294		191.24	0.12995		213.88	0.12848		191.2	0.09114
217.918	0.07678		194.87	0.17186		217.93	0.13733		194.9	0.0964
222.049	0.06718		198.56	0.16414		222.06	0.13184		198.6	0.09474
226.258	0.08433		202.33	0.1412		226.27	0.12882		202.3	0.08753
230.545	0.08545		206.16	0.12322		230.56	0.13654		206.2	0.08414
234.913	0.07335		210.07	0.1377		234.93	0.12422		210.1	0.09749
239.363	0.08696		214.05	0.09953		239.38	0.12104		214.1	0.09655
243.896	0.08845		218.11	0.12659		243.91	0.1264		218.1	0.08909
248.514	0.08578		222.24	0.13814		248.53	0.11986		222.2	0.0959
253.219	0.07576		226.45	0.13501		253.23	0.09318		226.4	0.08668
258.012	0.08156		230.73	0.15272		258.03	0.09902		230.7	0.07174
262.895	0.08589		235.1	0.11653		262.91	0.09661		235.1	0.07532
267.869	0.08313		239.55	0.13213		267.88	0.10603		239.6	0.08087
272.937	0.06128		244.09	0.13797		272.95	0.09943		244.1	0.08091
278.099	0.07613		248.7	0.13582		278.11	0.09653		248.7	0.09157
283.359	0.07718		253.41	0.0989		283.37	0.10137		253.4	0.07947
288.716	0.06712		258.2	0.11		288.73	0.11306		258.2	0.07391
294.175	0.07003		263.08	0.16881		294.19	0.13225		263.1	0.08946
299.736	0.08653		268.06	0.13751		299.75	0.11772		268.1	0.09641
305.401	0.07701		273.13	0.0902		305.42	0.12756		273.1	0.07266
311.172	0.06614		278.29	0.12216		311.19	0.12704		278.3	0.0941
317.051	0.09714		283.55	0.10432		317.07	0.11866		283.5	0.08932
323.041	0.07042		288.91	0.12937		323.06	0.11396		288.9	0.09171
329.143	0.07808		294.36	0.13101		329.16	0.11807		294.4	0.078
335.359	0.0678		299.93	0.11484		335.37	0.09564		299.9	0.08719
341.692	0.07968		305.59	0.12465		341.71	0.10632		305.6	0.07806
348.143	0.06831		311.36	0.13873		348.16	0.09081		311.4	0.06845
354.716	0.07789		317.24	0.1016		354.73	0.0956		317.2	0.07051
361.411	0.0691		323.23	0.12106		361.43	0.09153		323.2	0.0716
368.232	0.06195		329.33	0.09129		368.25	0.08155		329.3	0.07505
375.182	0.08526		335.55	0.12854		375.2	0.09435		335.5	0.07079
382.261	0.07283		341.88	0.14529		382.28	0.09443		341.9	0.07716
389.473	0.04792		348.33	0.12953		389.49	0.1118		348.3	0.07247
396.82	0.05039		354.91	0.12754		396.84	0.11614		354.9	0.08208
404.305	0.06448		361.6	0.14327		404.32	0.10274		361.6	0.08222
411.931	0.07001		368.42	0.1007		411.95	0.11847		368.4	0.07258
419.699	0.05609		375.37	0.09638		419.71	0.10928		375.4	0.0732
427.613	0.086		382.45	0.09425		427.63	0.10039		382.5	0.07257
435.675	0.08673		389.66	0.1381		435.69	0.10632		389.7	0.06885
443.889	0.06829		397.01	0.12557		443.9	0.09976		397	0.0643
452.256	0.07147		404.5	0.11829		452.27	0.0983		404.5	0.07073
460.78	0.07116		412.12	0.12845		460.8	0.08314		412.1	0.06175
469.464	0.07424		419.89	0.12628		469.48	0.07193		419.9	0.06681
478.311	0.05355		427.8	0.11138		478.33	0.08378		427.8	0.06506
487.324	0.0651		435.87	0.05339		487.34	0.07564		435.9	0.06631
496.506	0.05364		444.08	0.11644		496.52	0.09108		444.1	0.0761
505.859	0.05692		452.45	0.12479		505.87	0.07839		452.4	0.05223
515.389	0.06461		460.97	0.11677		515.4	0.09146		461	0.07488
525.096	0.05409		469.65	0.09376		525.11	0.08721		469.7	0.07645
534.986	0.07048		478.5	0.10208		535	0.09511		478.5	0.08014
545.061	0.06296		487.51	0.10671		545.08	0.09874		487.5	0.06235
555.325	0.0474		496.69	0.11238		555.34	0.11048		496.7	0.05613
565.782	0.05989		506.05	0.10881		565.8	0.10152		506	0.06589
576.435	0.08317		515.58	0.08699		576.45	0.08762		515.6	0.05435
587.287	0.06986		525.29	0.12586		587.3	0.10116		525.3	0.06492
598.342	0.07053		535.18	0.13013		598.36	0.09131		535.2	0.06199
609.605	0.05827		545.25	0.11746		609.62	0.06748		545.3	0.05758
621.079	0.07191		555.51	0.12163		621.09	0.06767		555.5	0.03643
632.769	0.05604		565.97	0.11581		632.78	0.07288		566	0.06007
644.677	0.07047		576.62	0.12481		644.69	0.07316		576.6	0.06329
656.809	0.05872		587.48	0.10297		656.82	0.07687		587.5	0.041
669.168	0.05775		598.53	0.15569		669.18	0.07958		598.5	0.0556
681.758	0.06479		609.79	0.09907		681.77	0.0815		609.8	0.05741
694.585	0.04643		621.27	0.13944		694.6	0.07977		621.3	0.05604
707.652	0.05543		632.96	0.07524		707.67	0.08683		633	0.05497
720.964	0.04989		644.87	0.1054		720.98	0.09171		644.9	0.06593
734.526	0.05433		657	0.09718		734.54	0.10282		657	0.05972
748.342	0.04934		669.36	0.08355		748.36	0.0901		669.4	0.04006
762.417	0.06215		681.95	0.14731		762.43	0.08177		681.9	0.05053
776.756	0.05487		694.78	0.11165		776.77	0.08969		694.8	0.05349
791.364	0.06184		707.84	0.05377		791.38	0.08168		707.8	0.04438
806.245	0.06656		721.15	0.13954		806.26	0.07052		721.2	0.05038
821.406	0.06106		734.72	0.09239		821.42	0.06364		734.7	0.03711
836.85	0.06974		748.53	0.08621		836.87	0.06544		748.5	0.03046
852.585	0.06787		762.61	0.10958		852.6	0.05888		762.6	0.04002
868.614	0.05421		776.95	0.09047		868.63	0.06825		776.9	0.04582
884.944	0.06132		791.55	0.07827		884.96	0.07299		791.6	0.04487
901.58	0.03819		806.44	0.09814		901.59	0.06729		806.4	0.04751
918.527	0.04516		821.59	0.10791		918.54	0.09187		821.6	0.04511
935.793	0.03812		837.04	0.09511		935.81	0.08845		837	0.0491
953.382	0.03551		852.77	0.07612		953.4	0.07762		852.8	0.05095
971.301	0.04513		868.8	0.06846		971.32	0.09397		868.8	0.05972
989.556	0.05882		885.13	0.10156		989.57	0.0787		885.1	0.05182
1008.15	0.04615		901.77	0.09582		1008.2	0.07204		901.8	0.04528
1027.1	0.05358		918.72	0.06034		1027.1	0.06329		918.7	0.04575
1046.4	0.05684		935.98	0.0903		1046.4	0.05722		936	0.04417
1066.06	0.05411		953.57	0.14116		1066.1	0.06696		953.6	0.03373
1086.09	0.0602		971.49	0.07242		1086.1	0.05537		971.5	0.0375
1106.5	0.03007		989.75	0.13779		1106.5	0.04534		989.7	0.03709
1127.29	0.04133		1008.3	0.04442		1127.3	0.05984		1008	0.03529
1148.47	0.05857		1027.3	0.10494		1148.5	0.06943		1027	0.03281
1170.04	0.04045		1046.6	0.16018		1170.1	0.06842		1047	0.03711
1192.03	0.05199		1066.3	0.08063		1192	0.08567		1066	0.03224
1214.42	0.03586		1086.3	0.11167		1214.4	0.07023		1086	0.03811
1237.23	0.03674		1106.7	0.08627		1237.2	0.07239		1107	0.04683
1260.47	0.05499		1127.5	0.03533		1260.5	0.07459		1127	0.03556
1284.15	0.04906		1148.7	0.09329		1284.2	0.05983		1149	0.0377
1308.27	0.06547		1170.2	0.0861		1308.3	0.06506		1170	0.03756
1332.84	0.04688		1192.2	0.13536		1332.9	0.05148		1192	0.03366
1357.87	0.04658		1214.6	0.08318		1357.9	0.04708		1215	0.0347
1383.37	0.04738		1237.4	0.06039		1383.4	0.05237		1237	0.03331
1409.35	0.03543		1260.7	0.08105		1409.4	0.04891		1261	0.03539
1435.82	0.03762		1284.3	0.15783		1435.8	0.04583		1284	0.03558
1462.78	0.04121		1308.5	0.06161		1462.8	0.06601		1308	0.02977
1490.25	0.02065		1333	0.1192		1490.3	0.06265		1333	0.03185
1518.23	0.02475		1358.1	0.08165		1518.3	0.07436		1358	0.03294
1546.74	0.03567		1383.6	0.0501		1546.8	0.07933		1384	0.03735
1575.79	0.03955		1409.5	0.13578		1575.8	0.06515		1410	0.03445
1605.37	0.03174		1436	0.10092		1605.4	0.07394		1436	0.03658
1635.51	0.04958		1463	0.10694		1635.5	0.06341		1463	0.02927
1666.22	0.0351		1490.4	0.11121		1666.2	0.05799		1490	0.02953
1697.5	0.0383		1518.4	0.08508		1697.5	0.05568		1518	0.03367
1729.37	0.04767		1546.9	0.07102		1729.4	0.04291		1547	0.03124
1761.84	0.04243		1576	0.09567		1761.9	0.044		1576	0.03176
1794.91	0.0456		1605.6	0.12235		1794.9	0.03129		1606	0.03318
1828.61	0.03088		1635.7	0.09391		1828.6	0.05407		1636	0.02369
1862.94	0.0451		1666.4	0.09687		1863	0.04387		1666	0.02805
1897.91	0.03363		1697.7	0.09916		1897.9	0.0433		1698	0.02477
1933.53	0.01897		1729.6	0.09193		1933.6	0.06318		1730	0.03311
1969.83	0.02329		1762	0.11803		1969.8	0.0624		1762	0.03638
2006.8	0.02797		1795.1	0.07509		2006.8	0.05686		1795	0.03003
2044.47	0.03614		1828.8	0.08783		2044.5	0.06237		1829	0.03299
2082.84	0.04267		1863.1	0.07308		2082.9	0.05978		1863	0.02823
2121.93	0.03409		1898.1	0.03315		2122	0.05413		1898	0.02967
2161.76	0.04481		1933.7	0.0625		2161.8	0.04618		1934	0.03226
2202.33	0.02683		1970	0.05803		2202.4	0.02946		1970	0.02514
2243.66	0.04582		2007	0.08858		2243.7	0.0403		2007	0.02715
2285.77	0.04898		2044.7	0.11628		2285.8	0.03833		2045	0.02902
2328.67	0.03183		2083	0.07119		2328.7	0.03123		2083	0.03035
2372.37	0.03396		2122.1	0.03644		2372.4	0.04057		2122	0.02645
2416.89	0.04084		2162	0.11953		2416.9	0.03856		2162	0.02219
2462.25	0.02643		2202.5	0.08145		2462.3	0.04862		2203	0.03607
2508.45	0.02588		2243.9	0.14546		2508.5	0.06276		2244	0.02173
2555.52	0.03009		2286	0.1105		2555.5	0.0475		2286	0.02983
2603.48	0.02981		2328.9	0.05765		2603.5	0.05992		2329	0.02537
2652.33	0.04626		2372.6	0.04394		2652.4	0.0571		2373	0.03204
2702.1	0.03176		2417.1	0.14358		2702.1	0.04777		2417	0.02
2752.8	0.04167		2462.4	0		2752.8	0.03519		2462	0.02291
2804.45	0.04603		2508.6	0.11469		2804.5	0.04266		2509	0.02898
2857.08	0.05467		2555.7	0.06346		2857.1	0.04284		2556	0.02677
2910.68	0.04928		2603.7	0.10255		2910.7	0.0173		2604	0.03232
2965.3	0.00868		2652.5	0.05675		2965.3	0.03621		2653	0.02088
3020.93	0.0174		2702.3	0.08579		3021	0.02968		2702	0.02771
3077.61	0.01856		2753	0.02114		3077.6	0.04605		2753	0.03302
3135.35	0.01864		2804.6	0.10446		3135.4	0.05273		2805	0.02432
3194.18	0.01205		2857.3	0.09442		3194.2	0.05163		2857	0.03622
3254.1	0.01484		2910.9	0.01292		3254.1	0.0586		2911	0.02658
3315.15	0.02581		2965.5	0.14046		3315.2	0.05671		2965	0.02087
3377.35	0.03727		3021.1	0.10313		3377.4	0.05079		3021	0.02672
3440.71	0.03909		3077.8	0.08258		3440.7	0.04669		3078	0.02412
3505.26	0.03459		3135.5	0.03232		3505.3	0.03987		3136	0.01949
3571.02	0.02528		3194.4	0.04625		3571	0.03705		3194	0.0215
3638.01	0.02639		3254.3	0.11502		3638	0.02842		3254	0.01872
3706.26	0.02654		3315.3	0.05545		3706.3	0.02502		3315	0.02609
3775.78	0.04351		3377.5	0.08298		3775.8	0.02377		3378	0.02195
3846.61	0.02125		3440.9	0.20337		3846.6	0.02661		3441	0.02522
3918.77	0.01475		3505.5	0.10015		3918.8	0.03134		3505	0.02391
3992.28	0.01318		3571.2	0.09713		3992.3	0.02751		3571	0.02541
4067.17	0.02179		3638.2	0.12515		4067.2	0.0433		3638	0.02207
4143.47	0.01852		3706.5	0.08203		4143.5	0.03331		3706	0.02519
4221.19	0.02077		3776	0.05655		4221.2	0.05991		3776	0.02031
4300.37	0.02088		3846.8	0.0553		4300.4	0.03913		3847	0.01982
4381.04	0.02475		3919	0.05966		4381.1	0.04209		3919	0.02389
4463.21	0.02781		3992.5	0.0822		4463.2	0.03122		3992	0.0231
4546.93	0.03135		4067.4	0.10494		4546.9	0.02145		4067	0.02213
4632.22	0.03009		4143.7	0.11189		4632.2	0.02227		4144	0.02011
4719.1	0.02318		4221.4	0.06424		4719.1	0.02117		4221	0.02648
4807.62	0.04717		4300.6	0.07404		4807.6	0.02091		4301	0.01718
4897.79	0.02192		4381.2	0.05733		4897.8	0.02609		4381	0.01322
4989.66	0.01811		4463.4	0.04178		4989.7	0.02162		4463	0.02004
5083.24	0.00455		4547.1	0.11488		5083.3	0.02985		4547	0.03118
5178.58	0.03747		4632.4	0.06802		5178.6	0.04359		4632	0.02231
5275.71	0.02479		4719.3	0.0936		5275.7	0.03588		4719	0.02229
5374.66	0.00596		4807.8	0.10973		5374.7	0.03556		4808	0.02822
5475.47	0.01395		4898	0.13691		5475.5	0.0534		4898	0.02442
5578.16	0.02635		4989.9	0.0673		5578.2	0.04888		4990	0.01854
5682.78	0.0314		5083.4	0.06543		5682.8	0.0319		5083	0.02868
5789.36	0.02604		5178.8	0.01712		5789.4	0.03796		5179	0.02321
5897.94	0.0244		5275.9	0.11703		5898	0.01352		5276	0.01322
6008.56	0.02815		5374.9	0.09229		6008.6	0.00865		5375	0.02902
6121.24	0.03475		5475.7	0.08005		6121.3	0.02219		5476	0.01408
6236.05	0.0283		5578.4	0.08442		6236.1	0.00975		5578	0.02665
6353	0.03291		5683	0.05982		6353	0.01905		5683	0.00744
6472.14	0.00628		5789.6	0.06933		6472.2	0.02859		5790	0.01668
6593.52	0		5898.1	0.04708		6593.5	0.04155		5898	0.02011
6717.18	0.00877		6008.8	0.02006		6717.2	0.04214		6009	0.01733
6843.15	0.00968		6121.4	0.05898		6843.2	0.03964		6121	0.02911
6971.48	0.00195		6236.2	0.08328		6971.5	0.04795		6236	0.02595
7102.22	0.0172		6353.2	0.07892		7102.2	0.04349		6353	0.02496
7235.42	0.03359		6472.3	0.08556		7235.4	0.02429		6472	0.03641
7371.1	0.0441		6593.7	0.07325		7371.1	0.04258		6594	0.03177
7509.34	0.02602		6717.4	0.0873		7509.4	0.01595		6717	0.01972
7650.16	0.02532		6843.3	0.06053		7650.2	0.02391		6843	0.02675
7793.62	0.03285		6971.7	0.07051		7793.6	0.0174		6972	0.01939
			7102.4	0.06774					7102	0.02362
			7235.6	0.06522					7236	0.00453
			7371.3	0.07178					7371	0.01933
			7509.5	0.10144					7510	0.02744
			7650.4	0.09444					7650	0.02999
			7793.8	0.06778					7794	0.04222

## Sheet: Figure 4d-e
		d									e
		Probe @ 580 nm								PL			Current
	PYIT1:PBQx-TCl			PYIT1:PBQx-TCl:Rubrene					X	Y		X	Y
X	Y		X	Y					-6	17.4121		-6	-0.47647
-0.53285	0.0478		-0.5258	0.0111					-5.8	17.5851		-5.8	-0.47402
-0.49728	0.03455		-0.4934	0.01246					-5.6	17.6902		-5.6	-0.46834
-0.46105	0.06789		-0.4603	0.05709					-5.4	18.7396		-5.4	-0.46398
-0.42413	0.03823		-0.4267	0.04682					-5.2	19.8436		-5.2	-0.45969
-0.38652	0.02639		-0.3924	0.06825					-5	20.2483		-5	-0.45566
-0.34821	0.04608		-0.3575	0.04609					-4.8	21.7868		-4.8	-0.44963
-0.30918	0.06112		-0.3219	0.0239					-4.6	22.5357		-4.6	-0.44461
-0.26941	0.06319		-0.2857	0.04019					-4.4	24.0684		-4.4	-0.43965
-0.2289	0.04367		-0.2488	0.01985					-4.2	25.0416		-4.2	-0.43449
-0.18764	0.06441		-0.2112	0.03234					-4	26.6434		-4	-0.4275
-0.14559	0.03279		-0.1729	0.02073					-3.8	27.7956		-3.8	-0.42214
-0.10276	0.06417		-0.1338	0.03568					-3.6	29.4696		-3.6	-0.41541
-0.05913	0.09002		-0.09405	0.06789					-3.4	31.0698		-3.4	-0.40801
-0.01468	0.09011		-0.05355	0.07374					-3.2	32.5445		-3.2	-0.40106
0.03061	0.07133		-0.01228	0.07812					-3	35.2567		-3	-0.39268
0.07674	0.1553		0.02976	0.02874					-2.8	37.5125		-2.8	-0.38379
0.12374	0.2681		0.0726	0					-2.6	39.9456		-2.6	-0.37511
0.17162	0.31845		0.1162	0.038					-2.4	43.0958		-2.4	-0.36441
0.22039	0.41776		0.1607	0.13607					-2.2	46.0372		-2.2	-0.35386
0.27009	0.52791		0.206	0.23864					-2	49.1512		-2	-0.34245
0.32071	0.59857		0.2521	0.32293					-1.8	52.9397		-1.8	-0.3299
0.37228	0.62339		0.2991	0.43977					-1.6	56.9667		-1.6	-0.31582
0.42482	0.70245		0.347	0.4626					-1.4	61.0316		-1.4	-0.3008
0.47834	0.72484		0.3958	0.5351					-1.2	65.9441		-1.2	-0.28437
0.53287	0.75667		0.4454	0.61416					-1	71.0248		-1	-0.2665
0.58842	0.81039		0.4961	0.64767					-0.8	76.2401		-0.8	-0.24716
0.64501	0.82385		0.5476	0.71418					-0.6	82.335		-0.6	-0.22577
0.70266	0.82381		0.6002	0.75412					-0.4	88.156		-0.4	-0.20274
0.76139	0.84683		0.6537	0.79093					-0.2	94.2926		-0.2	-0.17788
0.82123	0.88069		0.7082	0.80331					0	100.815		0	-0.15056
0.88218	0.89914		0.7638	0.81039					0.2	106.923		0.2	-0.12082
0.94428	0.92052		0.8204	0.81422					0.4	112.528		0.4	-0.08904
1.0075	0.90125		0.878	0.85897					0.6	117.728		0.6	-0.05477
1.072	0.89937		0.9368	0.84586					0.8	120.32		0.8	-0.01585
1.1377	0.9169		0.9966	0.84933					1	120.221		1	0.07836
1.2045	0.93651		1.058	0.88693					1.2	120.121		1.2	0.31361
1.2727	0.96681		1.12	0.88876
1.3421	0.97239		1.183	0.91132
1.4128	0.945		1.247	0.94085
1.4849	0.97441		1.313	0.94503
1.5583	0.94633		1.38	0.95051
1.633	0.95288		1.448	0.93756
1.7092	0.9464		1.517	0.95966
1.7868	0.96442		1.588	0.94415
1.8659	0.96748		1.66	0.94608
1.9464	0.94543		1.734	0.93583
2.0285	0.97045		1.808	0.95562
2.112	0.97183		1.885	0.9525
2.1972	0.97578		1.962	0.93918
2.2839	0.97745		2.041	0.93748
2.3723	0.95206		2.122	0.93561
2.4624	0.93664		2.204	0.93804
2.5541	0.95799		2.287	0.95364
2.6475	0.97301		2.373	0.95744
2.7427	0.96138		2.459	0.96748
2.8397	0.99205		2.548	0.97295
2.9385	0.99634		2.638	1
3.0391	0.97849		2.729	0.97626
3.1417	0.97189		2.823	0.96942
3.2461	1		2.918	0.97627
3.3525	0.95362		3.015	0.95723
3.4609	0.95172		3.114	0.94828
3.5714	0.96594		3.214	0.92205
3.6839	0.96407		3.317	0.93715
3.7985	0.93976		3.421	0.93725
3.9153	0.94918		3.528	0.95299
4.0342	0.94307		3.636	0.95055
4.1554	0.93269		3.747	0.96335
4.2789	0.97647		3.859	0.95341
4.4047	0.95914		3.974	0.95508
4.5328	0.94348		4.091	0.96619
4.6633	0.95085		4.21	0.97973
4.7963	0.94895		4.331	0.9509
4.9318	0.94708		4.454	0.93394
5.0698	0.91906		4.58	0.91429
5.2104	0.91855		4.708	0.92644
5.3537	0.90556		4.839	0.91414
5.4996	0.90962		4.972	0.91483
5.6482	0.91012		5.107	0.90295
5.7997	0.90059		5.245	0.91653
5.954	0.90664		5.386	0.94178
6.1112	0.89806		5.529	0.92366
6.2713	0.91217		5.675	0.92781
6.4344	0.91455		5.824	0.93435
6.6006	0.93388		5.975	0.92307
6.7699	0.89577		6.129	0.93653
6.9424	0.90953		6.287	0.93012
7.1181	0.90705		6.447	0.9184
7.2971	0.87477		6.61	0.91626
7.4794	0.89819		6.776	0.89257
7.6652	0.90454		6.945	0.91837
7.8545	0.87869		7.118	0.89745
8.0473	0.84913		7.293	0.88867
8.2437	0.84536		7.472	0.87934
8.4438	0.86242		7.655	0.90571
8.6477	0.87		7.841	0.90198
8.8553	0.88018		8.03	0.91912
9.0669	0.86243		8.223	0.92564
9.2824	0.85484		8.419	0.90397
9.502	0.87199		8.619	0.91077
9.7257	0.89413		8.823	0.93836
9.9536	0.83734		9.031	0.89674
10.186	0.8232		9.242	0.89047
10.422	0.83761		9.458	0.88059
10.663	0.81862		9.677	0.86589
10.909	0.83524		9.901	0.87802
11.159	0.83843		10.13	0.87281
11.414	0.83864		10.36	0.84026
11.673	0.83925		10.6	0.84297
11.937	0.8089		10.84	0.83578
12.207	0.84601		11.08	0.84995
12.481	0.82482		11.33	0.83489
12.761	0.84545		11.59	0.85684
13.046	0.82633		11.85	0.86635
13.336	0.83174		12.11	0.89833
13.631	0.83606		12.38	0.86553
13.932	0.80624		12.66	0.85824
14.239	0.80743		12.94	0.86096
14.552	0.81406		13.22	0.84358
14.87	0.80923		13.51	0.87117
15.194	0.80427		13.81	0.83204
15.525	0.81878		14.11	0.83367
15.861	0.79795		14.41	0.824
16.204	0.7791		14.73	0.80417
16.554	0.77686		15.05	0.8332
16.909	0.79406		15.37	0.8286
17.272	0.76121		15.7	0.82597
17.641	0.77		16.04	0.82165
18.018	0.7591		16.38	0.81405
18.401	0.75981		16.73	0.81575
18.791	0.784		17.08	0.84086
19.189	0.81864		17.45	0.83837
19.595	0.76828		17.82	0.81022
20.008	0.76499		18.19	0.80582
20.428	0.74072		18.58	0.81377
20.857	0.76698		18.97	0.80638
21.293	0.73321		19.36	0.80069
21.738	0.7712		19.77	0.78854
22.191	0.7696		20.18	0.77383
22.653	0.74666		20.6	0.7841
23.123	0.77289		21.03	0.79597
23.602	0.78371		21.47	0.7832
24.09	0.73244		21.91	0.81985
24.587	0.7502		22.37	0.81358
25.094	0.77874		22.83	0.80486
25.61	0.75741		23.3	0.82741
26.135	0.75122		23.78	0.83791
26.671	0.76295		24.27	0.80913
27.216	0.77586		24.76	0.80853
27.772	0.76339		25.27	0.78878
28.338	0.75711		25.78	0.80476
28.915	0.76714		26.31	0.74262
29.503	0.74978		26.85	0.76051
30.101	0.73677		27.39	0.77707
30.711	0.73777		27.95	0.76571
31.333	0.75269		28.51	0.78964
31.966	0.74108		29.09	0.76424
32.61	0.71417		29.68	0.76139
33.267	0.72192		30.28	0.76504
33.936	0.71194		30.89	0.79392
34.618	0.74244		31.51	0.76241
35.313	0.73617		32.14	0.76901
36.02	0.70807		32.79	0.77007
36.741	0.71126		33.44	0.75122
37.475	0.71635		34.11	0.73867
38.224	0.71786		34.79	0.76751
38.986	0.7382		35.49	0.72178
39.762	0.74757		36.2	0.73573
40.553	0.71758		36.92	0.73368
41.359	0.71934		37.65	0.71679
42.18	0.71411		38.4	0.70811
43.016	0.72231		39.16	0.71476
43.868	0.73825		39.94	0.67714
44.736	0.71886		40.73	0.70172
45.62	0.71414		41.53	0.71458
46.521	0.73322		42.36	0.72245
47.439	0.72044		43.19	0.72109
48.374	0.72248		44.04	0.71559
49.326	0.73261		44.91	0.69447
50.296	0.69666		45.8	0.68904
51.285	0.68643		46.7	0.69742
52.292	0.68519		47.61	0.67896
53.318	0.70448		48.55	0.67627
54.363	0.7011		49.5	0.67423
55.428	0.69463		50.47	0.67406
56.512	0.69457		51.46	0.6604
57.617	0.69468		52.47	0.64703
58.743	0.69804		53.49	0.65279
59.89	0.67033		54.54	0.66462
61.058	0.70082		55.6	0.67072
62.248	0.72685		56.69	0.68492
63.461	0.69327		57.79	0.68209
64.696	0.66116		58.92	0.663
65.954	0.70405		60.07	0.66347
67.236	0.72479		61.23	0.65885
68.543	0.69455		62.42	0.6566
69.873	0.68651		63.64	0.65459
71.229	0.68099		64.87	0.62789
72.609	0.65823		66.13	0.62168
74.016	0.67267		67.41	0.6439
75.449	0.65845		68.72	0.63736
76.909	0.66686		70.05	0.61253
78.397	0.70106		71.4	0.61381
79.912	0.69112		72.78	0.62727
81.456	0.69403		74.19	0.63924
83.028	0.68656		75.62	0.63337
84.63	0.70937		77.08	0.62722
86.262	0.67977		78.57	0.62494
87.925	0.66346		80.09	0.61487
89.619	0.67716		81.63	0.61689
91.345	0.66137		83.2	0.62737
93.103	0.65794		84.81	0.61697
94.894	0.66658		86.44	0.60395
96.718	0.67733		88.1	0.59623
98.577	0.69452		89.79	0.60015
100.47	0.67059		91.52	0.62116
102.4	0.643		93.28	0.59461
104.37	0.63933		95.07	0.5756
106.37	0.64667		96.89	0.59955
108.41	0.64153		98.75	0.59024
110.48	0.65201		100.6	0.57198
112.6	0.60522		102.6	0.56609
114.76	0.62892		104.5	0.57044
116.96	0.60793		106.5	0.58647
119.19	0.5993		108.6	0.6017
121.47	0.62899		110.7	0.58256
123.8	0.61618		112.8	0.54608
126.16	0.58206		114.9	0.56658
128.57	0.57078		117.1	0.5561
131.03	0.59788		119.4	0.54662
133.53	0.59755		121.6	0.54352
136.08	0.60845		124	0.56165
138.68	0.59271		126.3	0.55534
141.32	0.58116		128.7	0.53817
144.02	0.57058		131.2	0.52708
146.76	0.56011		133.7	0.55358
149.56	0.53051		136.3	0.53437
152.41	0.54476		138.9	0.52375
155.31	0.53188		141.5	0.51281
158.27	0.53349		144.2	0.54117
161.28	0.53003		146.9	0.54607
164.35	0.53421		149.7	0.53735
167.48	0.55604		152.6	0.53011
170.66	0.53346		155.5	0.50233
173.91	0.50493		158.4	0.50412
177.21	0.5013		161.5	0.4788
180.58	0.54442		164.5	0.49636
184.01	0.50927		167.7	0.51747
187.51	0.50224		170.8	0.50278
191.07	0.49121		174.1	0.48895
194.69	0.50346		177.4	0.50799
198.39	0.50615		180.8	0.48453
202.15	0.51496		184.2	0.49148
205.99	0.54135		187.7	0.47732
209.9	0.50825		191.2	0.47162
213.88	0.50773		194.9	0.49173
217.93	0.50917		198.6	0.46616
222.06	0.51347		202.3	0.4716
226.27	0.52124		206.2	0.44334
230.56	0.55176		210.1	0.47467
234.93	0.516		214.1	0.44321
239.38	0.51522		218.1	0.45243
243.91	0.47254		222.2	0.47867
248.53	0.49384		226.4	0.49685
253.23	0.54534		230.7	0.43459
258.03	0.50694		235.1	0.4418
262.91	0.50302		239.6	0.44278
267.88	0.47602		244.1	0.42302
272.95	0.46682		248.7	0.4554
278.11	0.47391		253.4	0.45114
283.37	0.45879		258.2	0.43286
288.73	0.49449		263.1	0.44178
294.19	0.49003		268.1	0.43941
299.75	0.49375		273.1	0.42888
305.42	0.47204		278.3	0.44605
311.19	0.48932		283.5	0.43001
317.07	0.50847		288.9	0.42471
323.06	0.43552		294.4	0.39379
329.16	0.43411		299.9	0.42527
335.37	0.43565		305.6	0.41091
341.71	0.4473		311.4	0.39936
348.16	0.48611		317.2	0.39535
354.73	0.46047		323.2	0.38388
361.43	0.41057		329.3	0.39592
368.25	0.46284		335.5	0.38073
375.2	0.47791		341.9	0.40442
382.28	0.47764		348.3	0.38302
389.49	0.47284		354.9	0.4159
396.84	0.42209		361.6	0.39041
404.32	0.4408		368.4	0.39239
411.95	0.45074		375.4	0.34936
419.71	0.45193		382.5	0.34734
427.63	0.45439		389.7	0.37271
435.69	0.42437		397	0.3507
443.9	0.44876		404.5	0.36363
452.27	0.43554		412.1	0.32886
460.8	0.43444		419.9	0.33981
469.48	0.41687		427.8	0.33317
478.33	0.43767		435.9	0.33783
487.34	0.45597		444.1	0.36314
496.52	0.39547		452.4	0.29109
505.87	0.42379		461	0.32544
515.4	0.41966		469.7	0.34087
525.11	0.41395		478.5	0.36415
535	0.41578		487.5	0.32668
545.08	0.42878		496.7	0.3178
555.34	0.3995		506	0.3246
565.8	0.4452		515.6	0.28988
576.45	0.39991		525.3	0.33354
587.3	0.40517		535.2	0.3467
598.36	0.38839		545.3	0.31878
609.62	0.44149		555.5	0.30206
621.09	0.41873		566	0.30257
632.78	0.40793		576.6	0.32522
644.69	0.39499		587.5	0.28874
656.82	0.39417		598.5	0.29512
669.18	0.4051		609.8	0.29082
681.77	0.41272		621.3	0.28098
694.6	0.37054		633	0.3258
707.67	0.38814		644.9	0.30139
720.98	0.42477		657	0.2975
734.54	0.42078		669.4	0.28206
748.36	0.39929		681.9	0.30885
762.43	0.38912		694.8	0.31855
776.77	0.3701		707.8	0.28625
791.38	0.40625		721.2	0.28572
806.26	0.40358		734.7	0.25216
821.42	0.37958		748.5	0.26372
836.87	0.37917		762.6	0.26948
852.6	0.35911		776.9	0.27366
868.63	0.3445		791.6	0.25691
884.96	0.39196		806.4	0.27018
901.59	0.34342		821.6	0.26968
918.54	0.37311		837	0.27529
935.81	0.41228		852.8	0.28507
953.4	0.38863		868.8	0.26137
971.32	0.37524		885.1	0.2615
989.57	0.39886		901.8	0.24204
1008.2	0.38145		918.7	0.24611
1027.1	0.38986		936	0.2709
1046.4	0.37906		953.6	0.25867
1066.1	0.37264		971.5	0.23917
1086.1	0.35529		989.7	0.22508
1106.5	0.38535		1008	0.23384
1127.3	0.40097		1027	0.24464
1148.5	0.34758		1047	0.22877
1170.1	0.34956		1066	0.24369
1192	0.36112		1086	0.2535
1214.4	0.37527		1107	0.27561
1237.2	0.37158		1127	0.25038
1260.5	0.37591		1149	0.22172
1284.2	0.36407		1170	0.21222
1308.3	0.3587		1192	0.20793
1332.9	0.33651		1215	0.19832
1357.9	0.32313		1237	0.17264
1383.4	0.36513		1261	0.25176
1409.4	0.32768		1284	0.20587
1435.8	0.33152		1308	0.18869
1462.8	0.33484		1333	0.22746
1490.3	0.33465		1358	0.22088
1518.3	0.33512		1384	0.2627
1546.8	0.34598		1410	0.20693
1575.8	0.36449		1436	0.21134
1605.4	0.32796		1463	0.17762
1635.5	0.31536		1490	0.20015
1666.2	0.30342		1518	0.17749
1697.5	0.32457		1547	0.21483
1729.4	0.31801		1576	0.17845
1761.9	0.28613		1606	0.21122
1794.9	0.30958		1636	0.20978
1828.6	0.33712		1666	0.18177
1863	0.34176		1698	0.19223
1897.9	0.31849		1730	0.18622
1933.6	0.31284		1762	0.22165
1969.8	0.34626		1795	0.20508
2006.8	0.334		1829	0.19089
2044.5	0.28823		1863	0.1852
2082.9	0.316		1898	0.19369
2122	0.3071		1934	0.1995
2161.8	0.31084		1970	0.19407
2202.4	0.29675		2007	0.18365
2243.7	0.33424		2045	0.1955
2285.8	0.27878		2083	0.17585
2328.7	0.34416		2122	0.14506
2372.4	0.28433		2162	0.16719
2416.9	0.32271		2203	0.17013
2462.3	0.28243		2244	0.18043
2508.5	0.30609		2286	0.21142
2555.5	0.3049		2329	0.20661
2603.5	0.30454		2373	0.16334
2652.4	0.32887		2417	0.18207
2702.1	0.27825		2462	0.21719
2752.8	0.28883		2509	0.15296
2804.5	0.27911		2556	0.16052
2857.1	0.31576		2604	0.13738
2910.7	0.31393		2653	0.13564
2965.3	0.29113		2702	0.1665
3021	0.33435		2753	0.13979
3077.6	0.28102		2805	0.17896
3135.4	0.32528		2857	0.15656
3194.2	0.30073		2911	0.22403
3254.1	0.28859		2965	0.20175
3315.2	0.30176		3021	0.20078
3377.4	0.28099		3078	0.21535
3440.7	0.27903		3136	0.19709
3505.3	0.30125		3194	0.16188
3571	0.28689		3254	0.18674
3638	0.26516		3315	0.10695
3706.3	0.25064		3378	0.15088
3775.8	0.29842		3441	0.18786
3846.6	0.25282		3505	0.17445
3918.8	0.26984		3571	0.15757
3992.3	0.27137		3638	0.16089
4067.2	0.29882		3706	0.17001
4143.5	0.24805		3776	0.16564
4221.2	0.28361		3847	0.16346
4300.4	0.22453		3919	0.18824
4381.1	0.26759		3992	0.13831
4463.2	0.27002		4067	0.13676
4546.9	0.26033		4144	0.13721
4632.2	0.28844		4221	0.16831
4719.1	0.2336		4301	0.10149
4807.6	0.255		4381	0.14913
4897.8	0.24018		4463	0.09453
4989.7	0.23737		4547	0.1552
5083.3	0.22376		4632	0.12707
5178.6	0.28682		4719	0.16985
5275.7	0.25415		4808	0.16034
5374.7	0.24479		4898	0.18059
5475.5	0.23392		4990	0.14724
5578.2	0.24557		5083	0.14194
5682.8	0.22064		5179	0.1033
5789.4	0.23365		5276	0.11465
5898	0.23511		5375	0.11657
6008.6	0.26185		5476	0.0904
6121.3	0.25909		5578	0.12495
6236.1	0.22897		5683	0.119
6353	0.23827		5790	0.12682
6472.2	0.26094		5898	0.1341
6593.5	0.27117		6009	0.11191
6717.2	0.27295		6121	0.15024
6843.2	0.24934		6236	0.13431
6971.5	0.26336		6353	0.13224
7102.2	0.25082		6472	0.12135
7235.4	0.28303		6594	0.13339
7371.1	0.2435		6717	0.12731
7509.4	0.24458		6843	0.12948
7650.2	0.26662		6972	0.11976
7793.6	0.20877		7102	0.12988
			7236	0.09335
			7371	0.10768
			7510	0.14221
			7650	0.10097
			7794	0.15049

## Sheet: Figure 5c-d
		c									d
	Small-molecule			All-polymer
X	Y		X	Y
0.03846	0		0.13922	0						X	Y	Error bar
0.07692	1.0584		0.27843	0.196						Small-molecule	1.5449	±0.04037
0.11538	0.43121		0.41765	0.4704
0.15385	0.58799		0.55686	1.0976
0.19231	0.5096		0.69608	3.0576						All-polymer	0.4026	±0.01756
0.23077	0.7056		0.83529	4.78239
0.26923	0.43121		0.97451	3.92
0.30769	0.784		1.11373	3.6456
0.34615	0.3136		1.25294	5.76239
0.38462	1.13681		1.39216	6.11519
0.42308	0.86241		1.53137	8.58479
0.46154	0.3136		1.67059	8.93759
0.5	0.66639		1.8098	8.232
0.53846	1.37199		1.94902	9.016
0.57692	0.39199		2.08824	9.91759
0.61538	1.4896		2.22745	10.1528
0.65385	1.0584		2.36667	11.9952
0.69231	1.45039		2.50588	11.0936
0.73077	0.98		2.6451	11.5248
0.76923	1.5288		2.78431	11.7992
0.80769	3.17519		2.92353	12.3872
0.84615	2.50881		3.06275	13.4848
0.88462	3.332		3.20196	13.5632
0.92308	4.82161		3.34118	13.3672
0.96154	6.11521		3.48039	13.6024
1	5.1352		3.61961	13.7984
1.03846	5.1352		3.75882	14.308
1.07692	7.7616		3.89804	15.092
1.11538	8.11439		4.03725	15.3272
1.15385	8.89839		4.17647	15.2096
1.19231	8.42801		4.31569	15.2488
1.23077	10.0744		4.4549	15.484
1.26923	10.78		4.59412	15.6016
1.30769	11.2112		4.73333	15.68
1.34615	12.4264		4.87255	16.3072
1.38462	12.5832		5.01176	16.5032
1.42308	13.5632		5.15098	16.1896
1.46154	13.524		5.2902	16.3072
1.5	14.896		5.42941	16.072
1.53846	14.7392		5.56863	16.4248
1.57692	16.3856		5.70784	16.856
1.61538	16.5032		5.84706	16.7384
1.65385	17.2088		5.98627	16.2288
1.69231	17.4048		6.12549	16.464
1.73077	18.3064		6.26471	16.6208
1.76923	18.5024		6.40392	16.9736
1.80769	19.012		6.54314	17.0128
1.84615	19.0904		6.68235	17.0128
1.88462	19.2864		6.82157	16.8168
1.92308	19.9136		6.96078	16.5424
1.96154	19.8352		7.1	16.6992
2	20.2664		7.23922	17.052
2.03846	20.384		7.37843	17.4832
2.07692	20.776		7.51765	17.248
2.11538	21.1288		7.65686	16.5816
2.15385	21.3248		7.79608	16.3464
2.19231	21.5208		7.93529	16.8168
2.23077	21.6384		8.07451	17.052
2.26923	22.0304		8.21373	17.2872
2.30769	22.2656		8.35294	17.2088
2.34615	22.3832		8.49216	16.8168
2.38462	22.6184		8.63137	16.9344
2.42308	22.4224		8.77059	17.0128
2.46154	22.5792		8.9098	16.9736
2.5	0		9.04902	16.856
			9.18824	17.1304
			9.32745	16.9344
			9.46667	16.8168
			9.60588	16.7776
			9.7451	17.0912
			9.88431	17.248
			10.0235	16.8168
			10.1628	16.66
			10.302	16.5424
			10.4412	16.4248
			10.5804	16.6208
			10.7196	16.8952
			10.8588	16.5032
			10.998	16.3464
			11.1372	16.4248
			11.2765	16.3072
			11.4157	16.5816
			11.5549	16.5424
			11.6941	16.4248
			11.8333	15.7976
			11.9726	15.6408
			12.1118	15.9936
			12.251	16.3464
			12.3902	16.464
			12.5294	16.0328
			12.6686	15.9936
			12.8078	16.0328
			12.9471	15.5232
			13.0863	15.6408
			13.2255	16.1896
			13.3647	15.6408
			13.5039	15.1704
			13.6431	14.8568
			13.7823	15.5232
			13.9216	15.1312
			14.0608	15.484
			14.2	0

## Sheet: Figure S1a-b
		a								b
	PYIT1:PBQx-TCl		PYIT1:PBQx-TCl:Rubrene					PYIT1		PBQx-TCl		PYIT1:PBQx-TCl
X	Y	X	Y				X	Y	X	Y	X	Y
400	0.26825	400	0.35181				700.436	0.00126	499.941	0.00059356	500.722	0.01231
401	0.26671	401	0.34954				701.198	0.00135	500.722	0.000563882	501.503	0.01233
402	0.265	402	0.34697				701.959	0.00143	501.503	0.000652916	502.284	0.01234
403	0.26319	403	0.34496				702.72	0.0015	502.284	0.000727111	503.065	0.01231
404	0.26145	404	0.34338				703.481	0.00156	503.065	0.000682594	503.846	0.0123
405	0.25959	405	0.34123				704.242	0.0016	503.846	0.000727111	504.627	0.01225
406	0.25745	406	0.3383				705.003	0.00164	504.627	0.00074195	505.407	0.01224
407	0.25515	407	0.33611				705.763	0.00166	505.407	0.000667755	506.188	0.0122
408	0.25287	408	0.33342				706.524	0.00168	506.188	0.000712272	506.968	0.0122
409	0.25049	409	0.33049				707.285	0.00168	506.968	0.000801306	507.749	0.01221
410	0.24795	410	0.32787				708.045	0.00167	507.749	0.000756789	508.529	0.01221
411	0.24536	411	0.32529				708.806	0.00157	508.529	0.000771628	509.31	0.01222
412	0.24285	412	0.32294				709.566	0.00157	509.31	0.000563882	510.09	0.01218
413	0.24016	413	0.32037				710.327	0.00158	510.09	0.000578721	510.87	0.0122
414	0.23764	414	0.31813				711.087	0.00155	510.87	0.000712272	511.65	0.01219
415	0.23528	415	0.31529				711.847	0.0015	511.65	0.000667755	512.43	0.01216
416	0.23306	416	0.31321				712.607	0.00142	512.43	0.000756789	513.21	0.01215
417	0.23091	417	0.31168				713.367	0.00136	513.21	0.000801306	513.99	0.01206
418	0.2289	418	0.31001				714.127	0.00136	513.99	0.000860662	514.769	0.01201
419	0.22725	419	0.30853				714.887	0.00131	514.769	0.000786467	515.549	0.01194
420	0.22571	420	0.30771				715.647	0.00124	515.549	0.000860662	516.329	0.01188
421	0.22434	421	0.30762				716.407	0.00118	516.329	0.000771628	517.108	0.0118
422	0.22326	422	0.30719				717.167	0.00125	517.108	0.000860662	517.887	0.01178
423	0.2225	423	0.30736				717.926	0.00122	517.887	0.000920018	518.667	0.01175
424	0.22197	424	0.30771				718.686	0.00126	518.667	0.000830984	519.446	0.01181
425	0.22166	425	0.30815				719.445	0.00134	519.446	0.000875501	520.225	0.01175
426	0.22163	426	0.3084				720.205	0.00144	520.225	0.000712272	521.004	0.01176
427	0.22187	427	0.30934				720.964	0.00149	521.004	0.000830984	521.783	0.01177
428	0.22222	428	0.31068				721.723	0.00146	521.783	0.000801306	522.562	0.01179
429	0.22276	429	0.31219				722.483	0.00144	522.562	0.000816145	523.341	0.0118
430	0.22349	430	0.31419				723.242	0.00151	523.341	0.000860662	524.12	0.01181
431	0.22446	431	0.31636				724.001	0.00154	524.12	0.00089034	524.899	0.01177
432	0.22556	432	0.31761				724.76	0.00169	524.899	0.000860662	525.677	0.01172
433	0.22687	433	0.31902				725.518	0.00172	525.677	0.000860662	526.456	0.01171
434	0.22843	434	0.32147				726.277	0.00179	526.456	0.000860662	527.234	0.01162
435	0.23008	435	0.3236				727.036	0.0018	527.234	0.000934857	528.013	0.01151
436	0.23177	436	0.32487				727.795	0.00179	528.013	0.000845823	528.791	0.01145
437	0.23364	437	0.32707				728.553	0.00176	528.791	0.000920018	529.569	0.01138
438	0.23558	438	0.32945				729.312	0.00181	529.569	0.00101	530.348	0.01134
439	0.23753	439	0.33161				730.07	0.00173	530.348	0.000979374	531.126	0.01125
440	0.23952	440	0.33355				730.829	0.0017	531.126	0.000964535	531.904	0.01117
441	0.24159	441	0.33613				731.587	0.00169	531.904	0.00119	532.682	0.01106
442	0.24369	442	0.33872				732.345	0.00158	532.682	0.00101	533.46	0.01105
443	0.2459	443	0.3415				733.103	0.00153	533.46	0.000979374	534.237	0.01104
444	0.24805	444	0.34431				733.861	0.00152	534.237	0.00107	535.015	0.01098
445	0.25042	445	0.34768				734.619	0.00153	535.015	0.00114	535.793	0.01088
446	0.25286	446	0.35118				735.377	0.0015	535.793	0.00119	536.57	0.01091
447	0.2553	447	0.35476				736.135	0.00138	536.57	0.00119	537.348	0.0109
448	0.2577	448	0.3591				736.893	0.0013	537.348	0.00122	538.125	0.01087
449	0.26032	449	0.36423				737.651	0.00128	538.125	0.00114	538.902	0.01082
450	0.26292	450	0.36921				738.408	0.0013	538.902	0.00131	539.68	0.01076
451	0.26562	451	0.37478				739.166	0.00137	539.68	0.00134	540.457	0.01065
452	0.26845	452	0.38121				739.923	0.00136	540.457	0.00154	541.234	0.01061
453	0.27136	453	0.38714				740.681	0.00139	541.234	0.00151	542.011	0.01059
454	0.27435	454	0.39229				741.438	0.00143	542.011	0.0016	542.788	0.01055
455	0.27749	455	0.39843				742.195	0.00143	542.788	0.00157	543.565	0.01058
456	0.28074	456	0.40468				742.953	0.00153	543.565	0.00169	544.341	0.01063
457	0.28407	457	0.41006				743.71	0.00164	544.341	0.0019	545.118	0.01066
458	0.28751	458	0.41485				744.467	0.0017	545.118	0.00177	545.895	0.01069
459	0.2911	459	0.42081				745.224	0.00183	545.895	0.00202	546.671	0.01076
460	0.29487	460	0.42642				745.981	0.0019	546.671	0.00209	547.448	0.01077
461	0.29872	461	0.43149				746.738	0.00191	547.448	0.00211	548.224	0.01078
462	0.30283	462	0.43635				747.494	0.00188	548.224	0.0023	549	0.01091
463	0.3071	463	0.4416				748.251	0.002	549	0.00243	549.776	0.01095
464	0.31156	464	0.44624				749.008	0.00199	549.776	0.00264	550.553	0.01106
465	0.31622	465	0.45037				749.764	0.00202	550.553	0.00286	551.329	0.01116
466	0.321	466	0.4545				750.521	0.002	551.329	0.00306	552.105	0.01135
467	0.3261	467	0.45867				751.277	0.00192	552.105	0.00312	552.881	0.01142
468	0.33113	468	0.46243				752.033	0.00197	552.881	0.00355	553.656	0.0115
469	0.33639	469	0.46628				752.79	0.002	553.656	0.00378	554.432	0.0116
470	0.34184	470	0.47074				753.546	0.0021	554.432	0.00421	555.208	0.01168
471	0.34747	471	0.47549				754.302	0.00227	555.208	0.00466	555.983	0.01176
472	0.35313	472	0.48011				755.058	0.00228	555.983	0.00487	556.759	0.01189
473	0.35887	473	0.48529				755.814	0.00242	556.759	0.00505	557.534	0.01205
474	0.36486	474	0.4914				756.57	0.00255	557.534	0.00579	558.31	0.0122
475	0.37096	475	0.49813				757.326	0.00264	558.31	0.0065	559.085	0.01237
476	0.37694	476	0.50494				758.081	0.00275	559.085	0.00683	559.86	0.0125
477	0.38309	477	0.51298				758.837	0.00295	559.86	0.0076	560.635	0.01263
478	0.38956	478	0.52188				759.593	0.00307	560.635	0.00827	561.41	0.01279
479	0.39588	479	0.53087				760.348	0.00324	561.41	0.00905	562.185	0.01287
480	0.40223	480	0.53987				761.104	0.00318	562.185	0.00996	562.96	0.01297
481	0.40884	481	0.54988				761.859	0.00327	562.96	0.0108	563.735	0.01317
482	0.41546	482	0.56054				762.614	0.00329	563.735	0.01214	564.51	0.0134
483	0.42198	483	0.57177				763.37	0.00337	564.51	0.01322	565.284	0.01356
484	0.4286	484	0.5827				764.125	0.00345	565.284	0.01482	566.059	0.01383
485	0.4353	485	0.5941				764.88	0.0035	566.059	0.01603	566.834	0.01403
486	0.44192	486	0.60549				765.635	0.00354	566.834	0.01758	567.608	0.01432
487	0.44844	487	0.61643				766.39	0.00367	567.608	0.01974	568.382	0.01449
488	0.45499	488	0.6266				767.145	0.00385	568.382	0.02155	569.157	0.01477
489	0.46172	489	0.63696				767.899	0.0039	569.157	0.02402	569.931	0.01505
490	0.46834	490	0.64603				768.654	0.00407	569.931	0.02615	570.705	0.01533
491	0.47493	491	0.65403				769.409	0.00411	570.705	0.02943	571.479	0.01562
492	0.48146	492	0.66187				770.163	0.0042	571.479	0.03187	572.253	0.01596
493	0.48804	493	0.66941				770.918	0.00434	572.253	0.03502	573.027	0.01631
494	0.49451	494	0.67539				771.672	0.0045	573.027	0.03882	573.801	0.01667
495	0.50091	495	0.68072				772.427	0.00456	573.801	0.04275	574.574	0.01705
496	0.50728	496	0.68609				773.181	0.00474	574.574	0.0464	575.348	0.01742
497	0.51375	497	0.69068				773.935	0.00497	575.348	0.05111	576.122	0.01779
498	0.52019	498	0.69372				774.689	0.00514	576.122	0.05654	576.895	0.01826
499	0.52657	499	0.69665				775.443	0.00524	576.895	0.06215	577.669	0.01868
500	0.53315	500	0.69967				776.197	0.00539	577.669	0.0681	578.442	0.01926
501	0.53982	501	0.70224				776.951	0.00571	578.442	0.07485	579.215	0.01995
502	0.54641	502	0.70446				777.705	0.00591	579.215	0.08233	579.988	0.02061
503	0.55325	503	0.70726				778.459	0.00618	579.988	0.09053	580.762	0.02119
504	0.56025	504	0.70985				779.213	0.00656	580.762	0.09809	581.535	0.02193
505	0.56732	505	0.71246				779.966	0.00692	581.535	0.10697	582.308	0.02264
506	0.57449	506	0.71639				780.72	0.00727	582.308	0.11818	583.08	0.02341
507	0.58201	507	0.72104				781.473	0.00756	583.08	0.12766	583.853	0.02418
508	0.58991	508	0.72601				782.227	0.00789	583.853	0.13956	584.626	0.02504
509	0.59803	509	0.73151				782.98	0.0082	584.626	0.15155	585.399	0.02593
510	0.60637	510	0.73867				783.734	0.00843	585.399	0.1666	586.171	0.02679
511	0.61511	511	0.74643				784.487	0.00868	586.171	0.17949	586.944	0.02766
512	0.624	512	0.75497				785.24	0.00911	586.944	0.1959	587.716	0.02853
513	0.63308	513	0.76442				785.993	0.00933	587.716	0.21233	588.488	0.0294
514	0.64248	514	0.77563				786.746	0.00965	588.488	0.22947	589.261	0.03042
515	0.65209	515	0.78785				787.499	0.00992	589.261	0.24726	590.033	0.0315
516	0.66179	516	0.80075				788.252	0.01029	590.033	0.26663	590.805	0.03261
517	0.67156	517	0.81364				789.004	0.0107	590.805	0.28724	591.577	0.03376
518	0.68152	518	0.8276				789.757	0.01112	591.577	0.30877	592.349	0.03507
519	0.69159	519	0.84131				790.51	0.01139	592.349	0.33135	593.121	0.03647
520	0.70156	520	0.85465				791.262	0.01195	593.121	0.35354	593.893	0.0379
521	0.71149	521	0.86847				792.015	0.01236	593.893	0.3769	594.665	0.03939
522	0.72129	522	0.88336				792.767	0.01273	594.665	0.40202	595.436	0.04072
523	0.73093	523	0.89613				793.52	0.01322	595.436	0.42503	596.208	0.04201
524	0.74027	524	0.90746				794.272	0.01388	596.208	0.45019	596.979	0.04345
525	0.74929	525	0.91915				795.024	0.01445	596.979	0.47577	597.751	0.04485
526	0.75806	526	0.9313				795.776	0.01496	597.751	0.49979	598.522	0.04624
527	0.76648	527	0.9415				796.528	0.0156	598.522	0.52478	599.293	0.04775
528	0.77443	528	0.95014				797.28	0.01641	599.293	0.54909	600.065	0.04937
529	0.78199	529	0.95834				798.032	0.01712	600.065	0.57448	600.836	0.05092
530	0.78907	530	0.96611				798.784	0.01793	600.836	0.59596	601.607	0.05264
531	0.79557	531	0.97228				799.536	0.01876	601.607	0.61934	602.378	0.05429
532	0.80145	532	0.97661				800.288	0.01963	602.378	0.64217	603.149	0.05613
533	0.80674	533	0.97973				801.039	0.02036	603.149	0.66446	603.919	0.05796
534	0.81144	534	0.9821				801.791	0.02132	603.919	0.68256	604.69	0.05987
535	0.81524	535	0.98317				802.542	0.0223	604.69	0.70236	605.461	0.06171
536	0.8184	536	0.98288				803.294	0.02319	605.461	0.71856	606.231	0.06367
537	0.8209	537	0.98145				804.045	0.02421	606.231	0.73547	607.002	0.06542
538	0.8226	538	0.97892				804.796	0.02498	607.002	0.75075	607.772	0.0672
539	0.82354	539	0.97549				805.547	0.02581	607.772	0.76483	608.543	0.06893
540	0.8238	540	0.97113				806.299	0.02673	608.543	0.77457	609.313	0.07036
541	0.82333	541	0.96601				807.05	0.02754	609.313	0.78856	610.083	0.0716
542	0.82229	542	0.95961				807.801	0.02848	610.083	0.7977	610.853	0.07241
543	0.82075	543	0.95301				808.551	0.02952	610.853	0.81018	611.623	0.073
544	0.81873	544	0.94589				809.302	0.03069	611.623	0.81411	612.393	0.07319
545	0.81639	545	0.93806				810.053	0.03191	612.393	0.82471	613.163	0.07302
546	0.81387	546	0.92991				810.804	0.03319	613.163	0.83069	613.933	0.0725
547	0.81124	547	0.92288				811.554	0.03453	613.933	0.83748	614.703	0.07169
548	0.80867	548	0.91568				812.305	0.03612	614.703	0.84122	615.472	0.07046
549	0.80629	549	0.90831				813.055	0.03772	615.472	0.85051	616.242	0.06893
550	0.80431	550	0.90193				813.806	0.03971	616.242	0.85318	617.012	0.06717
551	0.8028	551	0.8972				814.556	0.04157	617.012	0.8556	617.781	0.06504
552	0.80182	552	0.89284				815.307	0.04386	617.781	0.85716	618.55	0.06291
553	0.80166	553	0.88886				816.057	0.04621	618.55	0.85942	619.32	0.06049
554	0.80212	554	0.8859				816.807	0.04867	619.32	0.85943	620.089	0.05826
555	0.80345	555	0.88444				817.557	0.05098	620.089	0.86268	620.858	0.05612
556	0.8057	556	0.88426				818.307	0.05344	620.858	0.86108	621.627	0.05423
557	0.80876	557	0.88513				819.057	0.05586	621.627	0.86172	622.396	0.05227
558	0.81276	558	0.88731				819.807	0.0584	622.396	0.86185	623.165	0.05075
559	0.8177	559	0.89094				820.556	0.06097	623.165	0.86041	623.934	0.04947
560	0.82347	560	0.89524				821.306	0.06351	623.934	0.86075	624.703	0.04831
561	0.8299	561	0.90041				822.056	0.06643	624.703	0.85688	625.471	0.04728
562	0.83718	562	0.9068				822.805	0.06927	625.471	0.85838	626.24	0.04642
563	0.84488	563	0.91436				823.555	0.07232	626.24	0.85778	627.008	0.0457
564	0.85293	564	0.92225				824.304	0.07531	627.008	0.85655	627.777	0.0449
565	0.86131	565	0.93115				825.054	0.0784	627.777	0.85936	628.545	0.04424
566	0.86966	566	0.94006				825.803	0.08173	628.545	0.8571	629.313	0.04353
567	0.87791	567	0.94871				826.552	0.08482	629.313	0.8576	630.082	0.04273
568	0.88593	568	0.95707				827.301	0.08867	630.082	0.85415	630.85	0.04181
569	0.8935	569	0.96544				828.05	0.09254	630.85	0.85355	631.618	0.04097
570	0.90044	570	0.97372				828.799	0.09671	631.618	0.85351	632.386	0.04009
571	0.90664	571	0.98107				829.548	0.10093	632.386	0.85444	633.154	0.03918
572	0.91192	572	0.98715				830.297	0.10563	633.154	0.85427	633.922	0.03842
573	0.91624	573	0.99191				831.046	0.11055	633.922	0.85284	634.689	0.03778
574	0.91926	574	0.99574				831.794	0.1152	634.689	0.85624	635.457	0.03732
575	0.92125	575	0.99827				832.543	0.11995	635.457	0.85265	636.225	0.03696
576	0.92185	576	0.99993				833.292	0.12526	636.225	0.85476	636.992	0.03665
577	0.92087	577	1				834.04	0.12979	636.992	0.85725	637.76	0.03634
578	0.91858	578	0.99803				834.789	0.13508	637.76	0.85814	638.527	0.03627
579	0.91472	579	0.99446				835.537	0.14056	638.527	0.85829	639.294	0.03621
580	0.90929	580	0.98989				836.285	0.14635	639.294	0.85995	640.062	0.03621
581	0.90225	581	0.98332				837.033	0.15215	640.062	0.86252	640.829	0.03626
582	0.89364	582	0.97476				837.782	0.15802	640.829	0.86528	641.596	0.03638
583	0.8834	583	0.96475				838.53	0.16399	641.596	0.86989	642.363	0.03649
584	0.8716	584	0.95241				839.278	0.16982	642.363	0.87246	643.13	0.03645
585	0.85814	585	0.93775				840.026	0.17619	643.13	0.87305	643.897	0.03653
586	0.84292	586	0.92219				840.773	0.18278	643.897	0.87761	644.664	0.03658
587	0.82617	587	0.90562				841.521	0.18962	644.664	0.88406	645.43	0.03658
588	0.80778	588	0.88604				842.269	0.19746	645.43	0.88939	646.197	0.03652
589	0.78798	589	0.86436				843.017	0.20529	646.197	0.89114	646.963	0.03655
590	0.76678	590	0.84147				843.764	0.21294	646.963	0.89442	647.73	0.0366
591	0.74458	591	0.81729				844.512	0.22123	647.73	0.90003	648.496	0.03659
592	0.72161	592	0.79129				845.259	0.22998	648.496	0.90537	649.263	0.03666
593	0.69792	593	0.76399				846.006	0.23906	649.263	0.90671	650.029	0.03672
594	0.67378	594	0.73557				846.754	0.24779	650.029	0.91543	650.795	0.0368
595	0.64951	595	0.70761				847.501	0.25686	650.795	0.92008	651.561	0.03683
596	0.62516	596	0.68108				848.248	0.26629	651.561	0.92275	652.327	0.03679
597	0.601	597	0.65556				848.995	0.27496	652.327	0.92883	653.093	0.03691
598	0.57737	598	0.63017				849.742	0.28512	653.093	0.93195	653.859	0.03709
599	0.55441	599	0.60602				850.489	0.29531	653.859	0.93729	654.625	0.03713
600	0.53238	600	0.58321				851.236	0.30516	654.625	0.94459	655.391	0.03719
601	0.51132	601	0.56104				851.983	0.3152	655.391	0.94769	656.156	0.03725
602	0.49146	602	0.54056				852.73	0.32553	656.156	0.95517	656.922	0.03727
603	0.47289	603	0.52154				853.476	0.33615	656.922	0.95682	657.687	0.03728
604	0.45551	604	0.50433				854.223	0.34678	657.687	0.95922	658.453	0.03737
605	0.43915	605	0.48802				854.969	0.35794	658.453	0.96329	659.218	0.03744
606	0.42409	606	0.47355				855.716	0.36979	659.218	0.96934	659.983	0.03754
607	0.41024	607	0.46052				856.462	0.38219	659.983	0.97154	660.749	0.0376
608	0.39751	608	0.44887				857.208	0.39453	660.749	0.97519	661.514	0.03759
609	0.38594	609	0.43782				857.955	0.40624	661.514	0.98013	662.279	0.03761
610	0.37543	610	0.42761				858.701	0.41764	662.279	0.98513	663.044	0.03767
611	0.36613	611	0.41895				859.447	0.43025	663.044	0.98846	663.809	0.03765
612	0.35774	612	0.41141				860.193	0.44293	663.809	0.98997	664.574	0.03759
613	0.35021	613	0.40406				860.939	0.45491	664.574	0.99375	665.338	0.03754
614	0.34361	614	0.39774				861.685	0.46736	665.338	0.99484	666.103	0.0375
615	0.3378	615	0.39265				862.431	0.48025	666.103	0.99727	666.868	0.03747
616	0.33267	616	0.38803				863.176	0.49296	666.868	0.99846	667.632	0.03748
617	0.3281	617	0.38356				863.922	0.50512	667.632	0.99984	668.397	0.03748
618	0.32415	618	0.38011				864.668	0.518	668.397	1	669.161	0.03743
619	0.32081	619	0.37691				865.413	0.52979	669.161	0.99884	669.925	0.03732
620	0.3179	620	0.37357				866.159	0.54178	669.925	0.99763	670.69	0.03723
621	0.31536	621	0.37117				866.904	0.55433	670.69	0.99939	671.454	0.03708
622	0.31329	622	0.36951				867.649	0.56616	671.454	0.99509	672.218	0.03695
623	0.31146	623	0.36756				868.395	0.57898	672.218	0.99531	672.982	0.03686
624	0.30994	624	0.36505				869.14	0.59117	672.982	0.99141	673.746	0.03678
625	0.30869	625	0.36354				869.885	0.60384	673.746	0.98657	674.51	0.03655
626	0.30779	626	0.36241				870.63	0.61701	674.51	0.98774	675.273	0.03649
627	0.30695	627	0.36115				871.375	0.63028	675.273	0.98078	676.037	0.03618
628	0.30635	628	0.35923				872.12	0.64342	676.037	0.97796	676.801	0.0359
629	0.30586	629	0.3581				872.865	0.6566	676.801	0.9723	677.564	0.03559
630	0.30558	630	0.35743				873.61	0.66968	677.564	0.96884	678.328	0.03531
631	0.30541	631	0.35702				874.354	0.68313	678.328	0.96501	679.091	0.03509
632	0.30531	632	0.35648				875.099	0.69698	679.091	0.95821	679.854	0.03473
633	0.3054	633	0.35609				875.843	0.70981	679.854	0.95292	680.618	0.03449
634	0.30559	634	0.35557				876.588	0.72346	680.618	0.94481	681.381	0.03426
635	0.30583	635	0.35484				877.332	0.737	681.381	0.93682	682.144	0.03394
636	0.3062	636	0.35442				878.077	0.74977	682.144	0.92981	682.907	0.03357
637	0.3066	637	0.35398				878.821	0.76255	682.907	0.92048	683.67	0.03324
638	0.30702	638	0.35369				879.565	0.77562	683.67	0.91244	684.433	0.03294
639	0.30744	639	0.35362				880.309	0.78805	684.433	0.90632	685.196	0.03271
640	0.30793	640	0.35414				881.053	0.80052	685.196	0.89632	685.958	0.03241
641	0.30842	641	0.35439				881.797	0.81314	685.958	0.88742	686.721	0.03211
642	0.30892	642	0.35411				882.541	0.82516	686.721	0.87755	687.484	0.03175
643	0.30948	643	0.35397				883.285	0.8377	687.484	0.86774	688.246	0.03145
644	0.3101	644	0.35435				884.029	0.84904	688.246	0.85579	689.009	0.03105
645	0.3107	645	0.35451				884.773	0.86077	689.009	0.84682	689.771	0.03067
646	0.31129	646	0.35445				885.516	0.87299	689.771	0.83603	690.533	0.03028
647	0.31198	647	0.35518				886.26	0.88447	690.533	0.82649	691.295	0.02982
648	0.31273	648	0.35602				887.003	0.8965	691.295	0.81558	692.058	0.02951
649	0.31341	649	0.35611				887.747	0.90751	692.058	0.80552	692.82	0.02912
650	0.31429	650	0.35616				888.49	0.9176	692.82	0.79255	693.582	0.02876
651	0.31528	651	0.35678				889.234	0.92729	693.582	0.78006	694.344	0.02849
652	0.3163	652	0.35772				889.977	0.93621	694.344	0.77035	695.105	0.02803
653	0.31735	653	0.35843				890.72	0.94361	695.105	0.7583	695.867	0.02781
654	0.31857	654	0.35975				891.463	0.95091	695.867	0.74793	696.629	0.02741
655	0.31987	655	0.36105				892.206	0.95779	696.629	0.73836	697.391	0.02697
656	0.32115	656	0.362				892.949	0.96318	697.391	0.72345	698.152	0.0266
657	0.32253	657	0.36275				893.692	0.96907	698.152	0.71006	698.914	0.02626
658	0.32402	658	0.36455				894.435	0.97448	698.914	0.70153	699.675	0.02595
659	0.32555	659	0.36601				895.178	0.97838	699.675	0.6905	700.436	0.02568
660	0.32716	660	0.36708				895.92	0.98239	700.436	0.67685	701.198	0.02536
661	0.32876	661	0.36775				896.663	0.98627	701.198	0.66614	701.959	0.02503
662	0.33053	662	0.36945				897.405	0.98967	701.959	0.65763	702.72	0.02461
663	0.33237	663	0.37116				898.148	0.99194	702.72	0.64288	703.481	0.0243
664	0.33427	664	0.37291				898.89	0.99394	703.481	0.6298	704.242	0.024
665	0.3362	665	0.37502				899.633	0.9963	704.242	0.62138	705.003	0.0237
666	0.33826	666	0.37744				900.375	0.99785	705.003	0.61138	705.763	0.02342
667	0.34048	667	0.37965				901.117	0.99879	705.763	0.59979	706.524	0.02325
668	0.34273	668	0.38168				901.859	1	706.524	0.5888	707.285	0.02315
669	0.34519	669	0.38398				902.601	0.99945	707.285	0.57679	708.045	0.02301
670	0.34793	670	0.38697				903.343	0.99878	708.045	0.56878	708.806	0.02281
671	0.35062	671	0.38942				904.085	0.99748	708.806	0.55775	709.566	0.02275
672	0.35342	672	0.39212				904.827	0.99534	709.566	0.54869	710.327	0.02262
673	0.35648	673	0.39466				905.569	0.99315	710.327	0.53825	711.087	0.02271
674	0.35977	674	0.39781				906.311	0.98971	711.087	0.52821	711.847	0.02257
675	0.36311	675	0.40113				907.052	0.98708	711.847	0.51858	712.607	0.02262
676	0.36653	676	0.4046				907.794	0.98346	712.607	0.50959	713.367	0.0226
677	0.37023	677	0.40747				908.535	0.97992	713.367	0.50126	714.127	0.02256
678	0.37397	678	0.41024				909.277	0.97643	714.127	0.49249	714.887	0.02271
679	0.37779	679	0.41299				910.018	0.97173	714.887	0.48464	715.647	0.02271
680	0.3819	680	0.41653				910.759	0.96829	715.647	0.47345	716.407	0.02273
681	0.38605	681	0.42047				911.501	0.96416	716.407	0.46649	717.167	0.02273
682	0.39036	682	0.42418				912.242	0.96079	717.167	0.45848	717.926	0.02273
683	0.39465	683	0.42708				912.983	0.95617	717.926	0.44832	718.686	0.0228
684	0.39908	684	0.43023				913.724	0.95239	718.686	0.43931	719.445	0.02281
685	0.40353	685	0.43404				914.465	0.94861	719.445	0.43202	720.205	0.02279
686	0.4081	686	0.43773				915.206	0.94374	720.205	0.42529	720.964	0.02283
687	0.41263	687	0.44138				915.947	0.94046	720.964	0.41701	721.723	0.02299
688	0.41736	688	0.44501				916.687	0.9361	721.723	0.41104	722.483	0.02311
689	0.42201	689	0.44857				917.428	0.93219	722.483	0.40105	723.242	0.02322
690	0.42663	690	0.45171				918.169	0.9281	723.242	0.39777	724.001	0.02334
691	0.43118	691	0.45519				918.909	0.92386	724.001	0.38871	724.76	0.02354
692	0.43577	692	0.45934				919.65	0.91853	724.76	0.38377	725.518	0.0238
693	0.44048	693	0.46274				920.39	0.91318	725.518	0.37838	726.277	0.02412
694	0.4451	694	0.46571				921.13	0.90735	726.277	0.374	727.036	0.02438
695	0.44957	695	0.46866				921.871	0.90166	727.036	0.37037	727.795	0.0248
696	0.45405	696	0.47273				922.611	0.89522	727.795	0.36405	728.553	0.0251
697	0.45854	697	0.4758				923.351	0.88777	728.553	0.36028	729.312	0.02536
698	0.46293	698	0.47882				924.091	0.88116	729.312	0.3553	730.07	0.02576
699	0.46739	699	0.48167				924.831	0.87358	730.07	0.35253	730.829	0.02599
700	0.47184	700	0.48507				925.571	0.86656	730.829	0.34648	731.587	0.0263
701	0.47612	701	0.48824				926.311	0.85843	731.587	0.34389	732.345	0.02668
702	0.48033	702	0.49138				927.051	0.84968	732.345	0.33983	733.103	0.02705
703	0.48447	703	0.49448				927.79	0.83971	733.103	0.33655	733.861	0.0273
704	0.48863	704	0.49767				928.53	0.83058	733.861	0.33346	734.619	0.02749
705	0.49266	705	0.50051				929.27	0.81957	734.619	0.33055	735.377	0.0278
706	0.4965	706	0.50328				930.009	0.80744	735.377	0.32767	736.135	0.0282
707	0.50031	707	0.50558				930.748	0.79546	736.135	0.32428	736.893	0.02861
708	0.5042	708	0.5082				931.488	0.77995	736.893	0.32202	737.651	0.02903
709	0.50773	709	0.5106				932.227	0.76341	737.651	0.32137	738.408	0.02944
710	0.51124	710	0.5134				932.966	0.74509	738.408	0.31801	739.166	0.02977
711	0.51468	711	0.51635				933.706	0.72541	739.166	0.31445	739.923	0.03014
712	0.51807	712	0.51895				934.445	0.70323	739.923	0.31254	740.681	0.03056
713	0.5214	713	0.52094				935.184	0.68007	740.681	0.30841	741.438	0.03094
714	0.52457	714	0.52322				935.923	0.6556	741.438	0.30766	742.195	0.03134
715	0.52762	715	0.52622				936.662	0.63062	742.195	0.30392	742.953	0.03172
716	0.53068	716	0.52838				937.4	0.60621	742.953	0.30266	743.71	0.03205
717	0.53361	717	0.53004				938.139	0.58182	743.71	0.2972	744.467	0.03234
718	0.53638	718	0.53208				938.878	0.55932	744.467	0.29631	745.224	0.03265
719	0.53912	719	0.53434				939.617	0.53741	745.224	0.29334	745.981	0.03301
720	0.54167	720	0.53654				940.355	0.51709	745.981	0.28942	746.738	0.03338
721	0.5441	721	0.53861				941.094	0.49879	746.738	0.28679	747.494	0.03377
722	0.54654	722	0.54097				941.832	0.48285	747.494	0.2871	748.251	0.0341
723	0.54894	723	0.54293				942.57	0.47005	748.251	0.28215	749.008	0.03435
724	0.55124	724	0.54503				943.309	0.46008	749.008	0.27927	749.764	0.03472
725	0.55336	725	0.54688				944.047	0.45177	749.764	0.27875	750.521	0.03513
726	0.55552	726	0.54875				944.785	0.44599	750.521	0.27356	751.277	0.03547
727	0.55777	727	0.55098				945.523	0.44233	751.277	0.27151	752.033	0.03594
728	0.55997	728	0.55349				946.261	0.43984	752.033	0.26994	752.79	0.03639
729	0.56211	729	0.55586				946.999	0.43959	752.79	0.26642	753.546	0.03671
730	0.56445	730	0.55821				947.737	0.44111	753.546	0.26422	754.302	0.03695
731	0.56671	731	0.56083				948.475	0.44287	754.302	0.26225	755.058	0.03734
732	0.56909	732	0.56294				949.213	0.44485	755.058	0.25907	755.814	0.0377
733	0.57153	733	0.56479				949.95	0.44693	755.814	0.25511	756.57	0.03813
734	0.57404	734	0.56777				950.688	0.44977	756.57	0.2517	757.326	0.03843
735	0.57652	735	0.57093				951.425	0.45275	757.326	0.24843	758.081	0.03875
736	0.57911	736	0.57415				952.163	0.45533	758.081	0.24655	758.837	0.03909
737	0.58174	737	0.57677				952.9	0.45812	758.837	0.24388	759.593	0.03951
738	0.5842	738	0.57966				953.638	0.46025	759.593	0.24053	760.348	0.03987
739	0.58699	739	0.58221				954.375	0.4614	760.348	0.23901	761.104	0.04045
740	0.58986	740	0.58533				955.112	0.46286	761.104	0.23463	761.859	0.04093
741	0.59284	741	0.58898				955.849	0.4638	761.859	0.23296	762.614	0.04137
742	0.59608	742	0.59239				956.586	0.46409	762.614	0.23036	763.37	0.04178
743	0.59942	743	0.59508				957.323	0.46419	763.37	0.2279	764.125	0.04223
744	0.60301	744	0.59786				958.06	0.46427	764.125	0.22477	764.88	0.04273
745	0.60665	745	0.60191				958.797	0.46356	764.88	0.22229	765.635	0.04322
746	0.61051	746	0.60576				959.534	0.46187	765.635	0.22077	766.39	0.04378
747	0.61465	747	0.61015				960.271	0.46054	766.39	0.2176	767.145	0.04446
748	0.61896	748	0.61493				961.007	0.45854	767.145	0.2152	767.899	0.04504
749	0.62355	749	0.61928				961.744	0.45619	767.899	0.21258	768.654	0.04558
750	0.62826	750	0.62281				962.48	0.45366	768.654	0.21052	769.409	0.04628
751	0.63326	751	0.62713				963.217	0.45045	769.409	0.20807	770.163	0.04709
752	0.63863	752	0.63156				963.953	0.44671	770.163	0.20441	770.918	0.04786
753	0.64415	753	0.63585				964.689	0.44281	770.918	0.20328	771.672	0.04865
754	0.64988	754	0.64034				965.426	0.43872	771.672	0.20098	772.427	0.04954
755	0.65569	755	0.64589				966.162	0.43401	772.427	0.19838	773.181	0.05052
756	0.66174	756	0.65061				966.898	0.42937	773.181	0.1962	773.935	0.05161
757	0.66804	757	0.65496				967.634	0.42488	773.935	0.19378	774.689	0.05279
758	0.67443	758	0.65998				968.37	0.42002	774.689	0.19084	775.443	0.05395
759	0.68117	759	0.66564				969.106	0.41484	775.443	0.18826	776.197	0.0553
760	0.68795	760	0.67113				969.842	0.41003	776.197	0.18611	776.951	0.05643
761	0.69493	761	0.67568				970.578	0.40433	776.951	0.18282	777.705	0.05769
762	0.70215	762	0.68067				971.313	0.39899	777.705	0.17963	778.459	0.05896
763	0.70961	763	0.6852				972.049	0.39359	778.459	0.17655	779.213	0.06038
764	0.71709	764	0.68957				972.785	0.38834	779.213	0.17529	779.966	0.06187
765	0.72481	765	0.69497				973.52	0.38283	779.966	0.17302	780.72	0.06337
766	0.73271	766	0.70092				974.256	0.37743	780.72	0.16878	781.473	0.06485
767	0.7409	767	0.70661				974.991	0.3722	781.473	0.16675	782.227	0.06637
768	0.74913	768	0.71064				975.726	0.36653	782.227	0.16397	782.98	0.06799
769	0.7576	769	0.7158				976.461	0.36122	782.98	0.16277	783.734	0.06973
770	0.76627	770	0.72091				977.197	0.35611	783.734	0.15952	784.487	0.07164
771	0.77513	771	0.72679				977.932	0.35059	784.487	0.15685	785.24	0.07345
772	0.78421	772	0.73153				978.667	0.34541	785.24	0.1551	785.993	0.07551
773	0.79329	773	0.73693				979.402	0.34045	785.993	0.15192	786.746	0.07761
774	0.80254	774	0.74165				980.137	0.33487	786.746	0.1486	787.499	0.07998
775	0.81179	775	0.74687				980.872	0.3298	787.499	0.14645	788.252	0.08231
776	0.82108	776	0.75182				981.606	0.32522	788.252	0.14324	789.004	0.08483
777	0.83061	777	0.75677				982.341	0.32041	789.004	0.14174	789.757	0.0874
778	0.83984	778	0.76056				983.076	0.31546	789.757	0.14032	790.51	0.08999
779	0.84905	779	0.76426				983.81	0.3105	790.51	0.13661	791.262	0.09278
780	0.8581	780	0.76895				984.545	0.3056	791.262	0.13462	792.015	0.09558
781	0.86712	781	0.77332				985.279	0.30033	792.015	0.13214	792.767	0.09868
782	0.87595	782	0.77717				986.014	0.29561	792.767	0.12999	793.52	0.10187
783	0.88469	783	0.77986				986.748	0.29076	793.52	0.12719	794.272	0.10517
784	0.89313	784	0.78318				987.482	0.28595	794.272	0.12442	795.024	0.10856
785	0.90161	785	0.78623				988.216	0.28146	795.024	0.1242	795.776	0.11179
786	0.90986	786	0.78872				988.95	0.27673	795.776	0.12083	796.528	0.11516
787	0.91787	787	0.79023				989.684	0.27162	796.528	0.11985	797.28	0.11887
788	0.92566	788	0.79233				990.418	0.26659	797.28	0.11718	798.032	0.12265
789	0.93333	789	0.79554				991.152	0.26181	798.032	0.11491	798.784	0.12664
790	0.94082	790	0.79678				991.886	0.25707	798.784	0.11356	799.536	0.13078
791	0.94784	791	0.79757				992.62	0.25223	799.536	0.11134	800.288	0.13501
792	0.95461	792	0.79791				993.354	0.24771	800.288	0.10884	801.039	0.13954
793	0.96084	793	0.79899				994.087	0.24291	801.039	0.10739	801.791	0.14407
794	0.96694	794	0.79951				994.821	0.2381	801.791	0.10519	802.542	0.14907
795	0.97266	795	0.79896				995.554	0.23406	802.542	0.10378	803.294	0.15403
796	0.978	796	0.79775				996.288	0.22973	803.294	0.10227	804.045	0.15925
797	0.98279	797	0.79584				997.021	0.22534	804.045	0.10082	804.796	0.16459
798	0.98695	798	0.79452				997.754	0.22099	804.796	0.09892	805.547	0.17035
799	0.99082	799	0.79257				998.488	0.21703	805.547	0.09653	806.299	0.17608
800	0.99382	800	0.79				999.221	0.21315	806.299	0.09567	807.05	0.18178
801	0.99632	801	0.78532				999.954	0.2094	807.05	0.09402	807.801	0.1875
802	0.99815	802	0.78117				1000.69	0.20555	807.801	0.09291	808.551	0.19346
803	0.99942	803	0.77669				1001.42	0.20192	808.551	0.09076	809.302	0.1998
804	1	804	0.77163				1002.15	0.1981	809.302	0.08892	810.053	0.20603
805	0.99984	805	0.76471				1002.89	0.19466	810.053	0.08673	810.804	0.21248
806	0.9992	806	0.75842				1003.62	0.19076	810.804	0.0857	811.554	0.21901
807	0.99768	807	0.75092				1004.35	0.18686	811.554	0.08504	812.305	0.22572
808	0.9956	808	0.74261				1005.08	0.18322	812.305	0.08305	813.055	0.23246
809	0.99254	809	0.73412				1005.82	0.18002	813.055	0.08252	813.806	0.23923
810	0.98886	810	0.72578				1006.55	0.17635	813.806	0.0804	814.556	0.24637
811	0.98429	811	0.71684				1007.28	0.17275	814.556	0.07997	815.307	0.25365
812	0.9789	812	0.70683				1008.01	0.16902	815.307	0.07813	816.057	0.26114
813	0.97281	813	0.69568				1008.75	0.16546	816.057	0.0771	816.807	0.26869
814	0.96624	814	0.68433				1009.48	0.16189	816.807	0.07522	817.557	0.27637
815	0.95895	815	0.67159				1010.21	0.15854	817.557	0.07434	818.307	0.28436
816	0.95083	816	0.65826				1010.94	0.15463	818.307	0.07305	819.057	0.29259
817	0.9417	817	0.64377				1011.67	0.15108	819.057	0.0716	819.807	0.30084
818	0.93198	818	0.63096				1012.41	0.14749	819.807	0.07034	820.556	0.30931
819	0.92173	819	0.61683				1013.14	0.14428	820.556	0.06995	821.306	0.31763
820	0.91056	820	0.60232				1013.87	0.14117	821.306	0.06885	822.056	0.32609
821	0.89904	821	0.58742				1014.6	0.13793	822.056	0.06721	822.805	0.3347
822	0.88676	822	0.57263				1015.33	0.13497	822.805	0.06685	823.555	0.34367
823	0.87415	823	0.5578				1016.07	0.13231	823.555	0.06568	824.304	0.353
824	0.8611	824	0.54173				1016.8	0.12956	824.304	0.06479	825.054	0.36183
825	0.84751	825	0.52552				1017.53	0.12707	825.054	0.06375	825.803	0.37103
826	0.83379	826	0.50939				1018.26	0.12449	825.803	0.06298	826.552	0.38024
827	0.81965	827	0.4953				1018.99	0.12231	826.552	0.06249	827.301	0.38953
828	0.80529	828	0.48				1019.72	0.11991	827.301	0.06139	828.05	0.39905
829	0.79057	829	0.46403				1020.45	0.11745	828.05	0.05992	828.799	0.40866
830	0.77575	830	0.44785				1021.18	0.11514	828.799	0.05977	829.548	0.4187
831	0.76106	831	0.43304				1021.92	0.11312	829.548	0.05946	830.297	0.42865
832	0.746	832	0.41884				1022.65	0.11086	830.297	0.05756	831.046	0.43866
833	0.73096	833	0.40404				1023.38	0.10876	831.046	0.05756	831.794	0.44906
834	0.71581	834	0.38889				1024.11	0.1068	831.794	0.05617	832.543	0.45934
835	0.70059	835	0.37515				1024.84	0.105	832.543	0.05606	833.292	0.46999
836	0.68533	836	0.36165				1025.57	0.10289	833.292	0.05556	834.04	0.48064
837	0.66986	837	0.34709				1026.3	0.10093	834.04	0.05462	834.789	0.49101
838	0.65446	838	0.33316				1027.03	0.09903	834.789	0.05315	835.537	0.50148
839	0.63916	839	0.32148				1027.76	0.09704	835.537	0.05311	836.285	0.51199
840	0.62363	840	0.30792				1028.49	0.09522	836.285	0.05173	837.033	0.52216
841	0.60858	841	0.29507				1029.22	0.09338	837.033	0.05114	837.782	0.53248
842	0.59347	842	0.28221				1029.95	0.09169	837.782	0.05076	838.53	0.54256
843	0.57876	843	0.27109				1030.68	0.08965	838.53	0.05017	839.278	0.55235
844	0.56428	844	0.25943				1031.41	0.08784	839.278	0.04924	840.026	0.56199
845	0.54979	845	0.24806				1032.14	0.08583	840.026	0.04799	840.773	0.57199
846	0.53534	846	0.23639				1032.88	0.08359	840.773	0.04839	841.521	0.58205
847	0.52155	847	0.22573				1033.61	0.08137	841.521	0.04771	842.269	0.59167
848	0.50788	848	0.21604				1034.34	0.07898	842.269	0.04688	843.017	0.60201
849	0.49454	849	0.20685				1035.07	0.07677	843.017	0.04689	843.764	0.61174
850	0.48154	850	0.19743				1035.8	0.07481	843.764	0.04618	844.512	0.62206
851	0.46894	851	0.18889				1036.53	0.0727	844.512	0.04507	845.259	0.63213
852	0.4564	852	0.1798				1037.25	0.07069	845.259	0.04498	846.006	0.64252
853	0.44449	853	0.17131				1037.98	0.06894	846.006	0.04441	846.754	0.65289
854	0.43251	854	0.16258				1038.71	0.067	846.754	0.0441	847.501	0.66274
855	0.42134	855	0.15652				1039.44	0.06503	847.501	0.04326	848.248	0.67297
856	0.41044	856	0.15017				1040.17	0.063	848.248	0.04216	848.995	0.68314
857	0.39917	857	0.14284				1040.9	0.06103	848.995	0.04225	849.742	0.69305
858	0.38807	858	0.13526				1041.63	0.0592	849.742	0.04094	850.489	0.70301
859	0.37726	859	0.13002				1042.36	0.05748	850.489	0.04104	851.236	0.71275
860	0.36652	860	0.12471				1043.09	0.05597	851.236	0.04054	851.983	0.72239
861	0.35674	861	0.11941				1043.82	0.05443	851.983	0.04005	852.73	0.73199
862	0.34672	862	0.11225				1044.55	0.05266	852.73	0.03974	853.476	0.74123
863	0.33677	863	0.10793				1045.28	0.05114	853.476	0.03867	854.223	0.7504
864	0.32707	864	0.10207				1046.01	0.04975	854.223	0.03849	854.969	0.75942
865	0.31757	865	0.09606				1046.73	0.04804	854.969	0.03824	855.716	0.76834
866	0.30819	866	0.08919				1047.46	0.04638	855.716	0.03769	856.462	0.77723
867	0.29958	867	0.08512				1048.19	0.04512	856.462	0.03685	857.208	0.78594
868	0.29077	868	0.08111				1048.92	0.04372	857.208	0.03633	857.955	0.79485
869	0.28252	869	0.0792				1049.65	0.04247	857.955	0.03588	858.701	0.80301
870	0.27462	870	0.07484				1050.38	0.04109	858.701	0.03593	859.447	0.8119
871	0.26687	871	0.06757				1051.11	0.03988	859.447	0.03524	860.193	0.82072
872	0.25973	872	0.06334				1051.84	0.03866	860.193	0.03474	860.939	0.82918
873	0.25263	873	0.06243				1052.56	0.03729	860.939	0.03417	861.685	0.83736
874	0.24564	874	0.058				1053.29	0.03574	861.685	0.03392	862.431	0.84566
875	0.23944	875	0.05325				1054.02	0.0345	862.431	0.03322	863.176	0.85353
876	0.23314	876	0.04932				1054.75	0.03323	863.176	0.03275	863.922	0.86103
877	0.22731	877	0.04952				1055.48	0.03201	863.922	0.03238	864.668	0.86808
878	0.22102	878	0.04804				1056.2	0.03122	864.668	0.03217	865.413	0.8746
879	0.2148	879	0.04737				1056.93	0.03019	865.413	0.03127	866.159	0.87993
880	0.20934	880	0.0413				1057.66	0.02923	866.159	0.03125	866.904	0.88533
881	0.20462	881	0.04016				1058.39	0.02831	866.904	0.03087	867.649	0.89071
882	0.19979	882	0.0378				1059.12	0.02728	867.649	0.02978	868.395	0.89596
883	0.19521	883	0.03608				1059.84	0.02649	868.395	0.02908	869.14	0.90103
884	0.18983	884	0.03411				1060.57	0.02562	869.14	0.02888	869.885	0.90567
885	0.18516	885	0.03186				1061.3	0.02478	869.885	0.02837	870.63	0.91023
886	0.17969	886	0.03171				1062.03	0.02407	870.63	0.0283	871.375	0.91522
887	0.17469	887	0.03253				1062.75	0.02357	871.375	0.02751	872.12	0.92024
888	0.17019	888	0.03413				1063.48	0.02272	872.12	0.02748	872.865	0.92494
889	0.16561	889	0.02914				1064.21	0.02217	872.865	0.02721	873.61	0.92983
890	0.15927	890	0.02763				1064.94	0.0214	873.61	0.02662	874.354	0.93482
891	0.15477	891	0.02527				1065.66	0.02069	874.354	0.02606	875.099	0.94028
892	0.14984	892	0.02456				1066.39	0.02011	875.099	0.02586	875.843	0.94488
893	0.14537	893	--				1067.12	0.01953	875.843	0.02518	876.588	0.94981
894	0.14179	894	0.02104				1067.84	0.01903	876.588	0.0245	877.332	0.95481
895	0.13734	895	--				1068.57	0.01853	877.332	0.02417	878.077	0.95932
896	0.13599	896	0.0201				1069.3	0.01813	878.077	0.02407	878.821	0.96369
897	0.13082	897	0.01812				1070.03	0.01777	878.821	0.02376	879.565	0.96711
898	0.12838	898	--				1070.75	0.01751	879.565	0.023	880.309	0.97044
899	0.12533	899	0.01379				1071.48	0.01701	880.309	0.02282	881.053	0.97335
900	0.12184	900	--				1072.2	0.01669	881.053	0.0227	881.797	0.97672
901	0.11931	901	--				1072.93	0.01622	881.797	0.02247	882.541	0.97999
902	0.11676	902	--				1073.66	0.01583	882.541	0.02208	883.285	0.9832
903	0.11386	903	--				1074.38	0.01544	883.285	0.02174	884.029	0.9864
904	0.11025	904	--				1075.11	0.01487	884.029	0.02113	884.773	0.98899
905	0.10769	905	--				1075.84	0.01436	884.773	0.02101	885.516	0.99128
906	0.10449	906	0.00825				1076.56	0.01393	885.516	0.02074	886.26	0.99372
907	0.10181	907	--				1077.29	0.01343	886.26	0.02055	887.003	0.9958
908	0.09903	908	--				1078.02	0.01292	887.003	0.02021	887.747	0.99724
909	0.09539	909	--				1078.74	0.01271	887.747	0.02018	888.49	0.99821
910	0.09166	910	--				1079.47	0.01224	888.49	0.01948	889.234	0.99893
911	0.09009	911	0.00508				1080.19	0.01186	889.234	0.01916	889.977	0.99993
912	0.08719	912	0.00484				1080.92	0.01153	889.977	0.01953	890.72	0.99993
913	0.08527	913	0.00457				1081.64	0.01117	890.72	0.01833	891.463	1
914	0.0834	914	0.00398				1082.37	0.01098	891.463	0.01873	892.206	0.99978
915	0.08112	915	0.00339				1083.1	0.0107	892.206	0.01816	892.949	0.99881
916	0.08061	916	0.00262				1083.82	0.01053	892.949	0.01796	893.692	0.99747
917	0.07668	917	0.00322				1084.55	0.01014	893.692	0.01752	894.435	0.99545
918	0.07668	918	0.00346				1085.27	0.00981	894.435	0.01712	895.178	0.9939
919	0.07348	919	0.00299				1086	0.00949	895.178	0.01742	895.92	0.9917
920	0.071	920	0.0022				1086.72	0.00926	895.92	0.01714	896.663	0.98928
921	0.06997	921	0.00201				1087.45	0.00889	896.663	0.01693	897.405	0.98648
922	0.06828	922	0.00231				1088.17	0.00854	897.405	0.01625	898.148	0.98337
923	0.06653	923	0.00207				1088.9	0.00815	898.148	0.01619	898.89	0.97969
924	0.06484	924	0.00178				1089.62	0.00779	898.89	0.01561	899.633	0.97506
925	0.06335	925	0.00123				1090.35	0.00757	899.633	0.01558	900.375	0.97035
926	0.06177	926	0.000997276				1091.07	0.00727	900.375	0.01531	901.117	0.96547
927	0.06013	927	0.000722858				1091.8	0.00705	901.117	0.01518	901.859	0.95999
928	0.05862	928	0.00096381				1092.52	0.00693	901.859	0.01476	902.601	0.95402
929	0.05716	929	0.000977197				1093.25	0.00691	902.601	0.01471	903.343	0.94754
930	0.05581	930	0.00098389				1093.97	0.0066	903.343	0.01448	904.085	0.94104
931	0.05438	931	0.000850027				1094.7	0.00645	904.085	0.01408	904.827	0.93434
932	0.05298	932	0.000635847				1095.42	0.00641	904.827	0.01377	905.569	0.92654
933	0.0518	933	0.000722858				1096.15	0.0063	905.569	0.01367	906.311	0.91918
934	0.05057	934	0.000783096				1096.87	0.00627	906.311	0.01356	907.052	0.91125
935	0.0493	935	0.00101				1097.6	0.00608	907.052	0.01297	907.794	0.90301
936	0.04811	936	0.000736244				1098.32	0.00587	907.794	0.01267	908.535	0.89483
937	0.04693	937	0.000615768				1099.04	0.00569	908.535	0.01272	909.277	0.88673
938	0.04571	938	0.000729551				1099.77	0.00547	909.277	0.01264	910.018	0.8787
939	0.04452	939	0.00116				1100.49	0.0053	910.018	0.01251	910.759	0.87063
940	0.04345	940	0.00131				1101.22	0.0053	910.759	0.01206	911.501	0.86303
941	0.04228	941	0.00122				1101.94	0.00519	911.501	0.01177	912.242	0.8546
942	0.04117	942	0.000408281				1102.66	0.00507	912.242	0.01162	912.983	0.8466
943	0.04005	943	0.000147249				1103.39	0.00502	912.983	0.01159	913.724	0.83853
944	0.03904	944	0				1104.11	0.00495	913.724	0.01126	914.465	0.83073
945	0.03796	945	0.000468519				1104.84	0.00483	914.465	0.01097	915.206	0.82311
946	0.03691	946	0.000488598				1105.56	0.00464	915.206	0.01095	915.947	0.81523
947	0.03586	947	0.000709471				1106.28	0.00462	915.947	0.01048	916.687	0.80681
948	0.03486	948	0.000763016				1107.01	0.0045	916.687	0.01049	917.428	0.79847
949	0.0339	949	0.00144				1107.73	0.0044	917.428	0.01068	918.169	0.79011
950	0.03292	950	0.00191				1108.45	0.00421	918.169	0.01006	918.909	0.78134
951	0.03202	951	0.00165				1109.18	0.00418	918.909	0.01006	919.65	0.77271
952	0.03115	952	0.00137				1109.9	0.00417	919.65	0.01012	920.39	0.76308
953	0.03019	953	0.00124				1110.62	0.00397	920.39	0.00981	921.13	0.75375
954	0.02929	954	0.00137						921.13	0.00972	921.871	0.74362
955	0.02847	955	0.00149						921.871	0.00932	922.611	0.73327
956	0.02762	956	0.00124						922.611	0.00933	923.351	0.72284
957	0.02685	957	0.00148						923.351	0.0092	924.091	0.71216
958	0.02601	958	0.00184						924.091	0.00887	924.831	0.7012
959	0.02523	959	0.00217						924.831	0.00886	925.571	0.69026
960	0.02447	960	0.00189						925.571	0.00865	926.311	0.67893
961	0.02374	961	0.00209						926.311	0.00849	927.051	0.66734
962	0.0231	962	0.00252						927.051	0.00827	927.79	0.65619
963	0.02236	963	0.00273						927.79	0.00789	928.53	0.64401
964	0.02168	964	0.0024						928.53	0.00815	929.27	0.6314
965	0.02091	965	0.00255						929.27	0.00804	930.009	0.61758
966	0.02018	966	0.00262						930.009	0.00779	930.748	0.60298
967	0.01942	967	0.0027						930.748	0.00727	931.488	0.58738
968	0.01873	968	0.00275						931.488	0.00705	932.227	0.57089
969	0.01802	969	0.00335						932.227	0.00696	932.966	0.55336
970	0.01732	970	0.00343						932.966	0.00706	933.706	0.53446
971	0.01666	971	0.00344						933.706	0.00677	934.445	0.51494
972	0.01596	972	0.00351						934.445	0.00651	935.184	0.49418
973	0.01532	973	0.00351						935.184	0.00601	935.923	0.47335
974	0.01472	974	0.00363						935.923	0.00577	936.662	0.45219
975	0.01416	975	0.00402						936.662	0.00531	937.4	0.4312
976	0.01347	976	0.00412						937.4	0.00522	938.139	0.41083
977	0.01288	977	0.00418						938.139	0.00503	938.878	0.39136
978	0.01223	978	0.0044						938.878	0.00482	939.617	0.37332
979	0.01158	979	0.00487						939.617	0.00456	940.355	0.35665
980	0.011	980	0.00479						940.355	0.00442	941.094	0.34199
981	0.01042	981	0.00511						941.094	0.00405	941.832	0.32962
982	0.00977	982	0.00504						941.832	0.00413	942.57	0.31891
983	0.00918	983	0.0054						942.57	0.00396	943.309	0.31031
984	0.00864	984	0.00547						943.309	0.0039	944.047	0.30332
985	0.00804	985	0.00562						944.047	0.00384	944.785	0.29793
986	0.00747	986	0.00547						944.785	0.00374	945.523	0.29423
987	0.0069	987	0.00582						945.523	0.00374	946.261	0.29171
988	0.00639	988	0.0061						946.261	0.00358	946.999	0.29023
989	0.00582	989	0.00625						946.999	0.00356	947.737	0.28975
990	0.00524	990	0.00642						947.737	0.00352	948.475	0.28991
991	0.0047	991	0.00681						948.475	0.00355	949.213	0.2904
992	0.00415	992	0.00681						949.213	0.00361	949.95	0.29099
993	0.00362	993	0.00711						949.95	0.00356	950.688	0.29183
994	0.00309	994	0.00729						950.688	0.00353	951.425	0.29269
995	0.00256	995	0.00748						951.425	0.00352	952.163	0.2933
996	0.00204	996	0.00734						952.163	0.00346	952.9	0.29404
997	0.00152	997	0.00752						952.9	0.00375	953.638	0.29461
998	0.00101	998	0.00765						953.638	0.0035	954.375	0.29492
999	0.000501684	999	0.00795						954.375	0.00349	955.112	0.2948
1000	0	1000	0.00839						955.112	0.00365	955.849	0.29456
									955.849	0.00371	956.586	0.29411
									956.586	0.00374	957.323	0.29333
									957.323	0.00355	958.06	0.29264
									958.06	0.00331	958.797	0.29128
									958.797	0.00352	959.534	0.28997
									959.534	0.00353	960.271	0.28848
									960.271	0.00353	961.007	0.28695
									961.007	0.00359	961.744	0.28545
									961.744	0.00355	962.48	0.28371
									962.48	0.00344	963.217	0.28171
									963.217	0.00347	963.953	0.27956
									963.953	0.0035	964.689	0.27711
									964.689	0.00334	965.426	0.27492
									965.426	0.0035	966.162	0.2725
									966.162	0.00326	966.898	0.26984
									966.898	0.00329	967.634	0.26729
									967.634	0.00326	968.37	0.26454
									968.37	0.00323	969.106	0.26177
									969.106	0.00329	969.842	0.25866
									969.842	0.00319	970.578	0.2557
									970.578	0.00319	971.313	0.25267
									971.313	0.00316	972.049	0.24981
									972.049	0.00295	972.785	0.24702
									972.785	0.003	973.52	0.24429
									973.52	0.00294	974.256	0.24143
									974.256	0.00291	974.991	0.2384
									974.991	0.00288	975.726	0.23559
									975.726	0.00273	976.461	0.23296
									976.461	0.00269	977.197	0.2298
									977.197	0.00282	977.932	0.22698
									977.932	0.00275	978.667	0.22403
									978.667	0.0027	979.402	0.22118
									979.402	0.00252	980.137	0.2187
									980.137	0.00263	980.872	0.21587
									980.872	0.00258	981.606	0.21314
									981.606	0.00248	982.341	0.21031
									982.341	0.0026	983.076	0.20754
									983.076	0.00251	983.81	0.20483
									983.81	0.00242	984.545	0.2021
									984.545	0.00234	985.279	0.19933
									985.279	0.0023	986.014	0.19661
									986.014	0.00224	986.748	0.1943
									986.748	0.00223	987.482	0.19178
									987.482	0.00215	988.216	0.18914
									988.216	0.00214	988.95	0.18648
									988.95	0.00209	989.684	0.18373
									989.684	0.00205	990.418	0.18133
									990.418	0.00208	991.152	0.17885
									991.152	0.00214	991.886	0.17611
									991.886	0.00196	992.62	0.1738
									992.62	0.00191	993.354	0.17131
									993.354	0.00185	994.087	0.16906
									994.087	0.00184	994.821	0.16658
									994.821	0.00183	995.554	0.16399
									995.554	0.00175	996.288	0.16168
									996.288	0.00168	997.021	0.15925
									997.021	0.00183	997.754	0.15678
									997.754	0.00163	998.488	0.1543
									998.488	0.00171	999.221	0.15197
									999.221	0.00165	999.954	0.14963
									999.954	0.00171	1000.69	0.14738
									1000.69	0.00157	1001.42	0.14519
									1001.42	0.00151	1002.15	0.14282
									1002.15	0.00156	1002.89	0.14046
									1002.89	0.00142	1003.62	0.13835
									1003.62	0.00157	1004.35	0.13631
									1004.35	0.00141	1005.08	0.13434
									1005.08	0.0016	1005.82	0.13231
									1005.82	0.00137	1006.55	0.13048
									1006.55	0.00125	1007.28	0.12863
									1007.28	0.00135	1008.01	0.1267
									1008.01	0.00148	1008.75	0.12495
									1008.75	0.00132	1009.48	0.12318
									1009.48	0.00126	1010.21	0.12149
									1010.21	0.00131	1010.94	0.11988
									1010.94	0.00135	1011.67	0.11813
									1011.67	0.0011	1012.41	0.1164
									1012.41	0.00122	1013.14	0.11469
									1013.14	0.00125	1013.87	0.11308
									1013.87	0.00113	1014.6	0.1114
									1014.6	0.00113	1015.33	0.10951
									1015.33	0.00101	1016.07	0.10771
									1016.07	0.00101	1016.8	0.10601
									1016.8	0.00108	1017.53	0.10428
									1017.53	0.00113	1018.26	0.10264
									1018.26	0.00113	1018.99	0.10109
									1018.99	0.00104	1019.72	0.09935
									1019.72	0.000979374	1020.45	0.09773
									1020.45	0.000994213	1021.18	0.09632
									1021.18	0.000994213	1021.92	0.09463
									1021.92	0.00102	1022.65	0.09299
									1022.65	0.00105	1023.38	0.09143
									1023.38	0.000905179	1024.11	0.08973
									1024.11	0.000875501	1024.84	0.08792
									1024.84	0.000830984	1025.57	0.08623
									1025.57	0.000920018	1026.3	0.08457
									1026.3	0.000816145	1027.03	0.08295
									1027.03	0.000830984	1027.76	0.08122
									1027.76	0.000786467	1028.49	0.07954
									1028.49	0.000801306	1029.22	0.07787
									1029.22	0.000845823	1029.95	0.07616
									1029.95	0.000712272	1030.68	0.07458
									1030.68	0.000697433	1031.41	0.07297
									1031.41	0.000667755	1032.14	0.07145
									1032.14	0.000682594	1032.88	0.06995
									1032.88	0.000727111	1033.61	0.06847
									1033.61	0.000697433	1034.34	0.0669
									1034.34	0.000712272	1035.07	0.06541
									1035.07	0.000638077	1035.8	0.064
									1035.8	0.000727111	1036.53	0.06236
									1036.53	0.000623238	1037.25	0.06082
									1037.25	0.000504526	1037.98	0.05943
									1037.98	0.000623238	1038.71	0.058
									1038.71	0.000489687	1039.44	0.05654
									1039.44	0.000608399	1040.17	0.05515
									1040.17	0.000504526	1040.9	0.05377
									1040.9	0.000608399	1041.63	0.05237
									1041.63	0.000549043	1042.36	0.051
									1042.36	0.000534204	1043.09	0.04969
									1043.09	0.000474848	1043.82	0.04841
									1043.82	0.000489687	1044.55	0.04718
									1044.55	0.000474848	1045.28	0.04595
									1045.28	0.000489687	1046.01	0.04466
									1046.01	0.000504526	1046.73	0.0435
									1046.73	0.000385814	1047.46	0.04219
									1047.46	0.000534204	1048.19	0.04092
									1048.19	0.000370975	1048.92	0.03968
									1048.92	0.00044517	1049.65	0.03846
									1049.65	0.00044517	1050.38	0.0373
									1050.38	0.000549043	1051.11	0.03619
									1051.11	0.000370975	1051.84	0.03509
									1051.84	0.000430331	1052.56	0.03416
									1052.56	0.000341297	1053.29	0.03317
									1053.29	0.000415492	1054.02	0.03223
									1054.02	0.000341297	1054.75	0.0314
									1054.75	0.000385814	1055.48	0.03055
									1055.48	0.000415492	1056.2	0.02978
									1056.2	0.000356136	1056.93	0.02909
									1056.93	0.00029678	1057.66	0.02839
									1057.66	0.000370975	1058.39	0.02775
									1058.39	0.000326458	1059.12	0.02707
									1059.12	0.000252263	1059.84	0.02644
									1059.84	0.000207746	1060.57	0.02579
									1060.57	0.000370975	1061.3	0.02519
									1061.3	0.000341297	1062.03	0.02451
									1062.03	0.000356136	1062.75	0.02387
									1062.75	0.000311619	1063.48	0.02327
									1063.48	0.000341297	1064.21	0.02267
									1064.21	0.000281941	1064.94	0.02207
									1064.94	0.000222585	1065.66	0.02149
									1065.66	0.00029678	1066.39	0.02089
									1066.39	0.000267102	1067.12	0.02041
									1067.12	0.000311619	1067.84	0.01994
									1067.84	0.000326458	1068.57	0.0195
									1068.57	0.000341297	1069.3	0.01908
									1069.3	0.000207746	1070.03	0.01859
									1070.03	0.000281941	1070.75	0.01817
									1070.75	0.000326458	1071.48	0.01769
									1071.48	0.000252263	1072.2	0.0173
									1072.2	0.000267102	1072.93	0.01692
									1072.93	0.000281941	1073.66	0.01658
									1073.66	0.00029678	1074.38	0.01624
									1074.38	0.000267102	1075.11	0.01586
									1075.11	0.00029678	1075.84	0.01556
									1075.84	0.000311619	1076.56	0.01522
									1076.56	0.000281941	1077.29	0.01493
									1077.29	0.000207746	1078.02	0.01457
									1078.02	0.000252263	1078.74	0.01429
									1078.74	0.000207746	1079.47	0.014
									1079.47	0.000267102	1080.19	0.01374
									1080.19	0.00029678	1080.92	0.01354
									1080.92	0.000252263	1081.64	0.01329
									1081.64	0.000207746	1082.37	0.01303
									1082.37	0.000281941	1083.1	0.0128
									1083.1	0.000281941	1083.82	0.01253
									1083.82	0.000133551	1084.55	0.01227
									1084.55	0.00029678	1085.27	0.01201
									1085.27	0.000385814	1086	0.01175
									1086	0.000133551	1086.72	0.01152
									1086.72	0.000192907	1087.45	0.01128
									1087.45	0.000192907	1088.17	0.01098
									1088.17	0.000207746	1088.9	0.01069
									1088.9	0.000237424	1089.62	0.01042
									1089.62	0.000207746	1090.35	0.01019
									1090.35	0.000207746	1091.07	0.00994
									1091.07	0.000163229	1091.8	0.0097
									1091.8	0.000178068	1092.52	0.00941
									1092.52	0.000178068	1093.25	0.00917
									1093.25	0.000207746	1093.97	0.00894
									1093.97	0.000178068	1094.7	0.00873
									1094.7	0.000163229	1095.42	0.00855
									1095.42	0.000133551	1096.15	0.00837
									1096.15	0.000281941	1096.87	0.00821
									1096.87	0.000178068	1097.6	0.0081
									1097.6	0.000222585	1098.32	0.00796
									1098.32	0.000237424	1099.04	0.00791
									1099.04	0.000267102	1099.77	0.00782
									1099.77	0.000133551	1100.49	0.00776
									1100.49	0.000163229

## Sheet: Figure S1c
	PBQX-TCl+		PBQX-TCl-		PYIT1+		PYIT1-		Rubrene+		Rubrene-		Fe
X	Y	X	Y	X	Y	X	Y	X	Y	X	Y	X	Y
0	4.253e-07	0	2.787e-07	0	4.98e-08	0	-2.788e-08	0	-1.898e-07	0	-4.076e-07	0	-1.07e-06
0.001	4.418e-07	-0.001	2.541e-07	0.001	5.961e-08	-0.001	-3.527e-08	0.001	-1.091e-07	-0.001	-4.973e-07	0.001	-9.781e-07
0.002	4.514e-07	-0.002	2.415e-07	0.002	6.545e-08	-0.002	-4.13e-08	0.002	-7.591e-08	-0.002	-5.344e-07	0.002	-9.266e-07
0.003	4.566e-07	-0.003	2.316e-07	0.003	6.904e-08	-0.003	-4.305e-08	0.003	-6.142e-08	-0.003	-5.519e-07	0.003	-8.955e-07
0.004	4.603e-07	-0.004	2.257e-07	0.004	7.225e-08	-0.004	-4.567e-08	0.004	-5.005e-08	-0.004	-5.649e-07	0.004	-8.677e-07
0.005	4.65e-07	-0.005	2.191e-07	0.005	7.488e-08	-0.005	-4.801e-08	0.005	-3.751e-08	-0.005	-5.798e-07	0.005	-8.386e-07
0.006	4.684e-07	-0.006	2.139e-07	0.006	7.77e-08	-0.006	-4.917e-08	0.006	-2.963e-08	-0.006	-5.879e-07	0.006	-8.149e-07
0.007	4.72e-07	-0.007	2.08e-07	0.007	7.906e-08	-0.007	-5.063e-08	0.007	-2.244e-08	-0.007	-5.966e-07	0.007	-7.947e-07
0.008	4.749e-07	-0.008	2.039e-07	0.008	8.081e-08	-0.008	-5.209e-08	0.008	-1.126e-08	-0.008	-6.062e-07	0.008	-7.728e-07
0.009	4.782e-07	-0.009	2.006e-07	0.009	8.353e-08	-0.009	-5.335e-08	0.009	-6.591e-09	-0.009	-6.149e-07	0.009	-7.53e-07
0.01	4.811e-07	-0.01	1.976e-07	0.01	8.479e-08	-0.01	-5.481e-08	0.01	-2.722e-10	-0.01	-6.203e-07	0.01	-7.322e-07
0.011	4.835e-07	-0.011	1.927e-07	0.011	8.625e-08	-0.011	-5.578e-08	0.011	7.894e-09	-0.011	-6.286e-07	0.011	-7.112e-07
0.012	4.866e-07	-0.012	1.903e-07	0.012	8.781e-08	-0.012	-5.734e-08	0.012	1.373e-08	-0.012	-6.334e-07	0.012	-6.92e-07
0.013	4.887e-07	-0.013	1.867e-07	0.013	8.917e-08	-0.013	-5.812e-08	0.013	1.8e-08	-0.013	-6.382e-07	0.013	-6.757e-07
0.014	4.913e-07	-0.014	1.84e-07	0.014	9.034e-08	-0.014	-5.909e-08	0.014	2.364e-08	-0.014	-6.466e-07	0.014	-6.583e-07
0.015	4.937e-07	-0.015	1.806e-07	0.015	9.179e-08	-0.015	-6.045e-08	0.015	2.948e-08	-0.015	-6.534e-07	0.015	-6.406e-07
0.016	4.956e-07	-0.016	1.777e-07	0.016	9.286e-08	-0.016	-6.171e-08	0.016	3.385e-08	-0.016	-6.57e-07	0.016	-6.264e-07
0.017	4.982e-07	-0.017	1.742e-07	0.017	9.461e-08	-0.017	-6.249e-08	0.017	3.793e-08	-0.017	-6.635e-07	0.017	-6.107e-07
0.018	5.001e-07	-0.018	1.722e-07	0.018	9.617e-08	-0.018	-6.356e-08	0.018	4.455e-08	-0.018	-6.693e-07	0.018	-5.937e-07
0.019	5.023e-07	-0.019	1.687e-07	0.019	9.695e-08	-0.019	-6.463e-08	0.019	4.707e-08	-0.019	-6.737e-07	0.019	-5.809e-07
0.02	5.049e-07	-0.02	1.666e-07	0.02	9.792e-08	-0.02	-6.58e-08	0.02	4.989e-08	-0.02	-6.797e-07	0.02	-5.66e-07
0.021	5.072e-07	-0.021	1.631e-07	0.021	9.938e-08	-0.021	-6.687e-08	0.021	5.689e-08	-0.021	-6.864e-07	0.021	-5.516e-07
0.022	5.09e-07	-0.022	1.614e-07	0.022	1.007e-07	-0.022	-6.774e-08	0.022	5.942e-08	-0.022	-6.897e-07	0.022	-5.403e-07
0.023	5.1e-07	-0.023	1.582e-07	0.023	1.014e-07	-0.023	-6.852e-08	0.023	6.146e-08	-0.023	-6.926e-07	0.023	-5.283e-07
0.024	5.126e-07	-0.024	1.551e-07	0.024	1.03e-07	-0.024	-6.901e-08	0.024	6.739e-08	-0.024	-7.009e-07	0.024	-5.128e-07
0.025	5.147e-07	-0.025	1.529e-07	0.025	1.045e-07	-0.025	-7.066e-08	0.025	7.002e-08	-0.025	-7.049e-07	0.025	-4.99e-07
0.026	5.168e-07	-0.026	1.504e-07	0.026	1.052e-07	-0.026	-7.076e-08	0.026	7.527e-08	-0.026	-7.09e-07	0.026	-4.843e-07
0.027	5.183e-07	-0.027	1.473e-07	0.027	1.06e-07	-0.027	-7.221e-08	0.027	7.838e-08	-0.027	-7.141e-07	0.027	-4.719e-07
0.028	5.204e-07	-0.028	1.457e-07	0.028	1.072e-07	-0.028	-7.328e-08	0.028	8.09e-08	-0.028	-7.193e-07	0.028	-4.589e-07
0.029	5.224e-07	-0.029	1.424e-07	0.029	1.082e-07	-0.029	-7.426e-08	0.029	8.314e-08	-0.029	-7.232e-07	0.029	-4.483e-07
0.03	5.242e-07	-0.03	1.408e-07	0.03	1.091e-07	-0.03	-7.474e-08	0.03	8.606e-08	-0.03	-7.302e-07	0.03	-4.371e-07
0.031	5.267e-07	-0.031	1.367e-07	0.031	1.106e-07	-0.031	-7.591e-08	0.031	8.917e-08	-0.031	-7.346e-07	0.031	-4.251e-07
0.032	5.28e-07	-0.032	1.36e-07	0.032	1.11e-07	-0.032	-7.678e-08	0.032	9.277e-08	-0.032	-7.385e-07	0.032	-4.157e-07
0.033	5.303e-07	-0.033	1.334e-07	0.033	1.122e-07	-0.033	-7.766e-08	0.033	9.481e-08	-0.033	-7.438e-07	0.033	-4.059e-07
0.034	5.327e-07	-0.034	1.302e-07	0.034	1.132e-07	-0.034	-7.844e-08	0.034	1.001e-07	-0.034	-7.488e-07	0.034	-3.955e-07
0.035	5.335e-07	-0.035	1.285e-07	0.035	1.137e-07	-0.035	-7.921e-08	0.035	1.004e-07	-0.035	-7.527e-07	0.035	-3.871e-07
0.036	5.352e-07	-0.036	1.269e-07	0.036	1.143e-07	-0.036	-8.057e-08	0.036	1.043e-07	-0.036	-7.556e-07	0.036	-3.786e-07
0.037	5.375e-07	-0.037	1.235e-07	0.037	1.164e-07	-0.037	-8.203e-08	0.037	1.082e-07	-0.037	-7.627e-07	0.037	-3.68e-07
0.038	5.388e-07	-0.038	1.219e-07	0.038	1.167e-07	-0.038	-8.271e-08	0.038	1.093e-07	-0.038	-7.657e-07	0.038	-3.61e-07
0.039	5.4e-07	-0.039	1.203e-07	0.039	1.173e-07	-0.039	-8.271e-08	0.039	1.117e-07	-0.039	-7.692e-07	0.039	-3.528e-07
0.04	5.427e-07	-0.04	1.18e-07	0.04	1.185e-07	-0.04	-8.369e-08	0.04	1.159e-07	-0.04	-7.76e-07	0.04	-3.432e-07
0.041	5.437e-07	-0.041	1.15e-07	0.041	1.193e-07	-0.041	-8.446e-08	0.041	1.173e-07	-0.041	-7.793e-07	0.041	-3.345e-07
0.042	5.447e-07	-0.042	1.141e-07	0.042	1.204e-07	-0.042	-8.582e-08	0.042	1.185e-07	-0.042	-7.812e-07	0.042	-3.272e-07
0.043	5.473e-07	-0.043	1.118e-07	0.043	1.213e-07	-0.043	-8.748e-08	0.043	1.23e-07	-0.043	-7.874e-07	0.043	-3.182e-07
0.044	5.489e-07	-0.044	1.1e-07	0.044	1.22e-07	-0.044	-8.699e-08	0.044	1.252e-07	-0.044	-7.898e-07	0.044	-3.085e-07
0.045	5.505e-07	-0.045	1.084e-07	0.045	1.228e-07	-0.045	-8.884e-08	0.045	1.276e-07	-0.045	-7.926e-07	0.045	-3.01e-07
0.046	5.515e-07	-0.046	1.065e-07	0.046	1.233e-07	-0.046	-8.981e-08	0.046	1.299e-07	-0.046	-7.967e-07	0.046	-2.939e-07
0.047	5.536e-07	-0.047	1.023e-07	0.047	1.246e-07	-0.047	-9.078e-08	0.047	1.328e-07	-0.047	-8.013e-07	0.047	-2.846e-07
0.048	5.551e-07	-0.048	1.025e-07	0.048	1.25e-07	-0.048	-9.137e-08	0.048	1.346e-07	-0.048	-8.046e-07	0.048	-2.776e-07
0.049	5.567e-07	-0.049	1.001e-07	0.049	1.254e-07	-0.049	-9.195e-08	0.049	1.36e-07	-0.049	-8.077e-07	0.049	-2.695e-07
0.05	5.586e-07	-0.05	9.782e-08	0.05	1.267e-07	-0.05	-9.331e-08	0.05	1.405e-07	-0.05	-8.137e-07	0.05	-2.592e-07
0.051	5.603e-07	-0.051	9.5e-08	0.051	1.28e-07	-0.051	-9.399e-08	0.051	1.418e-07	-0.051	-8.178e-07	0.051	-2.51e-07
0.052	5.613e-07	-0.052	9.481e-08	0.052	1.283e-07	-0.052	-9.477e-08	0.052	1.431e-07	-0.052	-8.199e-07	0.052	-2.444e-07
0.053	5.636e-07	-0.053	9.14e-08	0.053	1.293e-07	-0.053	-9.584e-08	0.053	1.468e-07	-0.053	-8.258e-07	0.053	-2.337e-07
0.054	5.646e-07	-0.054	9.082e-08	0.054	1.3e-07	-0.054	-9.691e-08	0.054	1.478e-07	-0.054	-8.288e-07	0.054	-2.278e-07
0.055	5.661e-07	-0.055	8.82e-08	0.055	1.302e-07	-0.055	-9.798e-08	0.055	1.491e-07	-0.055	-8.326e-07	0.055	-2.215e-07
0.056	5.676e-07	-0.056	8.615e-08	0.056	1.312e-07	-0.056	-9.924e-08	0.056	1.538e-07	-0.056	-8.386e-07	0.056	-2.128e-07
0.057	5.695e-07	-0.057	8.431e-08	0.057	1.326e-07	-0.057	-9.963e-08	0.057	1.534e-07	-0.057	-8.412e-07	0.057	-2.055e-07
0.058	5.711e-07	-0.058	8.295e-08	0.058	1.329e-07	-0.058	-1e-07	0.058	1.563e-07	-0.058	-8.458e-07	0.058	-2.01e-07
0.059	5.724e-07	-0.059	8.003e-08	0.059	1.339e-07	-0.059	-1.014e-07	0.059	1.576e-07	-0.059	-8.51e-07	0.059	-1.928e-07
0.06	5.748e-07	-0.06	7.838e-08	0.06	1.343e-07	-0.06	-1.024e-07	0.06	1.609e-07	-0.06	-8.546e-07	0.06	-1.864e-07
0.061	5.759e-07	-0.061	7.779e-08	0.061	1.352e-07	-0.061	-1.034e-07	0.061	1.618e-07	-0.061	-8.59e-07	0.061	-1.818e-07
0.062	5.774e-07	-0.062	7.614e-08	0.062	1.36e-07	-0.062	-1.042e-07	0.062	1.648e-07	-0.062	-8.639e-07	0.062	-1.754e-07
0.063	5.793e-07	-0.063	7.303e-08	0.063	1.368e-07	-0.063	-1.053e-07	0.063	1.664e-07	-0.063	-8.69e-07	0.063	-1.687e-07
0.064	5.804e-07	-0.064	7.245e-08	0.064	1.374e-07	-0.064	-1.053e-07	0.064	1.663e-07	-0.064	-8.709e-07	0.064	-1.651e-07
0.065	5.817e-07	-0.065	6.972e-08	0.065	1.377e-07	-0.065	-1.068e-07	0.065	1.685e-07	-0.065	-8.751e-07	0.065	-1.582e-07
0.066	5.837e-07	-0.066	6.768e-08	0.066	1.388e-07	-0.066	-1.077e-07	0.066	1.725e-07	-0.066	-8.814e-07	0.066	-1.514e-07
0.067	5.859e-07	-0.067	6.7e-08	0.067	1.39e-07	-0.067	-1.093e-07	0.067	1.719e-07	-0.067	-8.841e-07	0.067	-1.475e-07
0.068	5.867e-07	-0.068	6.613e-08	0.068	1.397e-07	-0.068	-1.094e-07	0.068	1.737e-07	-0.068	-8.863e-07	0.068	-1.419e-07
0.069	5.881e-07	-0.069	6.253e-08	0.069	1.408e-07	-0.069	-1.1e-07	0.069	1.775e-07	-0.069	-8.939e-07	0.069	-1.346e-07
0.07	5.897e-07	-0.07	6.136e-08	0.07	1.415e-07	-0.07	-1.116e-07	0.07	1.775e-07	-0.07	-8.957e-07	0.07	-1.304e-07
0.071	5.913e-07	-0.071	5.961e-08	0.071	1.422e-07	-0.071	-1.129e-07	0.071	1.787e-07	-0.071	-8.992e-07	0.071	-1.263e-07
0.072	5.931e-07	-0.072	5.835e-08	0.072	1.427e-07	-0.072	-1.142e-07	0.072	1.822e-07	-0.072	-9.053e-07	0.072	-1.198e-07
0.073	5.949e-07	-0.073	5.621e-08	0.073	1.432e-07	-0.073	-1.143e-07	0.073	1.82e-07	-0.073	-9.086e-07	0.073	-1.147e-07
0.074	5.971e-07	-0.074	5.592e-08	0.074	1.434e-07	-0.074	-1.151e-07	0.074	1.834e-07	-0.074	-9.107e-07	0.074	-1.106e-07
0.075	5.981e-07	-0.075	5.291e-08	0.075	1.45e-07	-0.075	-1.161e-07	0.075	1.86e-07	-0.075	-9.164e-07	0.075	-1.054e-07
0.076	5.99e-07	-0.076	5.213e-08	0.076	1.455e-07	-0.076	-1.173e-07	0.076	1.876e-07	-0.076	-9.196e-07	0.076	-9.963e-08
0.077	6.011e-07	-0.077	4.95e-08	0.077	1.462e-07	-0.077	-1.176e-07	0.077	1.897e-07	-0.077	-9.24e-07	0.077	-9.457e-08
0.078	6.026e-07	-0.078	4.902e-08	0.078	1.469e-07	-0.078	-1.179e-07	0.078	1.912e-07	-0.078	-9.282e-07	0.078	-9.039e-08
0.079	6.044e-07	-0.079	4.707e-08	0.079	1.475e-07	-0.079	-1.195e-07	0.079	1.923e-07	-0.079	-9.329e-07	0.079	-8.514e-08
0.08	6.056e-07	-0.08	4.591e-08	0.08	1.479e-07	-0.08	-1.202e-07	0.08	1.925e-07	-0.08	-9.339e-07	0.08	-8.174e-08
0.081	6.072e-07	-0.081	4.357e-08	0.081	1.483e-07	-0.081	-1.219e-07	0.081	1.939e-07	-0.081	-9.39e-07	0.081	-7.766e-08
0.082	6.092e-07	-0.082	4.231e-08	0.082	1.492e-07	-0.082	-1.225e-07	0.082	1.982e-07	-0.082	-9.44e-07	0.082	-7.114e-08
0.083	6.104e-07	-0.083	3.978e-08	0.083	1.497e-07	-0.083	-1.228e-07	0.083	1.969e-07	-0.083	-9.46e-07	0.083	-6.832e-08
0.084	6.117e-07	-0.084	3.93e-08	0.084	1.501e-07	-0.084	-1.238e-07	0.084	1.992e-07	-0.084	-9.507e-07	0.084	-6.434e-08
0.085	6.137e-07	-0.085	3.764e-08	0.085	1.508e-07	-0.085	-1.249e-07	0.085	2.03e-07	-0.085	-9.586e-07	0.085	-5.783e-08
0.086	6.147e-07	-0.086	3.716e-08	0.086	1.517e-07	-0.086	-1.26e-07	0.086	2.025e-07	-0.086	-9.606e-07	0.086	-5.481e-08
0.087	6.157e-07	-0.087	3.424e-08	0.087	1.523e-07	-0.087	-1.268e-07	0.087	2.037e-07	-0.087	-9.637e-07	0.087	-5.209e-08
0.088	6.179e-07	-0.088	3.395e-08	0.088	1.532e-07	-0.088	-1.28e-07	0.088	2.076e-07	-0.088	-9.722e-07	0.088	-4.723e-08
0.089	6.192e-07	-0.089	3.132e-08	0.089	1.539e-07	-0.089	-1.291e-07	0.089	2.076e-07	-0.089	-9.741e-07	0.089	-4.353e-08
0.09	6.203e-07	-0.09	3.084e-08	0.09	1.543e-07	-0.09	-1.298e-07	0.09	2.076e-07	-0.09	-9.772e-07	0.09	-4.023e-08
0.091	6.222e-07	-0.091	2.773e-08	0.091	1.551e-07	-0.091	-1.312e-07	0.091	2.101e-07	-0.091	-9.844e-07	0.091	-3.556e-08
0.092	6.239e-07	-0.092	2.792e-08	0.092	1.554e-07	-0.092	-1.322e-07	0.092	2.139e-07	-0.092	-9.874e-07	0.092	-3.06e-08
0.093	6.249e-07	-0.093	2.481e-08	0.093	1.559e-07	-0.093	-1.329e-07	0.093	2.126e-07	-0.093	-9.911e-07	0.093	-2.866e-08
0.094	6.262e-07	-0.094	2.394e-08	0.094	1.569e-07	-0.094	-1.348e-07	0.094	2.156e-07	-0.094	-9.978e-07	0.094	-2.341e-08
0.095	6.279e-07	-0.095	2.16e-08	0.095	1.574e-07	-0.095	-1.352e-07	0.095	2.183e-07	-0.095	-1.002e-06	0.095	-1.865e-08
0.096	6.29e-07	-0.096	2.17e-08	0.096	1.579e-07	-0.096	-1.359e-07	0.096	2.187e-07	-0.096	-1.007e-06	0.096	-1.524e-08
0.097	6.298e-07	-0.097	1.927e-08	0.097	1.58e-07	-0.097	-1.373e-07	0.097	2.191e-07	-0.097	-1.011e-06	0.097	-1.262e-08
0.098	6.323e-07	-0.098	1.83e-08	0.098	1.594e-07	-0.098	-1.383e-07	0.098	2.238e-07	-0.098	-1.016e-06	0.098	-6.883e-09
0.099	6.328e-07	-0.099	1.587e-08	0.099	1.597e-07	-0.099	-1.384e-07	0.099	2.222e-07	-0.099	-1.019e-06	0.099	-3.869e-09
0.1	6.344e-07	-0.1	1.528e-08	0.1	1.604e-07	-0.1	-1.399e-07	0.1	2.237e-07	-0.1	-1.023e-06	0.1	-1.731e-09
0.101	6.362e-07	-0.101	1.217e-08	0.101	1.61e-07	-0.101	-1.409e-07	0.101	2.277e-07	-0.101	-1.03e-06	0.101	5.269e-09
0.102	6.379e-07	-0.102	1.217e-08	0.102	1.615e-07	-0.102	-1.424e-07	0.102	2.312e-07	-0.102	-1.037e-06	0.102	9.061e-09
0.103	6.396e-07	-0.103	1.013e-08	0.103	1.617e-07	-0.103	-1.434e-07	0.103	2.337e-07	-0.103	-1.041e-06	0.103	1.47e-08
0.104	6.412e-07	-0.104	8.866e-09	0.104	1.625e-07	-0.104	-1.442e-07	0.104	2.337e-07	-0.104	-1.045e-06	0.104	1.616e-08
0.105	6.421e-07	-0.105	7.116e-09	0.105	1.631e-07	-0.105	-1.456e-07	0.105	2.326e-07	-0.105	-1.046e-06	0.105	1.859e-08
0.106	6.431e-07	-0.106	6.825e-09	0.106	1.637e-07	-0.106	-1.46e-07	0.106	2.337e-07	-0.106	-1.05e-06	0.106	2.034e-08
0.107	6.447e-07	-0.107	3.714e-09	0.107	1.642e-07	-0.107	-1.469e-07	0.107	2.38e-07	-0.107	-1.055e-06	0.107	2.51e-08
0.108	6.458e-07	-0.108	3.13e-09	0.108	1.641e-07	-0.108	-1.479e-07	0.108	2.381e-07	-0.108	-1.058e-06	0.108	2.87e-08
0.109	6.471e-07	-0.109	1.575e-09	0.109	1.651e-07	-0.109	-1.491e-07	0.109	2.393e-07	-0.109	-1.063e-06	0.109	3.064e-08
0.11	6.481e-07	-0.11	6.027e-10	0.11	1.658e-07	-0.11	-1.501e-07	0.11	2.402e-07	-0.11	-1.067e-06	0.11	3.405e-08
0.111	6.501e-07	-0.111	-1.439e-09	0.111	1.662e-07	-0.111	-1.512e-07	0.111	2.416e-07	-0.111	-1.074e-06	0.111	3.784e-08
0.112	6.51e-07	-0.112	-1.925e-09	0.112	1.667e-07	-0.112	-1.523e-07	0.112	2.424e-07	-0.112	-1.075e-06	0.112	3.968e-08
0.113	6.519e-07	-0.113	-4.355e-09	0.113	1.679e-07	-0.113	-1.533e-07	0.113	2.444e-07	-0.113	-1.08e-06	0.113	4.289e-08
0.114	6.529e-07	-0.114	-5.328e-09	0.114	1.679e-07	-0.114	-1.546e-07	0.114	2.483e-07	-0.114	-1.087e-06	0.114	4.736e-08
0.115	6.543e-07	-0.115	-7.758e-09	0.115	1.691e-07	-0.115	-1.551e-07	0.115	2.466e-07	-0.115	-1.089e-06	0.115	4.931e-08
0.116	6.552e-07	-0.116	-7.272e-09	0.116	1.687e-07	-0.116	-1.563e-07	0.116	2.469e-07	-0.116	-1.094e-06	0.116	5.096e-08
0.117	6.573e-07	-0.117	-1.009e-08	0.117	1.697e-07	-0.117	-1.575e-07	0.117	2.51e-07	-0.117	-1.101e-06	0.117	5.553e-08
0.118	6.583e-07	-0.118	-1.077e-08	0.118	1.702e-07	-0.118	-1.586e-07	0.118	2.506e-07	-0.118	-1.105e-06	0.118	5.699e-08
0.119	6.593e-07	-0.119	-1.301e-08	0.119	1.705e-07	-0.119	-1.596e-07	0.119	2.514e-07	-0.119	-1.107e-06	0.119	5.913e-08
0.12	6.605e-07	-0.12	-1.466e-08	0.12	1.714e-07	-0.12	-1.601e-07	0.12	2.55e-07	-0.12	-1.115e-06	0.12	6.341e-08
0.121	6.613e-07	-0.121	-1.612e-08	0.121	1.722e-07	-0.121	-1.615e-07	0.121	2.545e-07	-0.121	-1.119e-06	0.121	6.486e-08
0.122	6.626e-07	-0.122	-1.622e-08	0.122	1.724e-07	-0.122	-1.623e-07	0.122	2.562e-07	-0.122	-1.123e-06	0.122	6.817e-08
0.123	6.646e-07	-0.123	-1.816e-08	0.123	1.728e-07	-0.123	-1.638e-07	0.123	2.579e-07	-0.123	-1.131e-06	0.123	7.118e-08
0.124	6.653e-07	-0.124	-1.981e-08	0.124	1.735e-07	-0.124	-1.653e-07	0.124	2.594e-07	-0.124	-1.132e-06	0.124	7.41e-08
0.125	6.662e-07	-0.125	-2.088e-08	0.125	1.735e-07	-0.125	-1.652e-07	0.125	2.589e-07	-0.125	-1.136e-06	0.125	7.517e-08
0.126	6.674e-07	-0.126	-2.195e-08	0.126	1.742e-07	-0.126	-1.666e-07	0.126	2.614e-07	-0.126	-1.142e-06	0.126	7.731e-08
0.127	6.683e-07	-0.127	-2.419e-08	0.127	1.749e-07	-0.127	-1.677e-07	0.127	2.645e-07	-0.127	-1.148e-06	0.127	8.168e-08
0.128	6.692e-07	-0.128	-2.516e-08	0.128	1.756e-07	-0.128	-1.682e-07	0.128	2.649e-07	-0.128	-1.152e-06	0.128	8.382e-08
0.129	6.708e-07	-0.129	-2.642e-08	0.129	1.761e-07	-0.129	-1.692e-07	0.129	2.653e-07	-0.129	-1.156e-06	0.129	8.509e-08
0.13	6.72e-07	-0.13	-2.759e-08	0.13	1.766e-07	-0.13	-1.702e-07	0.13	2.672e-07	-0.13	-1.161e-06	0.13	8.82e-08
0.131	6.729e-07	-0.131	-3.041e-08	0.131	1.769e-07	-0.131	-1.719e-07	0.131	2.672e-07	-0.131	-1.163e-06	0.131	9.004e-08
0.132	6.737e-07	-0.132	-2.905e-08	0.132	1.781e-07	-0.132	-1.725e-07	0.132	2.684e-07	-0.132	-1.169e-06	0.132	9.189e-08
0.133	6.749e-07	-0.133	-3.255e-08	0.133	1.784e-07	-0.133	-1.739e-07	0.133	2.711e-07	-0.133	-1.177e-06	0.133	9.539e-08
0.134	6.76e-07	-0.134	-3.274e-08	0.134	1.788e-07	-0.134	-1.752e-07	0.134	2.712e-07	-0.134	-1.178e-06	0.134	9.743e-08
0.135	6.774e-07	-0.135	-3.44e-08	0.135	1.793e-07	-0.135	-1.761e-07	0.135	2.719e-07	-0.135	-1.182e-06	0.135	9.85e-08
0.136	6.789e-07	-0.136	-3.517e-08	0.136	1.796e-07	-0.136	-1.77e-07	0.136	2.747e-07	-0.136	-1.189e-06	0.136	1.02e-07
0.137	6.799e-07	-0.137	-3.663e-08	0.137	1.802e-07	-0.137	-1.783e-07	0.137	2.754e-07	-0.137	-1.194e-06	0.137	1.042e-07
0.138	6.804e-07	-0.138	-3.702e-08	0.138	1.806e-07	-0.138	-1.791e-07	0.138	2.751e-07	-0.138	-1.198e-06	0.138	1.053e-07
0.139	6.815e-07	-0.139	-3.955e-08	0.139	1.813e-07	-0.139	-1.803e-07	0.139	2.787e-07	-0.139	-1.206e-06	0.139	1.08e-07
0.14	6.827e-07	-0.14	-3.965e-08	0.14	1.815e-07	-0.14	-1.815e-07	0.14	2.789e-07	-0.14	-1.208e-06	0.14	1.108e-07
0.141	6.836e-07	-0.141	-4.159e-08	0.141	1.818e-07	-0.141	-1.821e-07	0.141	2.783e-07	-0.141	-1.214e-06	0.141	1.117e-07
0.142	6.849e-07	-0.142	-4.178e-08	0.142	1.823e-07	-0.142	-1.833e-07	0.142	2.811e-07	-0.142	-1.222e-06	0.142	1.147e-07
0.143	6.862e-07	-0.143	-4.344e-08	0.143	1.833e-07	-0.143	-1.849e-07	0.143	2.836e-07	-0.143	-1.228e-06	0.143	1.175e-07
0.144	6.869e-07	-0.144	-4.383e-08	0.144	1.834e-07	-0.144	-1.863e-07	0.144	2.823e-07	-0.144	-1.23e-06	0.144	1.184e-07
0.145	6.881e-07	-0.145	-4.577e-08	0.145	1.835e-07	-0.145	-1.874e-07	0.145	2.827e-07	-0.145	-1.238e-06	0.145	1.2e-07
0.146	6.899e-07	-0.146	-4.713e-08	0.146	1.851e-07	-0.146	-1.889e-07	0.146	2.874e-07	-0.146	-1.246e-06	0.146	1.246e-07
0.147	6.91e-07	-0.147	-4.849e-08	0.147	1.848e-07	-0.147	-1.904e-07	0.147	2.855e-07	-0.147	-1.25e-06	0.147	1.25e-07
0.148	6.917e-07	-0.148	-4.791e-08	0.148	1.855e-07	-0.148	-1.912e-07	0.148	2.864e-07	-0.148	-1.253e-06	0.148	1.263e-07
0.149	6.937e-07	-0.149	-5.112e-08	0.149	1.862e-07	-0.149	-1.926e-07	0.149	2.894e-07	-0.149	-1.261e-06	0.149	1.302e-07
0.15	6.943e-07	-0.15	-5.141e-08	0.15	1.87e-07	-0.15	-1.935e-07	0.15	2.894e-07	-0.15	-1.264e-06	0.15	1.313e-07
0.151	6.954e-07	-0.151	-5.248e-08	0.151	1.868e-07	-0.151	-1.951e-07	0.151	2.886e-07	-0.151	-1.27e-06	0.151	1.331e-07
0.152	6.968e-07	-0.152	-5.394e-08	0.152	1.881e-07	-0.152	-1.963e-07	0.152	2.922e-07	-0.152	-1.277e-06	0.152	1.353e-07
0.153	6.977e-07	-0.153	-5.52e-08	0.153	1.879e-07	-0.153	-1.974e-07	0.153	2.927e-07	-0.153	-1.28e-06	0.153	1.368e-07
0.154	6.99e-07	-0.154	-5.569e-08	0.154	1.888e-07	-0.154	-1.991e-07	0.154	2.946e-07	-0.154	-1.285e-06	0.154	1.396e-07
0.155	7.003e-07	-0.155	-5.724e-08	0.155	1.893e-07	-0.155	-2e-07	0.155	2.957e-07	-0.155	-1.291e-06	0.155	1.412e-07
0.156	7.022e-07	-0.156	-5.802e-08	0.156	1.898e-07	-0.156	-2.02e-07	0.156	2.962e-07	-0.156	-1.295e-06	0.156	1.43e-07
0.157	7.029e-07	-0.157	-5.967e-08	0.157	1.899e-07	-0.157	-2.029e-07	0.157	2.957e-07	-0.157	-1.298e-06	0.157	1.439e-07
0.158	7.04e-07	-0.158	-5.919e-08	0.158	1.903e-07	-0.158	-2.039e-07	0.158	2.974e-07	-0.158	-1.305e-06	0.158	1.457e-07
0.159	7.059e-07	-0.159	-6.23e-08	0.159	1.91e-07	-0.159	-2.061e-07	0.159	2.993e-07	-0.159	-1.311e-06	0.159	1.489e-07
0.16	7.062e-07	-0.16	-6.249e-08	0.16	1.913e-07	-0.16	-2.07e-07	0.16	3.006e-07	-0.16	-1.315e-06	0.16	1.497e-07
0.161	7.078e-07	-0.161	-6.346e-08	0.161	1.918e-07	-0.161	-2.079e-07	0.161	3.002e-07	-0.161	-1.32e-06	0.161	1.515e-07
0.162	7.093e-07	-0.162	-6.434e-08	0.162	1.923e-07	-0.162	-2.095e-07	0.162	3.02e-07	-0.162	-1.327e-06	0.162	1.545e-07
0.163	7.105e-07	-0.163	-6.541e-08	0.163	1.926e-07	-0.163	-2.112e-07	0.163	3.023e-07	-0.163	-1.331e-06	0.163	1.551e-07
0.164	7.125e-07	-0.164	-6.638e-08	0.164	1.929e-07	-0.164	-2.12e-07	0.164	3.022e-07	-0.164	-1.336e-06	0.164	1.564e-07
0.165	7.132e-07	-0.165	-6.832e-08	0.165	1.94e-07	-0.165	-2.145e-07	0.165	3.057e-07	-0.165	-1.346e-06	0.165	1.592e-07
0.166	7.145e-07	-0.166	-6.823e-08	0.166	1.942e-07	-0.166	-2.157e-07	0.166	3.046e-07	-0.166	-1.349e-06	0.166	1.599e-07
0.167	7.156e-07	-0.167	-7.017e-08	0.167	1.948e-07	-0.167	-2.167e-07	0.167	3.046e-07	-0.167	-1.354e-06	0.167	1.612e-07
0.168	7.165e-07	-0.168	-7.085e-08	0.168	1.95e-07	-0.168	-2.188e-07	0.168	3.078e-07	-0.168	-1.363e-06	0.168	1.632e-07
0.169	7.179e-07	-0.169	-7.26e-08	0.169	1.952e-07	-0.169	-2.2e-07	0.169	3.072e-07	-0.169	-1.367e-06	0.169	1.652e-07
0.17	7.19e-07	-0.17	-7.231e-08	0.17	1.957e-07	-0.17	-2.218e-07	0.17	3.081e-07	-0.17	-1.372e-06	0.17	1.67e-07
0.171	7.204e-07	-0.171	-7.338e-08	0.171	1.969e-07	-0.171	-2.239e-07	0.171	3.11e-07	-0.171	-1.38e-06	0.171	1.684e-07
0.172	7.227e-07	-0.172	-7.455e-08	0.172	1.971e-07	-0.172	-2.251e-07	0.172	3.107e-07	-0.172	-1.384e-06	0.172	1.709e-07
0.173	7.229e-07	-0.173	-7.542e-08	0.173	1.981e-07	-0.173	-2.272e-07	0.173	3.106e-07	-0.173	-1.389e-06	0.173	1.713e-07
0.174	7.248e-07	-0.174	-7.688e-08	0.174	1.982e-07	-0.174	-2.288e-07	0.174	3.13e-07	-0.174	-1.395e-06	0.174	1.733e-07
0.175	7.269e-07	-0.175	-7.863e-08	0.175	1.99e-07	-0.175	-2.307e-07	0.175	3.136e-07	-0.175	-1.399e-06	0.175	1.755e-07
0.176	7.269e-07	-0.176	-7.892e-08	0.176	1.988e-07	-0.176	-2.329e-07	0.176	3.134e-07	-0.176	-1.404e-06	0.176	1.756e-07
0.177	7.287e-07	-0.177	-8.038e-08	0.177	1.994e-07	-0.177	-2.34e-07	0.177	3.149e-07	-0.177	-1.41e-06	0.177	1.768e-07
0.178	7.297e-07	-0.178	-8.077e-08	0.178	2e-07	-0.178	-2.362e-07	0.178	3.177e-07	-0.178	-1.417e-06	0.178	1.799e-07
0.179	7.313e-07	-0.179	-8.271e-08	0.179	2.009e-07	-0.179	-2.379e-07	0.179	3.17e-07	-0.179	-1.424e-06	0.179	1.81e-07
0.18	7.319e-07	-0.18	-8.262e-08	0.18	2.01e-07	-0.18	-2.4e-07	0.18	3.186e-07	-0.18	-1.427e-06	0.18	1.823e-07
0.181	7.336e-07	-0.181	-8.485e-08	0.181	2.014e-07	-0.181	-2.421e-07	0.181	3.191e-07	-0.181	-1.435e-06	0.181	1.845e-07
0.182	7.349e-07	-0.182	-8.417e-08	0.182	2.025e-07	-0.182	-2.435e-07	0.182	3.197e-07	-0.182	-1.439e-06	0.182	1.844e-07
0.183	7.367e-07	-0.183	-8.631e-08	0.183	2.02e-07	-0.183	-2.456e-07	0.183	3.197e-07	-0.183	-1.444e-06	0.183	1.858e-07
0.184	7.375e-07	-0.184	-8.68e-08	0.184	2.032e-07	-0.184	-2.48e-07	0.184	3.215e-07	-0.184	-1.454e-06	0.184	1.884e-07
0.185	7.394e-07	-0.185	-8.806e-08	0.185	2.033e-07	-0.185	-2.49e-07	0.185	3.22e-07	-0.185	-1.459e-06	0.185	1.894e-07
0.186	7.402e-07	-0.186	-8.962e-08	0.186	2.034e-07	-0.186	-2.517e-07	0.186	3.225e-07	-0.186	-1.464e-06	0.186	1.9e-07
0.187	7.418e-07	-0.187	-9.078e-08	0.187	2.047e-07	-0.187	-2.542e-07	0.187	3.238e-07	-0.187	-1.475e-06	0.187	1.923e-07
0.188	7.425e-07	-0.188	-9.059e-08	0.188	2.051e-07	-0.188	-2.557e-07	0.188	3.255e-07	-0.188	-1.48e-06	0.188	1.94e-07
0.189	7.435e-07	-0.189	-9.175e-08	0.189	2.057e-07	-0.189	-2.583e-07	0.189	3.253e-07	-0.189	-1.485e-06	0.189	1.952e-07
0.19	7.446e-07	-0.19	-9.36e-08	0.19	2.062e-07	-0.19	-2.606e-07	0.19	3.275e-07	-0.19	-1.492e-06	0.19	1.966e-07
0.191	7.467e-07	-0.191	-9.487e-08	0.191	2.066e-07	-0.191	-2.632e-07	0.191	3.284e-07	-0.191	-1.499e-06	0.191	1.987e-07
0.192	7.479e-07	-0.192	-9.467e-08	0.192	2.064e-07	-0.192	-2.651e-07	0.192	3.281e-07	-0.192	-1.503e-06	0.192	1.994e-07
0.193	7.49e-07	-0.193	-9.574e-08	0.193	2.075e-07	-0.193	-2.674e-07	0.193	3.283e-07	-0.193	-1.51e-06	0.193	2.001e-07
0.194	7.507e-07	-0.194	-9.73e-08	0.194	2.082e-07	-0.194	-2.701e-07	0.194	3.309e-07	-0.194	-1.516e-06	0.194	2.044e-07
0.195	7.513e-07	-0.195	-9.885e-08	0.195	2.078e-07	-0.195	-2.726e-07	0.195	3.309e-07	-0.195	-1.522e-06	0.195	2.04e-07
0.196	7.529e-07	-0.196	-9.817e-08	0.196	2.082e-07	-0.196	-2.746e-07	0.196	3.313e-07	-0.196	-1.526e-06	0.196	2.053e-07
0.197	7.54e-07	-0.197	-1.004e-07	0.197	2.094e-07	-0.197	-2.77e-07	0.197	3.334e-07	-0.197	-1.534e-06	0.197	2.084e-07
0.198	7.548e-07	-0.198	-1.008e-07	0.198	2.097e-07	-0.198	-2.794e-07	0.198	3.336e-07	-0.198	-1.54e-06	0.198	2.095e-07
0.199	7.567e-07	-0.199	-1.026e-07	0.199	2.103e-07	-0.199	-2.824e-07	0.199	3.336e-07	-0.199	-1.543e-06	0.199	2.108e-07
0.2	7.585e-07	-0.2	-1.027e-07	0.2	2.109e-07	-0.2	-2.846e-07	0.2	3.372e-07	-0.2	-1.552e-06	0.2	2.13e-07
0.201	7.598e-07	-0.201	-1.042e-07	0.201	2.115e-07	-0.201	-2.867e-07	0.201	3.352e-07	-0.201	-1.558e-06	0.201	2.142e-07
0.202	7.601e-07	-0.202	-1.039e-07	0.202	2.116e-07	-0.202	-2.892e-07	0.202	3.355e-07	-0.202	-1.563e-06	0.202	2.153e-07
0.203	7.613e-07	-0.203	-1.071e-07	0.203	2.124e-07	-0.203	-2.918e-07	0.203	3.382e-07	-0.203	-1.573e-06	0.203	2.18e-07
0.204	7.635e-07	-0.204	-1.068e-07	0.204	2.134e-07	-0.204	-2.951e-07	0.204	3.386e-07	-0.204	-1.579e-06	0.204	2.192e-07
0.205	7.631e-07	-0.205	-1.086e-07	0.205	2.133e-07	-0.205	-2.974e-07	0.205	3.371e-07	-0.205	-1.585e-06	0.205	2.193e-07
0.206	7.651e-07	-0.206	-1.084e-07	0.206	2.138e-07	-0.206	-2.993e-07	0.206	3.393e-07	-0.206	-1.593e-06	0.206	2.207e-07
0.207	7.669e-07	-0.207	-1.103e-07	0.207	2.146e-07	-0.207	-3.028e-07	0.207	3.41e-07	-0.207	-1.601e-06	0.207	2.251e-07
0.208	7.68e-07	-0.208	-1.108e-07	0.208	2.153e-07	-0.208	-3.05e-07	0.208	3.409e-07	-0.208	-1.607e-06	0.208	2.253e-07
0.209	7.689e-07	-0.209	-1.122e-07	0.209	2.156e-07	-0.209	-3.082e-07	0.209	3.412e-07	-0.209	-1.615e-06	0.209	2.273e-07
0.21	7.71e-07	-0.21	-1.127e-07	0.21	2.157e-07	-0.21	-3.11e-07	0.21	3.437e-07	-0.21	-1.623e-06	0.21	2.298e-07
0.211	7.723e-07	-0.211	-1.147e-07	0.211	2.167e-07	-0.211	-3.139e-07	0.211	3.438e-07	-0.211	-1.627e-06	0.211	2.299e-07
0.212	7.738e-07	-0.212	-1.154e-07	0.212	2.166e-07	-0.212	-3.173e-07	0.212	3.432e-07	-0.212	-1.634e-06	0.212	2.316e-07
0.213	7.746e-07	-0.213	-1.172e-07	0.213	2.175e-07	-0.213	-3.2e-07	0.213	3.466e-07	-0.213	-1.644e-06	0.213	2.353e-07
0.214	7.757e-07	-0.214	-1.172e-07	0.214	2.18e-07	-0.214	-3.224e-07	0.214	3.459e-07	-0.214	-1.649e-06	0.214	2.349e-07
0.215	7.763e-07	-0.215	-1.178e-07	0.215	2.185e-07	-0.215	-3.253e-07	0.215	3.456e-07	-0.215	-1.654e-06	0.215	2.357e-07
0.216	7.78e-07	-0.216	-1.187e-07	0.216	2.19e-07	-0.216	-3.281e-07	0.216	3.49e-07	-0.216	-1.664e-06	0.216	2.39e-07
0.217	7.797e-07	-0.217	-1.194e-07	0.217	2.204e-07	-0.217	-3.316e-07	0.217	3.487e-07	-0.217	-1.669e-06	0.217	2.4e-07
0.218	7.804e-07	-0.218	-1.207e-07	0.218	2.203e-07	-0.218	-3.347e-07	0.218	3.489e-07	-0.218	-1.674e-06	0.218	2.407e-07
0.219	7.818e-07	-0.219	-1.225e-07	0.219	2.203e-07	-0.219	-3.381e-07	0.219	3.512e-07	-0.219	-1.685e-06	0.219	2.436e-07
0.22	7.826e-07	-0.22	-1.226e-07	0.22	2.214e-07	-0.22	-3.417e-07	0.22	3.514e-07	-0.22	-1.691e-06	0.22	2.456e-07
0.221	7.835e-07	-0.221	-1.242e-07	0.221	2.222e-07	-0.221	-3.442e-07	0.221	3.51e-07	-0.221	-1.697e-06	0.221	2.466e-07
0.222	7.842e-07	-0.222	-1.251e-07	0.222	2.224e-07	-0.222	-3.478e-07	0.222	3.521e-07	-0.222	-1.708e-06	0.222	2.481e-07
0.223	7.864e-07	-0.223	-1.262e-07	0.223	2.245e-07	-0.223	-3.503e-07	0.223	3.541e-07	-0.223	-1.716e-06	0.223	2.508e-07
0.224	7.873e-07	-0.224	-1.261e-07	0.224	2.238e-07	-0.224	-3.539e-07	0.224	3.541e-07	-0.224	-1.722e-06	0.224	2.523e-07
0.225	7.888e-07	-0.225	-1.268e-07	0.225	2.241e-07	-0.225	-3.575e-07	0.225	3.548e-07	-0.225	-1.731e-06	0.225	2.534e-07
0.226	7.898e-07	-0.226	-1.281e-07	0.226	2.248e-07	-0.226	-3.603e-07	0.226	3.574e-07	-0.226	-1.739e-06	0.226	2.562e-07
0.227	7.912e-07	-0.227	-1.293e-07	0.227	2.256e-07	-0.227	-3.633e-07	0.227	3.55e-07	-0.227	-1.745e-06	0.227	2.573e-07
0.228	7.922e-07	-0.228	-1.296e-07	0.228	2.261e-07	-0.228	-3.664e-07	0.228	3.561e-07	-0.228	-1.752e-06	0.228	2.579e-07
0.229	7.931e-07	-0.229	-1.304e-07	0.229	2.262e-07	-0.229	-3.693e-07	0.229	3.595e-07	-0.229	-1.761e-06	0.229	2.616e-07
0.23	7.946e-07	-0.23	-1.315e-07	0.23	2.27e-07	-0.23	-3.724e-07	0.23	3.597e-07	-0.23	-1.766e-06	0.23	2.614e-07
0.231	7.956e-07	-0.231	-1.335e-07	0.231	2.282e-07	-0.231	-3.755e-07	0.231	3.593e-07	-0.231	-1.772e-06	0.231	2.634e-07
0.232	7.963e-07	-0.232	-1.338e-07	0.232	2.281e-07	-0.232	-3.793e-07	0.232	3.607e-07	-0.232	-1.781e-06	0.232	2.652e-07
0.233	7.983e-07	-0.233	-1.348e-07	0.233	2.287e-07	-0.233	-3.827e-07	0.233	3.608e-07	-0.233	-1.786e-06	0.233	2.665e-07
0.234	7.989e-07	-0.234	-1.351e-07	0.234	2.29e-07	-0.234	-3.859e-07	0.234	3.612e-07	-0.234	-1.792e-06	0.234	2.68e-07
0.235	8.004e-07	-0.235	-1.367e-07	0.235	2.296e-07	-0.235	-3.891e-07	0.235	3.636e-07	-0.235	-1.801e-06	0.235	2.697e-07
0.236	8.016e-07	-0.236	-1.371e-07	0.236	2.306e-07	-0.236	-3.927e-07	0.236	3.643e-07	-0.236	-1.81e-06	0.236	2.713e-07
0.237	8.028e-07	-0.237	-1.383e-07	0.237	2.309e-07	-0.237	-3.962e-07	0.237	3.635e-07	-0.237	-1.815e-06	0.237	2.72e-07
0.238	8.033e-07	-0.238	-1.392e-07	0.238	2.318e-07	-0.238	-3.994e-07	0.238	3.654e-07	-0.238	-1.826e-06	0.238	2.745e-07
0.239	8.054e-07	-0.239	-1.409e-07	0.239	2.323e-07	-0.239	-4.032e-07	0.239	3.659e-07	-0.239	-1.835e-06	0.239	2.767e-07
0.24	8.058e-07	-0.24	-1.398e-07	0.24	2.334e-07	-0.24	-4.063e-07	0.24	3.653e-07	-0.24	-1.84e-06	0.24	2.769e-07
0.241	8.072e-07	-0.241	-1.418e-07	0.241	2.338e-07	-0.241	-4.094e-07	0.241	3.656e-07	-0.241	-1.851e-06	0.241	2.793e-07
0.242	8.081e-07	-0.242	-1.429e-07	0.242	2.35e-07	-0.242	-4.129e-07	0.242	3.682e-07	-0.242	-1.861e-06	0.242	2.817e-07
0.243	8.09e-07	-0.243	-1.437e-07	0.243	2.351e-07	-0.243	-4.166e-07	0.243	3.672e-07	-0.243	-1.867e-06	0.243	2.814e-07
0.244	8.102e-07	-0.244	-1.438e-07	0.244	2.354e-07	-0.244	-4.197e-07	0.244	3.681e-07	-0.244	-1.873e-06	0.244	2.825e-07
0.245	8.117e-07	-0.245	-1.456e-07	0.245	2.356e-07	-0.245	-4.232e-07	0.245	3.697e-07	-0.245	-1.885e-06	0.245	2.86e-07
0.246	8.13e-07	-0.246	-1.46e-07	0.246	2.362e-07	-0.246	-4.266e-07	0.246	3.692e-07	-0.246	-1.889e-06	0.246	2.864e-07
0.247	8.137e-07	-0.247	-1.476e-07	0.247	2.367e-07	-0.247	-4.317e-07	0.247	3.694e-07	-0.247	-1.897e-06	0.247	2.871e-07
0.248	8.158e-07	-0.248	-1.488e-07	0.248	2.376e-07	-0.248	-4.35e-07	0.248	3.722e-07	-0.248	-1.909e-06	0.248	2.904e-07
0.249	8.169e-07	-0.249	-1.487e-07	0.249	2.375e-07	-0.249	-4.387e-07	0.249	3.723e-07	-0.249	-1.915e-06	0.249	2.914e-07
0.25	8.183e-07	-0.25	-1.493e-07	0.25	2.391e-07	-0.25	-4.413e-07	0.25	3.72e-07	-0.25	-1.922e-06	0.25	2.916e-07
0.251	8.191e-07	-0.251	-1.509e-07	0.251	2.396e-07	-0.251	-4.464e-07	0.251	3.725e-07	-0.251	-1.934e-06	0.251	2.938e-07
0.252	8.211e-07	-0.252	-1.518e-07	0.252	2.402e-07	-0.252	-4.503e-07	0.252	3.729e-07	-0.252	-1.941e-06	0.252	2.962e-07
0.253	8.214e-07	-0.253	-1.522e-07	0.253	2.401e-07	-0.253	-4.539e-07	0.253	3.723e-07	-0.253	-1.949e-06	0.253	2.966e-07
0.254	8.23e-07	-0.254	-1.526e-07	0.254	2.41e-07	-0.254	-4.576e-07	0.254	3.747e-07	-0.254	-1.961e-06	0.254	2.976e-07
0.255	8.24e-07	-0.255	-1.547e-07	0.255	2.413e-07	-0.255	-4.613e-07	0.255	3.754e-07	-0.255	-1.971e-06	0.255	3.006e-07
0.256	8.261e-07	-0.256	-1.546e-07	0.256	2.417e-07	-0.256	-4.645e-07	0.256	3.763e-07	-0.256	-1.981e-06	0.256	3.011e-07
0.257	8.263e-07	-0.257	-1.558e-07	0.257	2.421e-07	-0.257	-4.693e-07	0.257	3.768e-07	-0.257	-1.988e-06	0.257	3.023e-07
0.258	8.277e-07	-0.258	-1.566e-07	0.258	2.429e-07	-0.258	-4.731e-07	0.258	3.795e-07	-0.258	-1.997e-06	0.258	3.051e-07
0.259	8.279e-07	-0.259	-1.58e-07	0.259	2.435e-07	-0.259	-4.763e-07	0.259	3.775e-07	-0.259	-2.004e-06	0.259	3.048e-07
0.26	8.293e-07	-0.26	-1.583e-07	0.26	2.438e-07	-0.26	-4.798e-07	0.26	3.775e-07	-0.26	-2.011e-06	0.26	3.058e-07
0.261	8.305e-07	-0.261	-1.608e-07	0.261	2.445e-07	-0.261	-4.834e-07	0.261	3.801e-07	-0.261	-2.024e-06	0.261	3.084e-07
0.262	8.325e-07	-0.262	-1.61e-07	0.262	2.452e-07	-0.262	-4.872e-07	0.262	3.79e-07	-0.262	-2.029e-06	0.262	3.092e-07
0.263	8.342e-07	-0.263	-1.617e-07	0.263	2.456e-07	-0.263	-4.909e-07	0.263	3.802e-07	-0.263	-2.038e-06	0.263	3.096e-07
0.264	8.35e-07	-0.264	-1.623e-07	0.264	2.467e-07	-0.264	-4.941e-07	0.264	3.82e-07	-0.264	-2.051e-06	0.264	3.125e-07
0.265	8.357e-07	-0.265	-1.634e-07	0.265	2.475e-07	-0.265	-4.985e-07	0.265	3.807e-07	-0.265	-2.057e-06	0.265	3.132e-07
0.266	8.37e-07	-0.266	-1.635e-07	0.266	2.469e-07	-0.266	-5.007e-07	0.266	3.806e-07	-0.266	-2.066e-06	0.266	3.137e-07
0.267	8.383e-07	-0.267	-1.653e-07	0.267	2.477e-07	-0.267	-5.047e-07	0.267	3.837e-07	-0.267	-2.079e-06	0.267	3.153e-07
0.268	8.399e-07	-0.268	-1.652e-07	0.268	2.481e-07	-0.268	-5.091e-07	0.268	3.831e-07	-0.268	-2.087e-06	0.268	3.179e-07
0.269	8.406e-07	-0.269	-1.666e-07	0.269	2.488e-07	-0.269	-5.117e-07	0.269	3.82e-07	-0.269	-2.096e-06	0.269	3.176e-07
0.27	8.417e-07	-0.27	-1.665e-07	0.27	2.491e-07	-0.27	-5.15e-07	0.27	3.845e-07	-0.27	-2.107e-06	0.27	3.184e-07
0.271	8.437e-07	-0.271	-1.688e-07	0.271	2.5e-07	-0.271	-5.195e-07	0.271	3.848e-07	-0.271	-2.117e-06	0.271	3.214e-07
0.272	8.446e-07	-0.272	-1.687e-07	0.272	2.505e-07	-0.272	-5.226e-07	0.272	3.842e-07	-0.272	-2.125e-06	0.272	3.205e-07
0.273	8.459e-07	-0.273	-1.702e-07	0.273	2.503e-07	-0.273	-5.256e-07	0.273	3.847e-07	-0.273	-2.135e-06	0.273	3.222e-07
0.274	8.468e-07	-0.274	-1.71e-07	0.274	2.516e-07	-0.274	-5.286e-07	0.274	3.869e-07	-0.274	-2.147e-06	0.274	3.242e-07
0.275	8.482e-07	-0.275	-1.722e-07	0.275	2.529e-07	-0.275	-5.31e-07	0.275	3.868e-07	-0.275	-2.156e-06	0.275	3.249e-07
0.276	8.492e-07	-0.276	-1.727e-07	0.276	2.531e-07	-0.276	-5.344e-07	0.276	3.876e-07	-0.276	-2.164e-06	0.276	3.26e-07
0.277	8.507e-07	-0.277	-1.742e-07	0.277	2.536e-07	-0.277	-5.367e-07	0.277	3.895e-07	-0.277	-2.179e-06	0.277	3.297e-07
0.278	8.518e-07	-0.278	-1.736e-07	0.278	2.539e-07	-0.278	-5.39e-07	0.278	3.876e-07	-0.278	-2.189e-06	0.278	3.301e-07
0.279	8.532e-07	-0.279	-1.751e-07	0.279	2.542e-07	-0.279	-5.425e-07	0.279	3.887e-07	-0.279	-2.2e-06	0.279	3.3e-07
0.28	8.54e-07	-0.28	-1.76e-07	0.28	2.551e-07	-0.28	-5.453e-07	0.28	3.91e-07	-0.28	-2.215e-06	0.28	3.327e-07
0.281	8.556e-07	-0.281	-1.772e-07	0.281	2.562e-07	-0.281	-5.474e-07	0.281	3.904e-07	-0.281	-2.224e-06	0.281	3.324e-07
0.282	8.565e-07	-0.282	-1.769e-07	0.282	2.564e-07	-0.282	-5.513e-07	0.282	3.909e-07	-0.282	-2.234e-06	0.282	3.339e-07
0.283	8.578e-07	-0.283	-1.791e-07	0.283	2.561e-07	-0.283	-5.532e-07	0.283	3.919e-07	-0.283	-2.245e-06	0.283	3.363e-07
0.284	8.595e-07	-0.284	-1.788e-07	0.284	2.57e-07	-0.284	-5.567e-07	0.284	3.927e-07	-0.284	-2.254e-06	0.284	3.369e-07
0.285	8.598e-07	-0.285	-1.804e-07	0.285	2.573e-07	-0.285	-5.595e-07	0.285	3.921e-07	-0.285	-2.262e-06	0.285	3.37e-07
0.286	8.614e-07	-0.286	-1.808e-07	0.286	2.576e-07	-0.286	-5.616e-07	0.286	3.93e-07	-0.286	-2.274e-06	0.286	3.379e-07
0.287	8.63e-07	-0.287	-1.82e-07	0.287	2.579e-07	-0.287	-5.647e-07	0.287	3.934e-07	-0.287	-2.286e-06	0.287	3.408e-07
0.288	8.635e-07	-0.288	-1.827e-07	0.288	2.586e-07	-0.288	-5.669e-07	0.288	3.945e-07	-0.288	-2.295e-06	0.288	3.407e-07
0.289	8.648e-07	-0.289	-1.837e-07	0.289	2.599e-07	-0.289	-5.698e-07	0.289	3.934e-07	-0.289	-2.307e-06	0.289	3.414e-07
0.29	8.66e-07	-0.29	-1.844e-07	0.29	2.604e-07	-0.29	-5.733e-07	0.29	3.961e-07	-0.29	-2.322e-06	0.29	3.434e-07
0.291	8.675e-07	-0.291	-1.856e-07	0.291	2.608e-07	-0.291	-5.768e-07	0.291	3.947e-07	-0.291	-2.332e-06	0.291	3.429e-07
0.292	8.69e-07	-0.292	-1.86e-07	0.292	2.614e-07	-0.292	-5.794e-07	0.292	3.946e-07	-0.292	-2.342e-06	0.292	3.448e-07
0.293	8.705e-07	-0.293	-1.869e-07	0.293	2.618e-07	-0.293	-5.825e-07	0.293	3.978e-07	-0.293	-2.358e-06	0.293	3.471e-07
0.294	8.714e-07	-0.294	-1.88e-07	0.294	2.616e-07	-0.294	-5.851e-07	0.294	3.967e-07	-0.294	-2.367e-06	0.294	3.471e-07
0.295	8.713e-07	-0.295	-1.893e-07	0.295	2.624e-07	-0.295	-5.886e-07	0.295	3.958e-07	-0.295	-2.378e-06	0.295	3.479e-07
0.296	8.733e-07	-0.296	-1.899e-07	0.296	2.632e-07	-0.296	-5.917e-07	0.296	3.987e-07	-0.296	-2.393e-06	0.296	3.499e-07
0.297	8.748e-07	-0.297	-1.912e-07	0.297	2.633e-07	-0.297	-5.949e-07	0.297	3.971e-07	-0.297	-2.403e-06	0.297	3.506e-07
0.298	8.759e-07	-0.298	-1.906e-07	0.298	2.641e-07	-0.298	-5.978e-07	0.298	3.977e-07	-0.298	-2.415e-06	0.298	3.509e-07
0.299	8.771e-07	-0.299	-1.929e-07	0.299	2.648e-07	-0.299	-6.017e-07	0.299	4.002e-07	-0.299	-2.433e-06	0.299	3.523e-07
0.3	8.784e-07	-0.3	-1.925e-07	0.3	2.661e-07	-0.3	-6.045e-07	0.3	4.004e-07	-0.3	-2.447e-06	0.3	3.547e-07
0.301	8.788e-07	-0.301	-1.937e-07	0.301	2.658e-07	-0.301	-6.076e-07	0.301	3.997e-07	-0.301	-2.46e-06	0.301	3.544e-07
0.302	8.798e-07	-0.302	-1.945e-07	0.302	2.662e-07	-0.302	-6.103e-07	0.302	4.014e-07	-0.302	-2.473e-06	0.302	3.554e-07
0.303	8.816e-07	-0.303	-1.96e-07	0.303	2.672e-07	-0.303	-6.14e-07	0.303	4.019e-07	-0.303	-2.486e-06	0.303	3.578e-07
0.304	8.827e-07	-0.304	-1.966e-07	0.304	2.671e-07	-0.304	-6.168e-07	0.304	4.015e-07	-0.304	-2.497e-06	0.304	3.571e-07
0.305	8.841e-07	-0.305	-1.972e-07	0.305	2.68e-07	-0.305	-6.2e-07	0.305	4.022e-07	-0.305	-2.51e-06	0.305	3.586e-07
0.306	8.85e-07	-0.306	-1.983e-07	0.306	2.69e-07	-0.306	-6.24e-07	0.306	4.042e-07	-0.306	-2.524e-06	0.306	3.612e-07
0.307	8.868e-07	-0.307	-1.994e-07	0.307	2.689e-07	-0.307	-6.284e-07	0.307	4.073e-07	-0.307	-2.545e-06	0.307	3.629e-07
0.308	8.884e-07	-0.308	-1.996e-07	0.308	2.701e-07	-0.308	-6.32e-07	0.308	4.065e-07	-0.308	-2.559e-06	0.308	3.647e-07
0.309	8.897e-07	-0.309	-2.012e-07	0.309	2.707e-07	-0.309	-6.356e-07	0.309	4.07e-07	-0.309	-2.575e-06	0.309	3.655e-07
0.31	8.901e-07	-0.31	-2.021e-07	0.31	2.717e-07	-0.31	-6.385e-07	0.31	4.05e-07	-0.31	-2.585e-06	0.31	3.643e-07
0.311	8.912e-07	-0.311	-2.03e-07	0.311	2.715e-07	-0.311	-6.425e-07	0.311	4.047e-07	-0.311	-2.599e-06	0.311	3.643e-07
0.312	8.927e-07	-0.312	-2.035e-07	0.312	2.718e-07	-0.312	-6.463e-07	0.312	4.066e-07	-0.312	-2.618e-06	0.312	3.673e-07
0.313	8.938e-07	-0.313	-2.05e-07	0.313	2.724e-07	-0.313	-6.493e-07	0.313	4.065e-07	-0.313	-2.629e-06	0.313	3.694e-07
0.314	8.955e-07	-0.314	-2.04e-07	0.314	2.725e-07	-0.314	-6.524e-07	0.314	4.069e-07	-0.314	-2.644e-06	0.314	3.686e-07
0.315	8.952e-07	-0.315	-2.064e-07	0.315	2.737e-07	-0.315	-6.571e-07	0.315	4.072e-07	-0.315	-2.664e-06	0.315	3.7e-07
0.316	8.98e-07	-0.316	-2.072e-07	0.316	2.74e-07	-0.316	-6.606e-07	0.316	4.083e-07	-0.316	-2.68e-06	0.316	3.71e-07
0.317	8.983e-07	-0.317	-2.075e-07	0.317	2.742e-07	-0.317	-6.648e-07	0.317	4.075e-07	-0.317	-2.698e-06	0.317	3.721e-07
0.318	8.996e-07	-0.318	-2.089e-07	0.318	2.748e-07	-0.318	-6.722e-07	0.318	4.083e-07	-0.318	-2.715e-06	0.318	3.733e-07
0.319	9.01e-07	-0.319	-2.11e-07	0.319	2.76e-07	-0.319	-6.773e-07	0.319	4.091e-07	-0.319	-2.73e-06	0.319	3.754e-07
0.32	9.021e-07	-0.32	-2.112e-07	0.32	2.758e-07	-0.32	-6.81e-07	0.32	4.085e-07	-0.32	-2.741e-06	0.32	3.761e-07
0.321	9.026e-07	-0.321	-2.127e-07	0.321	2.763e-07	-0.321	-6.853e-07	0.321	4.094e-07	-0.321	-2.757e-06	0.321	3.772e-07
0.322	9.043e-07	-0.322	-2.138e-07	0.322	2.776e-07	-0.322	-6.891e-07	0.322	4.117e-07	-0.322	-2.775e-06	0.322	3.798e-07
0.323	9.051e-07	-0.323	-2.151e-07	0.323	2.778e-07	-0.323	-6.935e-07	0.323	4.1e-07	-0.323	-2.793e-06	0.323	3.8e-07
0.324	9.068e-07	-0.324	-2.151e-07	0.324	2.786e-07	-0.324	-6.98e-07	0.324	4.104e-07	-0.324	-2.809e-06	0.324	3.806e-07
0.325	9.08e-07	-0.325	-2.174e-07	0.325	2.789e-07	-0.325	-7.036e-07	0.325	4.121e-07	-0.325	-2.83e-06	0.325	3.843e-07
0.326	9.084e-07	-0.326	-2.164e-07	0.326	2.793e-07	-0.326	-7.087e-07	0.326	4.116e-07	-0.326	-2.845e-06	0.326	3.841e-07
0.327	9.095e-07	-0.327	-2.176e-07	0.327	2.797e-07	-0.327	-7.139e-07	0.327	4.119e-07	-0.327	-2.863e-06	0.327	3.861e-07
0.328	9.11e-07	-0.328	-2.189e-07	0.328	2.81e-07	-0.328	-7.189e-07	0.328	4.141e-07	-0.328	-2.884e-06	0.328	3.88e-07
0.329	9.121e-07	-0.329	-2.198e-07	0.329	2.803e-07	-0.329	-7.245e-07	0.329	4.126e-07	-0.329	-2.901e-06	0.329	3.895e-07
0.33	9.129e-07	-0.33	-2.204e-07	0.33	2.813e-07	-0.33	-7.314e-07	0.33	4.128e-07	-0.33	-2.917e-06	0.33	3.899e-07
0.331	9.144e-07	-0.331	-2.226e-07	0.331	2.815e-07	-0.331	-7.37e-07	0.331	4.135e-07	-0.331	-2.943e-06	0.331	3.923e-07
0.332	9.155e-07	-0.332	-2.224e-07	0.332	2.825e-07	-0.332	-7.422e-07	0.332	4.14e-07	-0.332	-2.96e-06	0.332	3.949e-07
0.333	9.166e-07	-0.333	-2.243e-07	0.333	2.832e-07	-0.333	-7.492e-07	0.333	4.148e-07	-0.333	-2.979e-06	0.333	3.962e-07
0.334	9.179e-07	-0.334	-2.252e-07	0.334	2.833e-07	-0.334	-7.557e-07	0.334	4.156e-07	-0.334	-2.997e-06	0.334	3.981e-07
0.335	9.19e-07	-0.335	-2.266e-07	0.335	2.843e-07	-0.335	-7.622e-07	0.335	4.161e-07	-0.335	-3.017e-06	0.335	4.001e-07
0.336	9.196e-07	-0.336	-2.269e-07	0.336	2.838e-07	-0.336	-7.676e-07	0.336	4.149e-07	-0.336	-3.033e-06	0.336	4.007e-07
0.337	9.212e-07	-0.337	-2.291e-07	0.337	2.847e-07	-0.337	-7.745e-07	0.337	4.149e-07	-0.337	-3.053e-06	0.337	4.024e-07
0.338	9.223e-07	-0.338	-2.289e-07	0.338	2.857e-07	-0.338	-7.805e-07	0.338	4.18e-07	-0.338	-3.078e-06	0.338	4.057e-07
0.339	9.232e-07	-0.339	-2.31e-07	0.339	2.86e-07	-0.339	-7.865e-07	0.339	4.163e-07	-0.339	-3.094e-06	0.339	4.071e-07
0.34	9.245e-07	-0.34	-2.307e-07	0.34	2.865e-07	-0.34	-7.923e-07	0.34	4.159e-07	-0.34	-3.111e-06	0.34	4.091e-07
0.341	9.26e-07	-0.341	-2.318e-07	0.341	2.871e-07	-0.341	-7.989e-07	0.341	4.183e-07	-0.341	-3.134e-06	0.341	4.136e-07
0.342	9.264e-07	-0.342	-2.327e-07	0.342	2.871e-07	-0.342	-8.054e-07	0.342	4.171e-07	-0.342	-3.152e-06	0.342	4.137e-07
0.343	9.282e-07	-0.343	-2.332e-07	0.343	2.884e-07	-0.343	-8.124e-07	0.343	4.172e-07	-0.343	-3.173e-06	0.343	4.151e-07
0.344	9.306e-07	-0.344	-2.351e-07	0.344	2.89e-07	-0.344	-8.205e-07	0.344	4.196e-07	-0.344	-3.197e-06	0.344	4.181e-07
0.345	9.317e-07	-0.345	-2.37e-07	0.345	2.893e-07	-0.345	-8.281e-07	0.345	4.184e-07	-0.345	-3.213e-06	0.345	4.207e-07
0.346	9.318e-07	-0.346	-2.361e-07	0.346	2.892e-07	-0.346	-8.36e-07	0.346	4.183e-07	-0.346	-3.228e-06	0.346	4.228e-07
0.347	9.328e-07	-0.347	-2.387e-07	0.347	2.9e-07	-0.347	-8.451e-07	0.347	4.2e-07	-0.347	-3.247e-06	0.347	4.258e-07
0.348	9.348e-07	-0.348	-2.396e-07	0.348	2.908e-07	-0.348	-8.544e-07	0.348	4.194e-07	-0.348	-3.265e-06	0.348	4.287e-07
0.349	9.357e-07	-0.349	-2.4e-07	0.349	2.912e-07	-0.349	-8.638e-07	0.349	4.198e-07	-0.349	-3.282e-06	0.349	4.305e-07
0.35	9.371e-07	-0.35	-2.419e-07	0.35	2.914e-07	-0.35	-8.735e-07	0.35	4.202e-07	-0.35	-3.302e-06	0.35	4.342e-07
0.351	9.385e-07	-0.351	-2.431e-07	0.351	2.922e-07	-0.351	-8.885e-07	0.351	4.215e-07	-0.351	-3.323e-06	0.351	4.385e-07
0.352	9.387e-07	-0.352	-2.423e-07	0.352	2.925e-07	-0.352	-8.97e-07	0.352	4.21e-07	-0.352	-3.339e-06	0.352	4.399e-07
0.353	9.4e-07	-0.353	-2.447e-07	0.353	2.93e-07	-0.353	-9.046e-07	0.353	4.207e-07	-0.353	-3.356e-06	0.353	4.428e-07
0.354	9.419e-07	-0.354	-2.46e-07	0.354	2.939e-07	-0.354	-9.132e-07	0.354	4.224e-07	-0.354	-3.375e-06	0.354	4.476e-07
0.355	9.422e-07	-0.355	-2.48e-07	0.355	2.945e-07	-0.355	-9.233e-07	0.355	4.218e-07	-0.355	-3.39e-06	0.355	4.504e-07
0.356	9.438e-07	-0.356	-2.482e-07	0.356	2.947e-07	-0.356	-9.331e-07	0.356	4.218e-07	-0.356	-3.404e-06	0.356	4.528e-07
0.357	9.456e-07	-0.357	-2.491e-07	0.357	2.955e-07	-0.357	-9.441e-07	0.357	4.236e-07	-0.357	-3.426e-06	0.357	4.584e-07
0.358	9.467e-07	-0.358	-2.501e-07	0.358	2.959e-07	-0.358	-9.552e-07	0.358	4.245e-07	-0.358	-3.44e-06	0.358	4.619e-07
0.359	9.477e-07	-0.359	-2.516e-07	0.359	2.963e-07	-0.359	-9.67e-07	0.359	4.235e-07	-0.359	-3.453e-06	0.359	4.665e-07
0.36	9.494e-07	-0.36	-2.526e-07	0.36	2.97e-07	-0.36	-9.797e-07	0.36	4.249e-07	-0.36	-3.467e-06	0.36	4.707e-07
0.361	9.498e-07	-0.361	-2.534e-07	0.361	2.978e-07	-0.361	-9.932e-07	0.361	4.241e-07	-0.361	-3.477e-06	0.361	4.745e-07
0.362	9.512e-07	-0.362	-2.547e-07	0.362	2.979e-07	-0.362	-1.006e-06	0.362	4.232e-07	-0.362	-3.488e-06	0.362	4.786e-07
0.363	9.53e-07	-0.363	-2.562e-07	0.363	2.979e-07	-0.363	-1.019e-06	0.363	4.253e-07	-0.363	-3.506e-06	0.363	4.848e-07
0.364	9.546e-07	-0.364	-2.565e-07	0.364	2.989e-07	-0.364	-1.032e-06	0.364	4.258e-07	-0.364	-3.519e-06	0.364	4.898e-07
0.365	9.552e-07	-0.365	-2.591e-07	0.365	2.997e-07	-0.365	-1.045e-06	0.365	4.254e-07	-0.365	-3.532e-06	0.365	4.937e-07
0.366	9.561e-07	-0.366	-2.594e-07	0.366	2.996e-07	-0.366	-1.059e-06	0.366	4.262e-07	-0.366	-3.549e-06	0.366	4.983e-07
0.367	9.581e-07	-0.367	-2.626e-07	0.367	3.003e-07	-0.367	-1.074e-06	0.367	4.259e-07	-0.367	-3.566e-06	0.367	5.05e-07
0.368	9.591e-07	-0.368	-2.623e-07	0.368	3.008e-07	-0.368	-1.089e-06	0.368	4.256e-07	-0.368	-3.579e-06	0.368	5.092e-07
0.369	9.599e-07	-0.369	-2.635e-07	0.369	3.015e-07	-0.369	-1.105e-06	0.369	4.257e-07	-0.369	-3.595e-06	0.369	5.15e-07
0.37	9.62e-07	-0.37	-2.646e-07	0.37	3.023e-07	-0.37	-1.124e-06	0.37	4.283e-07	-0.37	-3.614e-06	0.37	5.232e-07
0.371	9.632e-07	-0.371	-2.657e-07	0.371	3.024e-07	-0.371	-1.141e-06	0.371	4.261e-07	-0.371	-3.628e-06	0.371	5.273e-07
0.372	9.641e-07	-0.372	-2.666e-07	0.372	3.026e-07	-0.372	-1.158e-06	0.372	4.281e-07	-0.372	-3.647e-06	0.372	5.331e-07
0.373	9.656e-07	-0.373	-2.689e-07	0.373	3.034e-07	-0.373	-1.175e-06	0.373	4.288e-07	-0.373	-3.671e-06	0.373	5.412e-07
0.374	9.664e-07	-0.374	-2.693e-07	0.374	3.038e-07	-0.374	-1.194e-06	0.374	4.285e-07	-0.374	-3.688e-06	0.374	5.473e-07
0.375	9.678e-07	-0.375	-2.706e-07	0.375	3.043e-07	-0.375	-1.215e-06	0.375	4.272e-07	-0.375	-3.705e-06	0.375	5.531e-07
0.376	9.69e-07	-0.376	-2.717e-07	0.376	3.056e-07	-0.376	-1.237e-06	0.376	4.302e-07	-0.376	-3.725e-06	0.376	5.609e-07
0.377	9.701e-07	-0.377	-2.733e-07	0.377	3.061e-07	-0.377	-1.258e-06	0.377	4.292e-07	-0.377	-3.743e-06	0.377	5.686e-07
0.378	9.718e-07	-0.378	-2.73e-07	0.378	3.064e-07	-0.378	-1.278e-06	0.378	4.289e-07	-0.378	-3.765e-06	0.378	5.759e-07
0.379	9.733e-07	-0.379	-2.761e-07	0.379	3.068e-07	-0.379	-1.298e-06	0.379	4.299e-07	-0.379	-3.791e-06	0.379	5.846e-07
0.38	9.744e-07	-0.38	-2.762e-07	0.38	3.073e-07	-0.38	-1.322e-06	0.38	4.297e-07	-0.38	-3.811e-06	0.38	5.952e-07
0.381	9.748e-07	-0.381	-2.771e-07	0.381	3.076e-07	-0.381	-1.347e-06	0.381	4.286e-07	-0.381	-3.834e-06	0.381	6.029e-07
0.382	9.763e-07	-0.382	-2.781e-07	0.382	3.086e-07	-0.382	-1.372e-06	0.382	4.303e-07	-0.382	-3.859e-06	0.382	6.116e-07
0.383	9.777e-07	-0.383	-2.81e-07	0.383	3.094e-07	-0.383	-1.397e-06	0.383	4.313e-07	-0.383	-3.885e-06	0.383	6.232e-07
0.384	9.789e-07	-0.384	-2.811e-07	0.384	3.087e-07	-0.384	-1.422e-06	0.384	4.314e-07	-0.384	-3.913e-06	0.384	6.319e-07
0.385	9.801e-07	-0.385	-2.833e-07	0.385	3.098e-07	-0.385	-1.45e-06	0.385	4.307e-07	-0.385	-3.937e-06	0.385	6.422e-07
0.386	9.812e-07	-0.386	-2.84e-07	0.386	3.105e-07	-0.386	-1.483e-06	0.386	4.332e-07	-0.386	-3.964e-06	0.386	6.53e-07
0.387	9.825e-07	-0.387	-2.853e-07	0.387	3.113e-07	-0.387	-1.512e-06	0.387	4.314e-07	-0.387	-3.989e-06	0.387	6.61e-07
0.388	9.837e-07	-0.388	-2.858e-07	0.388	3.114e-07	-0.388	-1.54e-06	0.388	4.316e-07	-0.388	-4.015e-06	0.388	6.706e-07
0.389	9.851e-07	-0.389	-2.885e-07	0.389	3.115e-07	-0.389	-1.576e-06	0.389	4.336e-07	-0.389	-4.049e-06	0.389	6.823e-07
0.39	9.859e-07	-0.39	-2.885e-07	0.39	3.127e-07	-0.39	-1.615e-06	0.39	4.323e-07	-0.39	-4.074e-06	0.39	6.917e-07
0.391	9.869e-07	-0.391	-2.901e-07	0.391	3.128e-07	-0.391	-1.65e-06	0.391	4.311e-07	-0.391	-4.102e-06	0.391	7.039e-07
0.392	9.88e-07	-0.392	-2.905e-07	0.392	3.141e-07	-0.392	-1.687e-06	0.392	4.345e-07	-0.392	-4.139e-06	0.392	7.181e-07
0.393	9.899e-07	-0.393	-2.919e-07	0.393	3.142e-07	-0.393	-1.73e-06	0.393	4.331e-07	-0.393	-4.168e-06	0.393	7.328e-07
0.394	9.91e-07	-0.394	-2.928e-07	0.394	3.147e-07	-0.394	-1.768e-06	0.394	4.326e-07	-0.394	-4.196e-06	0.394	7.465e-07
0.395	9.917e-07	-0.395	-2.946e-07	0.395	3.158e-07	-0.395	-1.809e-06	0.395	4.34e-07	-0.395	-4.226e-06	0.395	7.62e-07
0.396	9.94e-07	-0.396	-2.96e-07	0.396	3.16e-07	-0.396	-1.857e-06	0.396	4.347e-07	-0.396	-4.26e-06	0.396	7.791e-07
0.397	9.944e-07	-0.397	-2.968e-07	0.397	3.164e-07	-0.397	-1.904e-06	0.397	4.335e-07	-0.397	-4.292e-06	0.397	7.924e-07
0.398	9.955e-07	-0.398	-2.974e-07	0.398	3.171e-07	-0.398	-1.959e-06	0.398	4.349e-07	-0.398	-4.326e-06	0.398	8.088e-07
0.399	9.972e-07	-0.399	-3e-07	0.399	3.174e-07	-0.399	-2.018e-06	0.399	4.354e-07	-0.399	-4.361e-06	0.399	8.287e-07
0.4	9.977e-07	-0.4	-3.003e-07	0.4	3.178e-07	-0.4	-2.073e-06	0.4	4.345e-07	-0.4	-4.394e-06	0.4	8.445e-07
0.401	9.995e-07	-0.401	-3.016e-07	0.401	3.181e-07	-0.401	-2.13e-06	0.401	4.347e-07	-0.401	-4.43e-06	0.401	8.625e-07
0.402	1.001e-06	-0.402	-3.031e-07	0.402	3.193e-07	-0.402	-2.194e-06	0.402	4.373e-07	-0.402	-4.466e-06	0.402	8.849e-07
0.403	1.003e-06	-0.403	-3.041e-07	0.403	3.201e-07	-0.403	-2.256e-06	0.403	4.352e-07	-0.403	-4.501e-06	0.403	9.025e-07
0.404	1.004e-06	-0.404	-3.051e-07	0.404	3.2e-07	-0.404	-2.322e-06	0.404	4.359e-07	-0.404	-4.537e-06	0.404	9.233e-07
0.405	1.005e-06	-0.405	-3.067e-07	0.405	3.204e-07	-0.405	-2.392e-06	0.405	4.385e-07	-0.405	-4.577e-06	0.405	9.465e-07
0.406	1.006e-06	-0.406	-3.071e-07	0.406	3.211e-07	-0.406	-2.476e-06	0.406	4.365e-07	-0.406	-4.616e-06	0.406	9.692e-07
0.407	1.007e-06	-0.407	-3.082e-07	0.407	3.215e-07	-0.407	-2.553e-06	0.407	4.358e-07	-0.407	-4.655e-06	0.407	9.909e-07
0.408	1.009e-06	-0.408	-3.104e-07	0.408	3.227e-07	-0.408	-2.635e-06	0.408	4.387e-07	-0.408	-4.693e-06	0.408	1.017e-06
0.409	1.01e-06	-0.409	-3.127e-07	0.409	3.236e-07	-0.409	-2.724e-06	0.409	4.361e-07	-0.409	-4.727e-06	0.409	1.041e-06
0.41	1.009e-06	-0.41	-3.124e-07	0.41	3.224e-07	-0.41	-2.811e-06	0.41	4.313e-07	-0.41	-4.765e-06	0.41	1.052e-06
0.411	1.011e-06	-0.411	-3.153e-07	0.411	3.233e-07	-0.411	-2.907e-06	0.411	4.363e-07	-0.411	-4.809e-06	0.411	1.085e-06
0.412	1.013e-06	-0.412	-3.159e-07	0.412	3.24e-07	-0.412	-3.011e-06	0.412	4.38e-07	-0.412	-4.848e-06	0.412	1.117e-06
0.413	1.014e-06	-0.413	-3.181e-07	0.413	3.251e-07	-0.413	-3.121e-06	0.413	4.365e-07	-0.413	-4.89e-06	0.413	1.144e-06
0.414	1.015e-06	-0.414	-3.183e-07	0.414	3.257e-07	-0.414	-3.231e-06	0.414	4.389e-07	-0.414	-4.931e-06	0.414	1.172e-06
0.415	1.018e-06	-0.415	-3.209e-07	0.415	3.264e-07	-0.415	-3.343e-06	0.415	4.398e-07	-0.415	-4.976e-06	0.415	1.207e-06
0.416	1.018e-06	-0.416	-3.226e-07	0.416	3.271e-07	-0.416	-3.464e-06	0.416	4.393e-07	-0.416	-5.018e-06	0.416	1.238e-06
0.417	1.02e-06	-0.417	-3.246e-07	0.417	3.28e-07	-0.417	-3.596e-06	0.417	4.398e-07	-0.417	-5.058e-06	0.417	1.271e-06
0.418	1.021e-06	-0.418	-3.251e-07	0.418	3.287e-07	-0.418	-3.729e-06	0.418	4.411e-07	-0.418	-5.106e-06	0.418	1.309e-06
0.419	1.022e-06	-0.419	-3.277e-07	0.419	3.29e-07	-0.419	-3.868e-06	0.419	4.39e-07	-0.419	-5.15e-06	0.419	1.343e-06
0.42	1.024e-06	-0.42	-3.274e-07	0.42	3.293e-07	-0.42	-4.019e-06	0.42	4.389e-07	-0.42	-5.186e-06	0.42	1.379e-06
0.421	1.025e-06	-0.421	-3.302e-07	0.421	3.308e-07	-0.421	-4.177e-06	0.421	4.412e-07	-0.421	-5.235e-06	0.421	1.421e-06
0.422	1.027e-06	-0.422	-3.306e-07	0.422	3.311e-07	-0.422	-4.339e-06	0.422	4.408e-07	-0.422	-5.278e-06	0.422	1.462e-06
0.423	1.028e-06	-0.423	-3.326e-07	0.423	3.312e-07	-0.423	-4.509e-06	0.423	4.395e-07	-0.423	-5.321e-06	0.423	1.502e-06
0.424	1.029e-06	-0.424	-3.338e-07	0.424	3.322e-07	-0.424	-4.691e-06	0.424	4.423e-07	-0.424	-5.371e-06	0.424	1.547e-06
0.425	1.03e-06	-0.425	-3.348e-07	0.425	3.326e-07	-0.425	-4.878e-06	0.425	4.414e-07	-0.425	-5.412e-06	0.425	1.594e-06
0.426	1.032e-06	-0.426	-3.358e-07	0.426	3.328e-07	-0.426	-5.074e-06	0.426	4.405e-07	-0.426	-5.457e-06	0.426	1.635e-06
0.427	1.033e-06	-0.427	-3.386e-07	0.427	3.34e-07	-0.427	-5.274e-06	0.427	4.432e-07	-0.427	-5.506e-06	0.427	1.685e-06
0.428	1.035e-06	-0.428	-3.394e-07	0.428	3.344e-07	-0.428	-5.488e-06	0.428	4.419e-07	-0.428	-5.549e-06	0.428	1.74e-06
0.429	1.035e-06	-0.429	-3.403e-07	0.429	3.346e-07	-0.429	-5.708e-06	0.429	4.412e-07	-0.429	-5.598e-06	0.429	1.789e-06
0.43	1.037e-06	-0.43	-3.429e-07	0.43	3.354e-07	-0.43	-5.937e-06	0.43	4.431e-07	-0.43	-5.647e-06	0.43	1.844e-06
0.431	1.038e-06	-0.431	-3.45e-07	0.431	3.366e-07	-0.431	-6.177e-06	0.431	4.428e-07	-0.431	-5.693e-06	0.431	1.904e-06
0.432	1.039e-06	-0.432	-3.454e-07	0.432	3.372e-07	-0.432	-6.418e-06	0.432	4.428e-07	-0.432	-5.738e-06	0.432	1.96e-06
0.433	1.041e-06	-0.433	-3.466e-07	0.433	3.379e-07	-0.433	-6.67e-06	0.433	4.438e-07	-0.433	-5.783e-06	0.433	2.02e-06
0.434	1.042e-06	-0.434	-3.486e-07	0.434	3.383e-07	-0.434	-6.93e-06	0.434	4.447e-07	-0.434	-5.832e-06	0.434	2.09e-06
0.435	1.044e-06	-0.435	-3.499e-07	0.435	3.395e-07	-0.435	-7.199e-06	0.435	4.445e-07	-0.435	-5.884e-06	0.435	2.153e-06
0.436	1.045e-06	-0.436	-3.511e-07	0.436	3.4e-07	-0.436	-7.473e-06	0.436	4.445e-07	-0.436	-5.927e-06	0.436	2.223e-06
0.437	1.046e-06	-0.437	-3.536e-07	0.437	3.41e-07	-0.437	-7.755e-06	0.437	4.471e-07	-0.437	-5.98e-06	0.437	2.295e-06
0.438	1.047e-06	-0.438	-3.541e-07	0.438	3.414e-07	-0.438	-8.041e-06	0.438	4.445e-07	-0.438	-6.024e-06	0.438	2.367e-06
0.439	1.049e-06	-0.439	-3.565e-07	0.439	3.418e-07	-0.439	-8.333e-06	0.439	4.44e-07	-0.439	-6.074e-06	0.439	2.438e-06
0.44	1.051e-06	-0.44	-3.577e-07	0.44	3.429e-07	-0.44	-8.635e-06	0.44	4.471e-07	-0.44	-6.126e-06	0.44	2.521e-06
0.441	1.052e-06	-0.441	-3.592e-07	0.441	3.434e-07	-0.441	-8.945e-06	0.441	4.452e-07	-0.441	-6.171e-06	0.441	2.602e-06
0.442	1.053e-06	-0.442	-3.605e-07	0.442	3.444e-07	-0.442	-9.258e-06	0.442	4.462e-07	-0.442	-6.223e-06	0.442	2.689e-06
0.443	1.055e-06	-0.443	-3.631e-07	0.443	3.453e-07	-0.443	-9.576e-06	0.443	4.469e-07	-0.443	-6.273e-06	0.443	2.78e-06
0.444	1.057e-06	-0.444	-3.639e-07	0.444	3.463e-07	-0.444	-9.906e-06	0.444	4.472e-07	-0.444	-6.317e-06	0.444	2.87e-06
0.445	1.057e-06	-0.445	-3.66e-07	0.445	3.464e-07	-0.445	-1.024e-05	0.445	4.455e-07	-0.445	-6.366e-06	0.445	2.961e-06
0.446	1.059e-06	-0.446	-3.676e-07	0.446	3.476e-07	-0.446	-1.057e-05	0.446	4.472e-07	-0.446	-6.413e-06	0.446	3.055e-06
0.447	1.062e-06	-0.447	-3.695e-07	0.447	3.482e-07	-0.447	-1.093e-05	0.447	4.466e-07	-0.447	-6.464e-06	0.447	3.166e-06
0.448	1.062e-06	-0.448	-3.703e-07	0.448	3.484e-07	-0.448	-1.127e-05	0.448	4.47e-07	-0.448	-6.51e-06	0.448	3.266e-06
0.449	1.064e-06	-0.449	-3.722e-07	0.449	3.497e-07	-0.449	-1.163e-05	0.449	4.463e-07	-0.449	-6.558e-06	0.449	3.372e-06
0.45	1.065e-06	-0.45	-3.738e-07	0.45	3.501e-07	-0.45	-1.2e-05	0.45	4.491e-07	-0.45	-6.615e-06	0.45	3.497e-06
0.451	1.067e-06	-0.451	-3.744e-07	0.451	3.511e-07	-0.451	-1.236e-05	0.451	4.484e-07	-0.451	-6.659e-06	0.451	3.61e-06
0.452	1.068e-06	-0.452	-3.762e-07	0.452	3.522e-07	-0.452	-1.273e-05	0.452	4.49e-07	-0.452	-6.709e-06	0.452	3.729e-06
0.453	1.07e-06	-0.453	-3.791e-07	0.453	3.525e-07	-0.453	-1.312e-05	0.453	4.501e-07	-0.453	-6.764e-06	0.453	3.859e-06
0.454	1.071e-06	-0.454	-3.793e-07	0.454	3.532e-07	-0.454	-1.35e-05	0.454	4.493e-07	-0.454	-6.811e-06	0.454	3.992e-06
0.455	1.073e-06	-0.455	-3.814e-07	0.455	3.542e-07	-0.455	-1.389e-05	0.455	4.488e-07	-0.455	-6.86e-06	0.455	4.122e-06
0.456	1.074e-06	-0.456	-3.835e-07	0.456	3.55e-07	-0.456	-1.429e-05	0.456	4.505e-07	-0.456	-6.913e-06	0.456	4.269e-06
0.457	1.076e-06	-0.457	-3.856e-07	0.457	3.554e-07	-0.457	-1.469e-05	0.457	4.498e-07	-0.457	-6.965e-06	0.457	4.416e-06
0.458	1.077e-06	-0.458	-3.867e-07	0.458	3.559e-07	-0.458	-1.509e-05	0.458	4.485e-07	-0.458	-7.011e-06	0.458	4.558e-06
0.459	1.079e-06	-0.459	-3.896e-07	0.459	3.564e-07	-0.459	-1.55e-05	0.459	4.51e-07	-0.459	-7.066e-06	0.459	4.718e-06
0.46	1.082e-06	-0.46	-3.903e-07	0.46	3.579e-07	-0.46	-1.591e-05	0.46	4.514e-07	-0.46	-7.118e-06	0.46	4.89e-06
0.461	1.082e-06	-0.461	-3.931e-07	0.461	3.581e-07	-0.461	-1.633e-05	0.461	4.513e-07	-0.461	-7.17e-06	0.461	5.06e-06
0.462	1.084e-06	-0.462	-3.943e-07	0.462	3.591e-07	-0.462	-1.674e-05	0.462	4.514e-07	-0.462	-7.223e-06	0.462	5.231e-06
0.463	1.086e-06	-0.463	-3.962e-07	0.463	3.597e-07	-0.463	-1.716e-05	0.463	4.514e-07	-0.463	-7.273e-06	0.463	5.424e-06
0.464	1.088e-06	-0.464	-3.98e-07	0.464	3.611e-07	-0.464	-1.758e-05	0.464	4.51e-07	-0.464	-7.324e-06	0.464	5.6e-06
0.465	1.089e-06	-0.465	-3.999e-07	0.465	3.615e-07	-0.465	-1.8e-05	0.465	4.521e-07	-0.465	-7.374e-06	0.465	5.789e-06
0.466	1.091e-06	-0.466	-4.021e-07	0.466	3.622e-07	-0.466	-1.843e-05	0.466	4.535e-07	-0.466	-7.427e-06	0.466	6.006e-06
0.467	1.092e-06	-0.467	-4.043e-07	0.467	3.624e-07	-0.467	-1.886e-05	0.467	4.526e-07	-0.467	-7.478e-06	0.467	6.208e-06
0.468	1.094e-06	-0.468	-4.059e-07	0.468	3.64e-07	-0.468	-1.931e-05	0.468	4.522e-07	-0.468	-7.528e-06	0.468	6.414e-06
0.469	1.096e-06	-0.469	-4.09e-07	0.469	3.642e-07	-0.469	-1.975e-05	0.469	4.536e-07	-0.469	-7.588e-06	0.469	6.648e-06
0.47	1.097e-06	-0.47	-4.107e-07	0.47	3.655e-07	-0.47	-2.017e-05	0.47	4.529e-07	-0.47	-7.634e-06	0.47	6.879e-06
0.471	1.098e-06	-0.471	-4.119e-07	0.471	3.666e-07	-0.471	-2.06e-05	0.471	4.522e-07	-0.471	-7.684e-06	0.471	7.1e-06
0.472	1.1e-06	-0.472	-4.148e-07	0.472	3.674e-07	-0.472	-2.102e-05	0.472	4.538e-07	-0.472	-7.744e-06	0.472	7.358e-06
0.473	1.102e-06	-0.473	-4.167e-07	0.473	3.683e-07	-0.473	-2.144e-05	0.473	4.526e-07	-0.473	-7.798e-06	0.473	7.621e-06
0.474	1.103e-06	-0.474	-4.184e-07	0.474	3.681e-07	-0.474	-2.186e-05	0.474	4.53e-07	-0.474	-7.85e-06	0.474	7.876e-06
0.475	1.105e-06	-0.475	-4.215e-07	0.475	3.695e-07	-0.475	-2.227e-05	0.475	4.548e-07	-0.475	-7.907e-06	0.475	8.154e-06
0.476	1.107e-06	-0.476	-4.232e-07	0.476	3.704e-07	-0.476	-2.268e-05	0.476	4.544e-07	-0.476	-7.959e-06	0.476	8.447e-06
0.477	1.108e-06	-0.477	-4.244e-07	0.477	3.707e-07	-0.477	-2.308e-05	0.477	4.543e-07	-0.477	-8.014e-06	0.477	8.727e-06
0.478	1.11e-06	-0.478	-4.265e-07	0.478	3.721e-07	-0.478	-2.348e-05	0.478	4.552e-07	-0.478	-8.07e-06	0.478	9.021e-06
0.479	1.112e-06	-0.479	-4.306e-07	0.479	3.735e-07	-0.479	-2.388e-05	0.479	4.56e-07	-0.479	-8.126e-06	0.479	9.352e-06
0.48	1.113e-06	-0.48	-4.312e-07	0.48	3.735e-07	-0.48	-2.427e-05	0.48	4.564e-07	-0.48	-8.178e-06	0.48	9.667e-06
0.481	1.114e-06	-0.481	-4.342e-07	0.481	3.742e-07	-0.481	-2.466e-05	0.481	4.558e-07	-0.481	-8.233e-06	0.481	9.993e-06
0.482	1.117e-06	-0.482	-4.362e-07	0.482	3.751e-07	-0.482	-2.506e-05	0.482	4.584e-07	-0.482	-8.294e-06	0.482	1.035e-05
0.483	1.119e-06	-0.483	-4.385e-07	0.483	3.763e-07	-0.483	-2.545e-05	0.483	4.57e-07	-0.483	-8.348e-06	0.483	1.07e-05
0.484	1.12e-06	-0.484	-4.401e-07	0.484	3.771e-07	-0.484	-2.584e-05	0.484	4.565e-07	-0.484	-8.402e-06	0.484	1.105e-05
0.485	1.122e-06	-0.485	-4.446e-07	0.485	3.78e-07	-0.485	-2.623e-05	0.485	4.584e-07	-0.485	-8.462e-06	0.485	1.144e-05
0.486	1.124e-06	-0.486	-4.46e-07	0.486	3.794e-07	-0.486	-2.663e-05	0.486	4.578e-07	-0.486	-8.519e-06	0.486	1.184e-05
0.487	1.125e-06	-0.487	-4.493e-07	0.487	3.791e-07	-0.487	-2.701e-05	0.487	4.571e-07	-0.487	-8.577e-06	0.487	1.224e-05
0.488	1.127e-06	-0.488	-4.51e-07	0.488	3.809e-07	-0.488	-2.739e-05	0.488	4.59e-07	-0.488	-8.635e-06	0.488	1.266e-05
0.489	1.129e-06	-0.489	-4.544e-07	0.489	3.815e-07	-0.489	-2.777e-05	0.489	4.581e-07	-0.489	-8.692e-06	0.489	1.31e-05
0.49	1.13e-06	-0.49	-4.553e-07	0.49	3.816e-07	-0.49	-2.813e-05	0.49	4.584e-07	-0.49	-8.75e-06	0.49	1.353e-05
0.491	1.132e-06	-0.491	-4.587e-07	0.491	3.828e-07	-0.491	-2.85e-05	0.491	4.588e-07	-0.491	-8.812e-06	0.491	1.397e-05
0.492	1.134e-06	-0.492	-4.621e-07	0.492	3.839e-07	-0.492	-2.888e-05	0.492	4.595e-07	-0.492	-8.868e-06	0.492	1.446e-05
0.493	1.135e-06	-0.493	-4.657e-07	0.493	3.848e-07	-0.493	-2.926e-05	0.493	4.6e-07	-0.493	-8.927e-06	0.493	1.493e-05
0.494	1.136e-06	-0.494	-4.672e-07	0.494	3.859e-07	-0.494	-2.965e-05	0.494	4.6e-07	-0.494	-8.987e-06	0.494	1.542e-05
0.495	1.138e-06	-0.495	-4.72e-07	0.495	3.873e-07	-0.495	-3.006e-05	0.495	4.605e-07	-0.495	-9.051e-06	0.495	1.596e-05
0.496	1.14e-06	-0.496	-4.741e-07	0.496	3.877e-07	-0.496	-3.046e-05	0.496	4.595e-07	-0.496	-9.106e-06	0.496	1.646e-05
0.497	1.141e-06	-0.497	-4.768e-07	0.497	3.879e-07	-0.497	-3.084e-05	0.497	4.606e-07	-0.497	-9.167e-06	0.497	1.698e-05
0.498	1.143e-06	-0.498	-4.8e-07	0.498	3.896e-07	-0.498	-3.123e-05	0.498	4.63e-07	-0.498	-9.232e-06	0.498	1.757e-05
0.499	1.145e-06	-0.499	-4.832e-07	0.499	3.906e-07	-0.499	-3.162e-05	0.499	4.607e-07	-0.499	-9.291e-06	0.499	1.814e-05
0.5	1.146e-06	-0.5	-4.857e-07	0.5	3.918e-07	-0.5	-3.201e-05	0.5	4.619e-07	-0.5	-9.349e-06	0.5	1.87e-05
0.501	1.147e-06	-0.501	-4.892e-07	0.501	3.927e-07	-0.501	-3.24e-05	0.501	4.632e-07	-0.501	-9.416e-06	0.501	1.934e-05
0.502	1.15e-06	-0.502	-4.913e-07	0.502	3.928e-07	-0.502	-3.279e-05	0.502	4.625e-07	-0.502	-9.476e-06	0.502	1.997e-05
0.503	1.15e-06	-0.503	-4.948e-07	0.503	3.946e-07	-0.503	-3.318e-05	0.503	4.613e-07	-0.503	-9.537e-06	0.503	2.058e-05
0.504	1.152e-06	-0.504	-4.989e-07	0.504	3.956e-07	-0.504	-3.356e-05	0.504	4.646e-07	-0.504	-9.6e-06	0.504	2.125e-05
0.505	1.154e-06	-0.505	-5.026e-07	0.505	3.962e-07	-0.505	-3.395e-05	0.505	4.629e-07	-0.505	-9.663e-06	0.505	2.193e-05
0.506	1.155e-06	-0.506	-5.046e-07	0.506	3.966e-07	-0.506	-3.432e-05	0.506	4.635e-07	-0.506	-9.726e-06	0.506	2.262e-05
0.507	1.156e-06	-0.507	-5.087e-07	0.507	3.983e-07	-0.507	-3.469e-05	0.507	4.63e-07	-0.507	-9.794e-06	0.507	2.334e-05
0.508	1.158e-06	-0.508	-5.123e-07	0.508	3.994e-07	-0.508	-3.507e-05	0.508	4.637e-07	-0.508	-9.859e-06	0.508	2.409e-05
0.509	1.16e-06	-0.509	-5.156e-07	0.509	3.999e-07	-0.509	-3.545e-05	0.509	4.625e-07	-0.509	-9.917e-06	0.509	2.482e-05
0.51	1.162e-06	-0.51	-5.183e-07	0.51	4.008e-07	-0.51	-3.583e-05	0.51	4.65e-07	-0.51	-9.985e-06	0.51	2.557e-05
0.511	1.164e-06	-0.511	-5.229e-07	0.511	4.021e-07	-0.511	-3.621e-05	0.511	4.653e-07	-0.511	-1.005e-05	0.511	2.638e-05
0.512	1.165e-06	-0.512	-5.251e-07	0.512	4.035e-07	-0.512	-3.66e-05	0.512	4.697e-07	-0.512	-1.013e-05	0.512	2.725e-05
0.513	1.167e-06	-0.513	-5.28e-07	0.513	4.047e-07	-0.513	-3.699e-05	0.513	4.673e-07	-0.513	-1.019e-05	0.513	2.815e-05
0.514	1.169e-06	-0.514	-5.307e-07	0.514	4.051e-07	-0.514	-3.736e-05	0.514	4.679e-07	-0.514	-1.026e-05	0.514	2.901e-05
0.515	1.17e-06	-0.515	-5.343e-07	0.515	4.063e-07	-0.515	-3.773e-05	0.515	4.654e-07	-0.515	-1.033e-05	0.515	2.985e-05
0.516	1.171e-06	-0.516	-5.373e-07	0.516	4.07e-07	-0.516	-3.807e-05	0.516	4.659e-07	-0.516	-1.039e-05	0.516	3.071e-05
0.517	1.173e-06	-0.517	-5.415e-07	0.517	4.081e-07	-0.517	-3.843e-05	0.517	4.674e-07	-0.517	-1.046e-05	0.517	3.162e-05
0.518	1.174e-06	-0.518	-5.437e-07	0.518	4.092e-07	-0.518	-3.877e-05	0.518	4.682e-07	-0.518	-1.052e-05	0.518	3.255e-05
0.519	1.176e-06	-0.519	-5.47e-07	0.519	4.094e-07	-0.519	-3.914e-05	0.519	4.657e-07	-0.519	-1.059e-05	0.519	3.348e-05
0.52	1.178e-06	-0.52	-5.504e-07	0.52	4.108e-07	-0.52	-3.949e-05	0.52	4.687e-07	-0.52	-1.066e-05	0.52	3.447e-05
0.521	1.179e-06	-0.521	-5.537e-07	0.521	4.116e-07	-0.521	-3.985e-05	0.521	4.681e-07	-0.521	-1.073e-05	0.521	3.548e-05
0.522	1.181e-06	-0.522	-5.567e-07	0.522	4.124e-07	-0.522	-4.018e-05	0.522	4.674e-07	-0.522	-1.079e-05	0.522	3.646e-05
0.523	1.183e-06	-0.523	-5.601e-07	0.523	4.137e-07	-0.523	-4.051e-05	0.523	4.699e-07	-0.523	-1.087e-05	0.523	3.748e-05
0.524	1.185e-06	-0.524	-5.632e-07	0.524	4.142e-07	-0.524	-4.083e-05	0.524	4.685e-07	-0.524	-1.094e-05	0.524	3.857e-05
0.525	1.186e-06	-0.525	-5.67e-07	0.525	4.16e-07	-0.525	-4.114e-05	0.525	4.682e-07	-0.525	-1.101e-05	0.525	3.963e-05
0.526	1.188e-06	-0.526	-5.699e-07	0.526	4.166e-07	-0.526	-4.146e-05	0.526	4.706e-07	-0.526	-1.107e-05	0.526	4.072e-05
0.527	1.19e-06	-0.527	-5.746e-07	0.527	4.179e-07	-0.527	-4.178e-05	0.527	4.694e-07	-0.527	-1.114e-05	0.527	4.189e-05
0.528	1.192e-06	-0.528	-5.773e-07	0.528	4.183e-07	-0.528	-4.21e-05	0.528	4.701e-07	-0.528	-1.121e-05	0.528	4.302e-05
0.529	1.194e-06	-0.529	-5.822e-07	0.529	4.195e-07	-0.529	-4.241e-05	0.529	4.693e-07	-0.529	-1.128e-05	0.529	4.416e-05
0.53	1.195e-06	-0.53	-5.859e-07	0.53	4.203e-07	-0.53	-4.274e-05	0.53	4.729e-07	-0.53	-1.135e-05	0.53	4.539e-05
0.531	1.197e-06	-0.531	-5.898e-07	0.531	4.218e-07	-0.531	-4.306e-05	0.531	4.717e-07	-0.531	-1.142e-05	0.531	4.66e-05
0.532	1.199e-06	-0.532	-5.925e-07	0.532	4.229e-07	-0.532	-4.336e-05	0.532	4.719e-07	-0.532	-1.149e-05	0.532	4.782e-05
0.533	1.201e-06	-0.533	-5.964e-07	0.533	4.242e-07	-0.533	-4.366e-05	0.533	4.735e-07	-0.533	-1.157e-05	0.533	4.912e-05
0.534	1.202e-06	-0.534	-5.998e-07	0.534	4.251e-07	-0.534	-4.396e-05	0.534	4.715e-07	-0.534	-1.163e-05	0.534	5.041e-05
0.535	1.203e-06	-0.535	-6.037e-07	0.535	4.261e-07	-0.535	-4.422e-05	0.535	4.716e-07	-0.535	-1.171e-05	0.535	5.166e-05
0.536	1.206e-06	-0.536	-6.074e-07	0.536	4.267e-07	-0.536	-4.448e-05	0.536	4.748e-07	-0.536	-1.178e-05	0.536	5.298e-05
0.537	1.207e-06	-0.537	-6.124e-07	0.537	4.277e-07	-0.537	-4.471e-05	0.537	4.744e-07	-0.537	-1.185e-05	0.537	5.437e-05
0.538	1.21e-06	-0.538	-6.156e-07	0.538	4.287e-07	-0.538	-4.492e-05	0.538	4.751e-07	-0.538	-1.193e-05	0.538	5.573e-05
0.539	1.21e-06	-0.539	-6.202e-07	0.539	4.298e-07	-0.539	-4.511e-05	0.539	4.753e-07	-0.539	-1.2e-05	0.539	5.713e-05
0.54	1.212e-06	-0.54	-6.245e-07	0.54	4.307e-07	-0.54	-4.527e-05	0.54	4.756e-07	-0.54	-1.207e-05	0.54	5.859e-05
0.541	1.214e-06	-0.541	-6.288e-07	0.541	4.312e-07	-0.541	-4.542e-05	0.541	4.752e-07	-0.541	-1.215e-05	0.541	6.001e-05
0.542	1.216e-06	-0.542	-6.324e-07	0.542	4.329e-07	-0.542	-4.558e-05	0.542	4.753e-07	-0.542	-1.223e-05	0.542	6.145e-05
0.543	1.218e-06	-0.543	-6.369e-07	0.543	4.34e-07	-0.543	-4.573e-05	0.543	4.764e-07	-0.543	-1.23e-05	0.543	6.298e-05
0.544	1.219e-06	-0.544	-6.401e-07	0.544	4.343e-07	-0.544	-4.585e-05	0.544	4.763e-07	-0.544	-1.237e-05	0.544	6.448e-05
0.545	1.221e-06	-0.545	-6.458e-07	0.545	4.35e-07	-0.545	-4.593e-05	0.545	4.76e-07	-0.545	-1.245e-05	0.545	6.598e-05
0.546	1.223e-06	-0.546	-6.495e-07	0.546	4.363e-07	-0.546	-4.599e-05	0.546	4.784e-07	-0.546	-1.252e-05	0.546	6.756e-05
0.547	1.224e-06	-0.547	-6.528e-07	0.547	4.379e-07	-0.547	-4.604e-05	0.547	4.766e-07	-0.547	-1.26e-05	0.547	6.911e-05
0.548	1.227e-06	-0.548	-6.569e-07	0.548	4.39e-07	-0.548	-4.611e-05	0.548	4.777e-07	-0.548	-1.267e-05	0.548	7.064e-05
0.549	1.229e-06	-0.549	-6.62e-07	0.549	4.4e-07	-0.549	-4.613e-05	0.549	4.804e-07	-0.549	-1.275e-05	0.549	7.226e-05
0.55	1.23e-06	-0.55	-6.651e-07	0.55	4.409e-07	-0.55	-4.613e-05	0.55	4.784e-07	-0.55	-1.283e-05	0.55	7.392e-05
0.551	1.232e-06	-0.551	-6.703e-07	0.551	4.42e-07	-0.551	-4.61e-05	0.551	4.777e-07	-0.551	-1.29e-05	0.551	7.554e-05
0.552	1.234e-06	-0.552	-6.749e-07	0.552	4.427e-07	-0.552	-4.605e-05	0.552	4.805e-07	-0.552	-1.298e-05	0.552	7.72e-05
0.553	1.236e-06	-0.553	-6.798e-07	0.553	4.436e-07	-0.553	-4.605e-05	0.553	4.806e-07	-0.553	-1.305e-05	0.553	7.891e-05
0.554	1.237e-06	-0.554	-6.825e-07	0.554	4.446e-07	-0.554	-4.605e-05	0.554	4.797e-07	-0.554	-1.313e-05	0.554	8.057e-05
0.555	1.239e-06	-0.555	-6.879e-07	0.555	4.457e-07	-0.555	-4.602e-05	0.555	4.804e-07	-0.555	-1.321e-05	0.555	8.227e-05
0.556	1.24e-06	-0.556	-6.915e-07	0.556	4.463e-07	-0.556	-4.593e-05	0.556	4.814e-07	-0.556	-1.329e-05	0.556	8.408e-05
0.557	1.242e-06	-0.557	-6.969e-07	0.557	4.477e-07	-0.557	-4.579e-05	0.557	4.809e-07	-0.557	-1.337e-05	0.557	8.584e-05
0.558	1.243e-06	-0.558	-7.019e-07	0.558	4.488e-07	-0.558	-4.561e-05	0.558	4.826e-07	-0.558	-1.344e-05	0.558	8.76e-05
0.559	1.245e-06	-0.559	-7.071e-07	0.559	4.496e-07	-0.559	-4.54e-05	0.559	4.836e-07	-0.559	-1.352e-05	0.559	8.943e-05
0.56	1.247e-06	-0.56	-7.125e-07	0.56	4.506e-07	-0.56	-4.518e-05	0.56	4.828e-07	-0.56	-1.36e-05	0.56	9.122e-05
0.561	1.248e-06	-0.561	-7.176e-07	0.561	4.519e-07	-0.561	-4.496e-05	0.561	4.829e-07	-0.561	-1.368e-05	0.561	9.303e-05
0.562	1.25e-06	-0.562	-7.235e-07	0.562	4.529e-07	-0.562	-4.471e-05	0.562	4.845e-07	-0.562	-1.376e-05	0.562	9.493e-05
0.563	1.252e-06	-0.563	-7.282e-07	0.563	4.543e-07	-0.563	-4.444e-05	0.563	4.847e-07	-0.563	-1.385e-05	0.563	9.682e-05
0.564	1.254e-06	-0.564	-7.329e-07	0.564	4.548e-07	-0.564	-4.418e-05	0.564	4.847e-07	-0.564	-1.392e-05	0.564	9.873e-05
0.565	1.256e-06	-0.565	-7.395e-07	0.565	4.557e-07	-0.565	-4.389e-05	0.565	4.868e-07	-0.565	-1.401e-05	0.565	0.0001006
0.566	1.257e-06	-0.566	-7.438e-07	0.566	4.571e-07	-0.566	-4.355e-05	0.566	4.862e-07	-0.566	-1.409e-05	0.566	0.0001026
0.567	1.259e-06	-0.567	-7.495e-07	0.567	4.577e-07	-0.567	-4.316e-05	0.567	4.859e-07	-0.567	-1.417e-05	0.567	0.0001044
0.568	1.26e-06	-0.568	-7.567e-07	0.568	4.587e-07	-0.568	-4.28e-05	0.568	4.877e-07	-0.568	-1.426e-05	0.568	0.0001064
0.569	1.262e-06	-0.569	-7.612e-07	0.569	4.596e-07	-0.569	-4.242e-05	0.569	4.863e-07	-0.569	-1.434e-05	0.569	0.0001084
0.57	1.263e-06	-0.57	-7.658e-07	0.57	4.609e-07	-0.57	-4.208e-05	0.57	4.877e-07	-0.57	-1.442e-05	0.57	0.0001104
0.571	1.265e-06	-0.571	-7.736e-07	0.571	4.623e-07	-0.571	-4.176e-05	0.571	4.884e-07	-0.571	-1.451e-05	0.571	0.0001123
0.572	1.267e-06	-0.572	-7.771e-07	0.572	4.623e-07	-0.572	-4.148e-05	0.572	4.881e-07	-0.572	-1.459e-05	0.572	0.0001144
0.573	1.268e-06	-0.573	-7.818e-07	0.573	4.638e-07	-0.573	-4.12e-05	0.573	4.88e-07	-0.573	-1.467e-05	0.573	0.0001164
0.574	1.27e-06	-0.574	-7.867e-07	0.574	4.649e-07	-0.574	-4.089e-05	0.574	4.894e-07	-0.574	-1.476e-05	0.574	0.0001184
0.575	1.272e-06	-0.575	-7.921e-07	0.575	4.668e-07	-0.575	-4.06e-05	0.575	4.901e-07	-0.575	-1.485e-05	0.575	0.0001204
0.576	1.273e-06	-0.576	-7.956e-07	0.576	4.672e-07	-0.576	-4.029e-05	0.576	4.897e-07	-0.576	-1.493e-05	0.576	0.0001225
0.577	1.275e-06	-0.577	-8.013e-07	0.577	4.674e-07	-0.577	-3.999e-05	0.577	4.91e-07	-0.577	-1.501e-05	0.577	0.0001245
0.578	1.276e-06	-0.578	-8.071e-07	0.578	4.687e-07	-0.578	-3.977e-05	0.578	4.919e-07	-0.578	-1.511e-05	0.578	0.0001266
0.579	1.278e-06	-0.579	-8.12e-07	0.579	4.695e-07	-0.579	-3.955e-05	0.579	4.917e-07	-0.579	-1.519e-05	0.579	0.0001287
0.58	1.279e-06	-0.58	-8.175e-07	0.58	4.71e-07	-0.58	-3.929e-05	0.58	4.917e-07	-0.58	-1.528e-05	0.58	0.0001307
0.581	1.282e-06	-0.581	-8.247e-07	0.581	4.722e-07	-0.581	-3.903e-05	0.581	4.93e-07	-0.581	-1.537e-05	0.581	0.0001329
0.582	1.283e-06	-0.582	-8.291e-07	0.582	4.732e-07	-0.582	-3.878e-05	0.582	4.935e-07	-0.582	-1.546e-05	0.582	0.000135
0.583	1.284e-06	-0.583	-8.352e-07	0.583	4.741e-07	-0.583	-3.858e-05	0.583	4.943e-07	-0.583	-1.555e-05	0.583	0.0001371
0.584	1.286e-06	-0.584	-8.407e-07	0.584	4.749e-07	-0.584	-3.84e-05	0.584	4.959e-07	-0.584	-1.564e-05	0.584	0.0001392
0.585	1.288e-06	-0.585	-8.47e-07	0.585	4.762e-07	-0.585	-3.826e-05	0.585	4.954e-07	-0.585	-1.574e-05	0.585	0.0001414
0.586	1.289e-06	-0.586	-8.535e-07	0.586	4.768e-07	-0.586	-3.814e-05	0.586	4.949e-07	-0.586	-1.583e-05	0.586	0.0001435
0.587	1.291e-06	-0.587	-8.606e-07	0.587	4.773e-07	-0.587	-3.802e-05	0.587	4.965e-07	-0.587	-1.592e-05	0.587	0.0001456
0.588	1.293e-06	-0.588	-8.664e-07	0.588	4.79e-07	-0.588	-3.787e-05	0.588	4.968e-07	-0.588	-1.601e-05	0.588	0.0001478
0.589	1.293e-06	-0.589	-8.734e-07	0.589	4.795e-07	-0.589	-3.768e-05	0.589	4.975e-07	-0.589	-1.611e-05	0.589	0.00015
0.59	1.296e-06	-0.59	-8.798e-07	0.59	4.8e-07	-0.59	-3.741e-05	0.59	4.978e-07	-0.59	-1.62e-05	0.59	0.0001522
0.591	1.298e-06	-0.591	-8.866e-07	0.591	4.812e-07	-0.591	-3.715e-05	0.591	4.987e-07	-0.591	-1.63e-05	0.591	0.0001544
0.592	1.299e-06	-0.592	-8.928e-07	0.592	4.823e-07	-0.59	-3.541e-05	0.592	4.978e-07	-0.592	-1.64e-05	0.592	0.0001565
0.593	1.301e-06	-0.593	-8.987e-07	0.593	4.838e-07	-0.589	-3.451e-05	0.593	4.975e-07	-0.593	-1.649e-05	0.593	0.0001587
0.594	1.303e-06	-0.594	-9.042e-07	0.594	4.848e-07	-0.588	-3.36e-05	0.594	5.003e-07	-0.594	-1.66e-05	0.594	0.0001609
0.595	1.304e-06	-0.595	-9.114e-07	0.595	4.847e-07	-0.587	-3.273e-05	0.595	4.987e-07	-0.595	-1.67e-05	0.595	0.0001631
0.596	1.306e-06	-0.596	-9.167e-07	0.596	4.868e-07	-0.586	-3.185e-05	0.596	4.992e-07	-0.596	-1.679e-05	0.596	0.0001652
0.597	1.308e-06	-0.597	-9.235e-07	0.597	4.874e-07	-0.585	-3.098e-05	0.597	5.02e-07	-0.597	-1.69e-05	0.597	0.0001675
0.598	1.309e-06	-0.598	-9.293e-07	0.598	4.878e-07	-0.584	-3.018e-05	0.598	5.015e-07	-0.598	-1.7e-05	0.598	0.0001697
0.599	1.311e-06	-0.599	-9.36e-07	0.599	4.891e-07	-0.583	-2.941e-05	0.599	5.009e-07	-0.599	-1.71e-05	0.599	0.0001718
0.6	1.314e-06	-0.6	-9.43e-07	0.6	4.898e-07	-0.582	-2.869e-05	0.6	5.035e-07	-0.6	-1.721e-05	0.6	0.000174
0.601	1.315e-06	-0.601	-9.503e-07	0.601	4.904e-07	-0.581	-2.804e-05	0.601	5.026e-07	-0.601	-1.732e-05	0.601	0.0001763
0.602	1.316e-06	-0.602	-9.567e-07	0.602	4.912e-07	-0.58	-2.745e-05	0.602	5.029e-07	-0.602	-1.742e-05	0.602	0.0001784
0.603	1.318e-06	-0.603	-9.645e-07	0.603	4.917e-07	-0.579	-2.683e-05	0.603	5.044e-07	-0.603	-1.753e-05	0.603	0.0001806
0.604	1.321e-06	-0.604	-9.719e-07	0.604	4.928e-07	-0.578	-2.618e-05	0.604	5.039e-07	-0.604	-1.765e-05	0.604	0.0001828
0.605	1.322e-06	-0.605	-9.812e-07	0.605	4.943e-07	-0.577	-2.556e-05	0.605	5.04e-07	-0.605	-1.776e-05	0.605	0.000185
0.606	1.323e-06	-0.606	-9.878e-07	0.606	4.948e-07	-0.576	-2.498e-05	0.606	5.057e-07	-0.606	-1.787e-05	0.606	0.0001871
0.607	1.326e-06	-0.607	-9.965e-07	0.607	4.963e-07	-0.575	-2.442e-05	0.607	5.06e-07	-0.607	-1.798e-05	0.607	0.0001894
0.608	1.327e-06	-0.608	-1.003e-06	0.608	4.963e-07	-0.574	-2.39e-05	0.608	5.067e-07	-0.608	-1.81e-05	0.608	0.0001915
0.609	1.328e-06	-0.609	-1.011e-06	0.609	4.98e-07	-0.573	-2.337e-05	0.609	5.065e-07	-0.609	-1.822e-05	0.609	0.0001937
0.61	1.331e-06	-0.61	-1.02e-06	0.61	4.993e-07	-0.572	-2.287e-05	0.61	5.088e-07	-0.61	-1.835e-05	0.61	0.0001959
0.611	1.332e-06	-0.611	-1.026e-06	0.611	4.998e-07	-0.571	-2.239e-05	0.611	5.086e-07	-0.611	-1.847e-05	0.611	0.0001981
0.612	1.334e-06	-0.612	-1.034e-06	0.612	5.007e-07	-0.57	-2.195e-05	0.612	5.077e-07	-0.612	-1.859e-05	0.612	0.0002002
0.613	1.336e-06	-0.613	-1.042e-06	0.613	5.014e-07	-0.569	-2.152e-05	0.613	5.102e-07	-0.613	-1.872e-05	0.613	0.0002024
0.614	1.337e-06	-0.614	-1.049e-06	0.614	5.016e-07	-0.568	-2.108e-05	0.614	5.086e-07	-0.614	-1.884e-05	0.614	0.0002045
0.615	1.339e-06	-0.615	-1.058e-06	0.615	5.023e-07	-0.567	-2.065e-05	0.615	5.097e-07	-0.615	-1.897e-05	0.615	0.0002066
0.616	1.341e-06	-0.616	-1.065e-06	0.616	5.038e-07	-0.566	-2.022e-05	0.616	5.127e-07	-0.616	-1.91e-05	0.616	0.0002087
0.617	1.342e-06	-0.617	-1.074e-06	0.617	5.04e-07	-0.565	-1.981e-05	0.617	5.107e-07	-0.617	-1.924e-05	0.617	0.0002108
0.618	1.344e-06	-0.618	-1.081e-06	0.618	5.055e-07	-0.564	-1.942e-05	0.618	5.119e-07	-0.618	-1.937e-05	0.618	0.0002128
0.619	1.346e-06	-0.619	-1.091e-06	0.619	5.06e-07	-0.563	-1.904e-05	0.619	5.138e-07	-0.619	-1.951e-05	0.619	0.0002148
0.62	1.349e-06	-0.62	-1.099e-06	0.62	5.073e-07	-0.562	-1.868e-05	0.62	5.149e-07	-0.62	-1.965e-05	0.62	0.0002168
0.621	1.35e-06	-0.621	-1.109e-06	0.621	5.079e-07	-0.561	-1.834e-05	0.621	5.134e-07	-0.621	-1.979e-05	0.621	0.0002188
0.622	1.351e-06	-0.622	-1.118e-06	0.622	5.088e-07	-0.56	-1.802e-05	0.622	5.154e-07	-0.622	-1.993e-05	0.622	0.0002207
0.623	1.353e-06	-0.623	-1.128e-06	0.623	5.101e-07	-0.559	-1.77e-05	0.623	5.164e-07	-0.623	-2.008e-05	0.623	0.0002226
0.624	1.354e-06	-0.624	-1.136e-06	0.624	5.106e-07	-0.558	-1.739e-05	0.624	5.162e-07	-0.624	-2.023e-05	0.624	0.0002244
0.625	1.356e-06	-0.625	-1.144e-06	0.625	5.109e-07	-0.557	-1.709e-05	0.625	5.157e-07	-0.625	-2.038e-05	0.625	0.0002262
0.626	1.358e-06	-0.626	-1.153e-06	0.626	5.116e-07	-0.556	-1.68e-05	0.626	5.186e-07	-0.626	-2.054e-05	0.626	0.000228
0.627	1.36e-06	-0.627	-1.162e-06	0.627	5.129e-07	-0.555	-1.652e-05	0.627	5.173e-07	-0.627	-2.069e-05	0.627	0.0002297
0.628	1.362e-06	-0.628	-1.17e-06	0.628	5.138e-07	-0.554	-1.624e-05	0.628	5.182e-07	-0.628	-2.084e-05	0.628	0.0002314
0.629	1.363e-06	-0.629	-1.18e-06	0.629	5.144e-07	-0.553	-1.596e-05	0.629	5.208e-07	-0.629	-2.101e-05	0.629	0.0002331
0.63	1.365e-06	-0.63	-1.188e-06	0.63	5.159e-07	-0.552	-1.569e-05	0.63	5.193e-07	-0.63	-2.117e-05	0.63	0.0002348
0.631	1.366e-06	-0.631	-1.198e-06	0.631	5.166e-07	-0.551	-1.543e-05	0.631	5.191e-07	-0.631	-2.134e-05	0.631	0.0002364
0.632	1.368e-06	-0.632	-1.209e-06	0.632	5.173e-07	-0.55	-1.516e-05	0.632	5.217e-07	-0.632	-2.151e-05	0.632	0.0002379
0.633	1.37e-06	-0.633	-1.221e-06	0.633	5.187e-07	-0.549	-1.49e-05	0.633	5.208e-07	-0.633	-2.168e-05	0.633	0.0002395
0.634	1.372e-06	-0.634	-1.231e-06	0.634	5.193e-07	-0.548	-1.464e-05	0.634	5.224e-07	-0.634	-2.185e-05	0.634	0.000241
0.635	1.375e-06	-0.635	-1.242e-06	0.635	5.204e-07	-0.547	-1.439e-05	0.635	5.238e-07	-0.635	-2.203e-05	0.635	0.0002425
0.636	1.376e-06	-0.636	-1.253e-06	0.636	5.211e-07	-0.546	-1.413e-05	0.636	5.232e-07	-0.636	-2.221e-05	0.636	0.000244
0.637	1.377e-06	-0.637	-1.262e-06	0.637	5.214e-07	-0.545	-1.388e-05	0.637	5.223e-07	-0.637	-2.239e-05	0.637	0.0002454
0.638	1.379e-06	-0.638	-1.272e-06	0.638	5.22e-07	-0.544	-1.362e-05	0.638	5.247e-07	-0.638	-2.258e-05	0.638	0.0002467
0.639	1.381e-06	-0.639	-1.282e-06	0.639	5.233e-07	-0.543	-1.338e-05	0.639	5.254e-07	-0.639	-2.277e-05	0.639	0.0002481
0.64	1.383e-06	-0.64	-1.291e-06	0.64	5.239e-07	-0.542	-1.314e-05	0.64	5.261e-07	-0.64	-2.296e-05	0.64	0.0002494
0.641	1.385e-06	-0.641	-1.301e-06	0.641	5.245e-07	-0.541	-1.292e-05	0.641	5.258e-07	-0.641	-2.315e-05	0.641	0.0002507
0.642	1.387e-06	-0.642	-1.312e-06	0.642	5.259e-07	-0.54	-1.269e-05	0.642	5.285e-07	-0.642	-2.336e-05	0.642	0.0002519
0.643	1.388e-06	-0.643	-1.323e-06	0.643	5.258e-07	-0.539	-1.249e-05	0.643	5.273e-07	-0.643	-2.356e-05	0.643	0.0002531
0.644	1.39e-06	-0.644	-1.334e-06	0.644	5.27e-07	-0.538	-1.229e-05	0.644	5.267e-07	-0.644	-2.376e-05	0.644	0.0002542
0.645	1.392e-06	-0.645	-1.347e-06	0.645	5.279e-07	-0.537	-1.209e-05	0.645	5.294e-07	-0.645	-2.397e-05	0.645	0.0002553
0.646	1.394e-06	-0.646	-1.359e-06	0.646	5.286e-07	-0.536	-1.19e-05	0.646	5.304e-07	-0.646	-2.418e-05	0.646	0.0002563
0.647	1.395e-06	-0.647	-1.37e-06	0.647	5.298e-07	-0.535	-1.172e-05	0.647	5.293e-07	-0.647	-2.439e-05	0.647	0.0002573
0.648	1.398e-06	-0.648	-1.382e-06	0.648	5.304e-07	-0.534	-1.154e-05	0.648	5.321e-07	-0.648	-2.461e-05	0.648	0.0002582
0.649	1.399e-06	-0.649	-1.393e-06	0.649	5.309e-07	-0.533	-1.136e-05	0.649	5.308e-07	-0.649	-2.483e-05	0.649	0.0002592
0.65	1.4e-06	-0.65	-1.403e-06	0.65	5.324e-07	-0.532	-1.118e-05	0.65	5.317e-07	-0.65	-2.505e-05	0.65	0.00026
0.651	1.402e-06	-0.651	-1.413e-06	0.651	5.331e-07	-0.531	-1.1e-05	0.651	5.333e-07	-0.651	-2.528e-05	0.651	0.0002608
0.652	1.405e-06	-0.652	-1.425e-06	0.652	5.344e-07	-0.53	-1.083e-05	0.652	5.34e-07	-0.652	-2.552e-05	0.652	0.0002616
0.653	1.406e-06	-0.653	-1.438e-06	0.653	5.349e-07	-0.529	-1.066e-05	0.653	5.328e-07	-0.653	-2.575e-05	0.653	0.0002622
0.654	1.407e-06	-0.654	-1.45e-06	0.654	5.354e-07	-0.528	-1.049e-05	0.654	5.347e-07	-0.654	-2.599e-05	0.654	0.0002629
0.655	1.41e-06	-0.655	-1.465e-06	0.655	5.363e-07	-0.527	-1.033e-05	0.655	5.356e-07	-0.655	-2.624e-05	0.655	0.0002635
0.656	1.411e-06	-0.656	-1.477e-06	0.656	5.368e-07	-0.526	-1.018e-05	0.656	5.358e-07	-0.656	-2.647e-05	0.656	0.000264
0.657	1.413e-06	-0.657	-1.492e-06	0.657	5.374e-07	-0.525	-1.002e-05	0.657	5.356e-07	-0.657	-2.672e-05	0.657	0.0002645
0.658	1.416e-06	-0.658	-1.503e-06	0.658	5.385e-07	-0.524	-9.863e-06	0.658	5.378e-07	-0.658	-2.698e-05	0.658	0.000265
0.659	1.418e-06	-0.659	-1.516e-06	0.659	5.396e-07	-0.523	-9.712e-06	0.659	5.366e-07	-0.659	-2.723e-05	0.659	0.0002654
0.66	1.42e-06	-0.66	-1.526e-06	0.66	5.406e-07	-0.522	-9.568e-06	0.66	5.382e-07	-0.66	-2.749e-05	0.66	0.0002657
0.661	1.422e-06	-0.661	-1.539e-06	0.661	5.415e-07	-0.521	-9.424e-06	0.661	5.394e-07	-0.661	-2.775e-05	0.661	0.000266
0.662	1.424e-06	-0.662	-1.551e-06	0.662	5.425e-07	-0.52	-9.282e-06	0.662	5.388e-07	-0.662	-2.802e-05	0.662	0.0002663
0.663	1.426e-06	-0.663	-1.565e-06	0.663	5.431e-07	-0.519	-9.145e-06	0.663	5.391e-07	-0.663	-2.828e-05	0.663	0.0002664
0.664	1.428e-06	-0.664	-1.579e-06	0.664	5.433e-07	-0.518	-9.01e-06	0.664	5.41e-07	-0.664	-2.856e-05	0.664	0.0002665
0.665	1.43e-06	-0.665	-1.596e-06	0.665	5.441e-07	-0.517	-8.873e-06	0.665	5.406e-07	-0.665	-2.883e-05	0.665	0.0002666
0.666	1.432e-06	-0.666	-1.61e-06	0.666	5.457e-07	-0.516	-8.738e-06	0.666	5.434e-07	-0.666	-2.911e-05	0.666	0.0002666
0.667	1.435e-06	-0.667	-1.625e-06	0.667	5.465e-07	-0.515	-8.605e-06	0.667	5.435e-07	-0.667	-2.938e-05	0.667	0.0002666
0.668	1.437e-06	-0.668	-1.637e-06	0.668	5.474e-07	-0.514	-8.473e-06	0.668	5.441e-07	-0.668	-2.966e-05	0.668	0.0002665
0.669	1.438e-06	-0.669	-1.651e-06	0.669	5.482e-07	-0.513	-8.347e-06	0.669	5.431e-07	-0.669	-2.994e-05	0.669	0.0002663
0.67	1.44e-06	-0.67	-1.664e-06	0.67	5.482e-07	-0.512	-8.218e-06	0.67	5.456e-07	-0.67	-3.021e-05	0.67	0.000266
0.671	1.444e-06	-0.671	-1.679e-06	0.671	5.495e-07	-0.511	-8.09e-06	0.671	5.464e-07	-0.671	-3.05e-05	0.671	0.0002658
0.672	1.445e-06	-0.672	-1.696e-06	0.672	5.507e-07	-0.51	-7.964e-06	0.672	5.458e-07	-0.672	-3.078e-05	0.672	0.0002654
0.673	1.448e-06	-0.673	-1.713e-06	0.673	5.505e-07	-0.509	-7.841e-06	0.673	5.458e-07	-0.673	-3.106e-05	0.673	0.000265
0.674	1.449e-06	-0.674	-1.729e-06	0.674	5.521e-07	-0.508	-7.718e-06	0.674	5.493e-07	-0.674	-3.135e-05	0.674	0.0002646
0.675	1.451e-06	-0.675	-1.745e-06	0.675	5.525e-07	-0.507	-7.602e-06	0.675	5.475e-07	-0.675	-3.163e-05	0.675	0.0002641
0.676	1.453e-06	-0.676	-1.757e-06	0.676	5.54e-07	-0.506	-7.486e-06	0.676	5.48e-07	-0.676	-3.191e-05	0.676	0.0002635
0.677	1.456e-06	-0.677	-1.771e-06	0.677	5.55e-07	-0.505	-7.373e-06	0.677	5.509e-07	-0.677	-3.22e-05	0.677	0.0002629
0.678	1.457e-06	-0.678	-1.784e-06	0.678	5.557e-07	-0.504	-7.262e-06	0.678	5.492e-07	-0.678	-3.249e-05	0.678	0.0002622
0.679	1.459e-06	-0.679	-1.8e-06	0.679	5.564e-07	-0.503	-7.155e-06	0.679	5.496e-07	-0.679	-3.277e-05	0.679	0.0002615
0.68	1.461e-06	-0.68	-1.816e-06	0.68	5.57e-07	-0.502	-7.045e-06	0.68	5.52e-07	-0.68	-3.306e-05	0.68	0.0002607
0.681	1.464e-06	-0.681	-1.834e-06	0.681	5.585e-07	-0.501	-6.935e-06	0.681	5.519e-07	-0.681	-3.336e-05	0.681	0.0002599
0.682	1.465e-06	-0.682	-1.848e-06	0.682	5.588e-07	-0.5	-6.828e-06	0.682	5.522e-07	-0.682	-3.365e-05	0.682	0.000259
0.683	1.468e-06	-0.683	-1.865e-06	0.683	5.596e-07	-0.499	-6.724e-06	0.683	5.54e-07	-0.683	-3.394e-05	0.683	0.0002581
0.684	1.47e-06	-0.684	-1.881e-06	0.684	5.601e-07	-0.498	-6.619e-06	0.684	5.551e-07	-0.684	-3.423e-05	0.684	0.0002572
0.685	1.472e-06	-0.685	-1.898e-06	0.685	5.615e-07	-0.497	-6.516e-06	0.685	5.541e-07	-0.685	-3.452e-05	0.685	0.0002562
0.686	1.474e-06	-0.686	-1.913e-06	0.686	5.624e-07	-0.496	-6.414e-06	0.686	5.551e-07	-0.686	-3.482e-05	0.686	0.0002551
0.687	1.478e-06	-0.687	-1.932e-06	0.687	5.63e-07	-0.495	-6.315e-06	0.687	5.57e-07	-0.687	-3.512e-05	0.687	0.0002541
0.688	1.479e-06	-0.688	-1.948e-06	0.688	5.639e-07	-0.494	-6.221e-06	0.688	5.562e-07	-0.688	-3.542e-05	0.688	0.000253
0.689	1.48e-06	-0.689	-1.968e-06	0.689	5.65e-07	-0.493	-6.126e-06	0.689	5.564e-07	-0.689	-3.571e-05	0.689	0.0002518
0.69	1.483e-06	-0.69	-1.985e-06	0.69	5.655e-07	-0.492	-6.025e-06	0.69	5.597e-07	-0.69	-3.602e-05	0.69	0.0002507
0.691	1.485e-06	-0.691	-2.002e-06	0.691	5.661e-07	-0.491	-5.932e-06	0.691	5.595e-07	-0.691	-3.632e-05	0.691	0.0002495
0.692	1.487e-06	-0.692	-2.016e-06	0.692	5.673e-07	-0.49	-5.837e-06	0.692	5.597e-07	-0.692	-3.662e-05	0.692	0.0002483
0.693	1.489e-06	-0.693	-2.034e-06	0.693	5.685e-07	-0.489	-5.745e-06	0.693	5.613e-07	-0.693	-3.693e-05	0.693	0.0002471
0.694	1.491e-06	-0.694	-2.052e-06	0.694	5.684e-07	-0.488	-5.655e-06	0.694	5.609e-07	-0.694	-3.724e-05	0.694	0.0002459
0.695	1.493e-06	-0.695	-2.07e-06	0.695	5.694e-07	-0.487	-5.564e-06	0.695	5.613e-07	-0.695	-3.753e-05	0.695	0.0002446
0.696	1.496e-06	-0.696	-2.089e-06	0.696	5.71e-07	-0.486	-5.473e-06	0.696	5.638e-07	-0.696	-3.785e-05	0.696	0.0002433
0.697	1.498e-06	-0.697	-2.108e-06	0.697	5.721e-07	-0.485	-5.385e-06	0.697	5.629e-07	-0.697	-3.816e-05	0.697	0.000242
0.698	1.499e-06	-0.698	-2.126e-06	0.698	5.726e-07	-0.484	-5.296e-06	0.698	5.644e-07	-0.698	-3.847e-05	0.698	0.0002407
0.699	1.502e-06	-0.699	-2.143e-06	0.699	5.74e-07	-0.483	-5.209e-06	0.699	5.66e-07	-0.699	-3.877e-05	0.699	0.0002393
0.7	1.504e-06	-0.7	-2.161e-06	0.7	5.75e-07	-0.482	-5.128e-06	0.7	5.663e-07	-0.7	-3.909e-05	0.7	0.000238
0.701	1.506e-06	-0.701	-2.181e-06	0.701	5.762e-07	-0.481	-5.042e-06	0.701	5.653e-07	-0.701	-3.94e-05	0.701	0.0002367
0.702	1.508e-06	-0.702	-2.201e-06	0.702	5.763e-07	-0.48	-4.958e-06	0.702	5.673e-07	-0.702	-3.971e-05	0.702	0.0002353
0.703	1.51e-06	-0.703	-2.223e-06	0.703	5.782e-07	-0.479	-4.876e-06	0.703	5.688e-07	-0.703	-4.003e-05	0.703	0.000234
0.704	1.512e-06	-0.704	-2.241e-06	0.704	5.783e-07	-0.478	-4.794e-06	0.704	5.683e-07	-0.704	-4.034e-05	0.704	0.0002326
0.705	1.515e-06	-0.705	-2.256e-06	0.705	5.792e-07	-0.477	-4.712e-06	0.705	5.691e-07	-0.705	-4.065e-05	0.705	0.0002313
0.706	1.517e-06	-0.706	-2.275e-06	0.706	5.801e-07	-0.476	-4.635e-06	0.706	5.729e-07	-0.706	-4.098e-05	0.706	0.00023
0.707	1.519e-06	-0.707	-2.294e-06	0.707	5.808e-07	-0.475	-4.555e-06	0.707	5.705e-07	-0.707	-4.13e-05	0.707	0.0002286
0.708	1.521e-06	-0.708	-2.313e-06	0.708	5.819e-07	-0.474	-4.479e-06	0.708	5.72e-07	-0.708	-4.161e-05	0.708	0.0002273
0.709	1.524e-06	-0.709	-2.335e-06	0.709	5.838e-07	-0.473	-4.404e-06	0.709	5.742e-07	-0.709	-4.194e-05	0.709	0.000226
0.71	1.526e-06	-0.71	-2.355e-06	0.71	5.834e-07	-0.472	-4.326e-06	0.71	5.739e-07	-0.71	-4.225e-05	0.71	0.0002247
0.711	1.528e-06	-0.711	-2.373e-06	0.711	5.849e-07	-0.471	-4.252e-06	0.711	5.745e-07	-0.711	-4.257e-05	0.711	0.0002234
0.712	1.531e-06	-0.712	-2.392e-06	0.712	5.867e-07	-0.47	-4.181e-06	0.712	5.769e-07	-0.712	-4.289e-05	0.712	0.0002222
0.713	1.533e-06	-0.713	-2.414e-06	0.713	5.87e-07	-0.469	-4.106e-06	0.713	5.767e-07	-0.713	-4.321e-05	0.713	0.0002209
0.714	1.535e-06	-0.714	-2.435e-06	0.714	5.881e-07	-0.468	-4.035e-06	0.714	5.767e-07	-0.714	-4.353e-05	0.714	0.0002196
0.715	1.539e-06	-0.715	-2.458e-06	0.715	5.896e-07	-0.467	-3.963e-06	0.715	5.788e-07	-0.715	-4.385e-05	0.715	0.0002184
0.716	1.541e-06	-0.716	-2.478e-06	0.716	5.903e-07	-0.466	-3.893e-06	0.716	5.793e-07	-0.716	-4.417e-05	0.716	0.0002172
0.717	1.544e-06	-0.717	-2.497e-06	0.717	5.914e-07	-0.465	-3.824e-06	0.717	5.858e-07	-0.717	-4.452e-05	0.717	0.000216
0.718	1.547e-06	-0.718	-2.516e-06	0.718	5.926e-07	-0.464	-3.756e-06	0.718	5.835e-07	-0.718	-4.485e-05	0.718	0.0002148
0.719	1.549e-06	-0.719	-2.538e-06	0.719	5.937e-07	-0.463	-3.691e-06	0.719	5.846e-07	-0.719	-4.517e-05	0.719	0.0002136
0.72	1.551e-06	-0.72	-2.557e-06	0.72	5.945e-07	-0.462	-3.623e-06	0.72	5.832e-07	-0.72	-4.548e-05	0.72	0.0002124
0.721	1.553e-06	-0.721	-2.58e-06	0.721	5.948e-07	-0.461	-3.558e-06	0.721	5.834e-07	-0.721	-4.58e-05	0.721	0.0002112
0.722	1.557e-06	-0.722	-2.602e-06	0.722	5.965e-07	-0.46	-3.488e-06	0.722	5.86e-07	-0.722	-4.612e-05	0.722	0.0002101
0.723	1.559e-06	-0.723	-2.622e-06	0.723	5.971e-07	-0.459	-3.425e-06	0.723	5.866e-07	-0.723	-4.643e-05	0.723	0.000209
0.724	1.561e-06	-0.724	-2.64e-06	0.724	5.982e-07	-0.458	-3.36e-06	0.724	5.867e-07	-0.724	-4.674e-05	0.724	0.0002079
0.725	1.563e-06	-0.725	-2.664e-06	0.725	5.996e-07	-0.457	-3.295e-06	0.725	5.899e-07	-0.725	-4.706e-05	0.725	0.0002068
0.726	1.567e-06	-0.726	-2.689e-06	0.726	6.002e-07	-0.456	-3.234e-06	0.726	5.891e-07	-0.726	-4.737e-05	0.726	0.0002057
0.727	1.569e-06	-0.727	-2.712e-06	0.727	6.012e-07	-0.455	-3.177e-06	0.727	5.896e-07	-0.727	-4.767e-05	0.727	0.0002046
0.728	1.572e-06	-0.728	-2.732e-06	0.728	6.032e-07	-0.454	-3.111e-06	0.728	5.93e-07	-0.728	-4.799e-05	0.728	0.0002036
0.729	1.574e-06	-0.729	-2.753e-06	0.729	6.041e-07	-0.453	-3.051e-06	0.729	5.918e-07	-0.729	-4.829e-05	0.729	0.0002025
0.73	1.577e-06	-0.73	-2.773e-06	0.73	6.047e-07	-0.452	-2.993e-06	0.73	5.927e-07	-0.73	-4.859e-05	0.73	0.0002015
0.731	1.58e-06	-0.731	-2.798e-06	0.731	6.053e-07	-0.451	-2.937e-06	0.731	5.947e-07	-0.731	-4.89e-05	0.731	0.0002005
0.732	1.583e-06	-0.732	-2.821e-06	0.732	6.072e-07	-0.45	-2.877e-06	0.732	5.952e-07	-0.732	-4.92e-05	0.732	0.0001995
0.733	1.585e-06	-0.733	-2.843e-06	0.733	6.086e-07	-0.449	-2.821e-06	0.733	5.959e-07	-0.733	-4.949e-05	0.733	0.0001985
0.734	1.588e-06	-0.734	-2.865e-06	0.734	6.088e-07	-0.448	-2.764e-06	0.734	5.977e-07	-0.734	-4.979e-05	0.734	0.0001976
0.735	1.591e-06	-0.735	-2.888e-06	0.735	6.098e-07	-0.447	-2.712e-06	0.735	5.989e-07	-0.735	-5.009e-05	0.735	0.0001967
0.736	1.593e-06	-0.736	-2.911e-06	0.736	6.108e-07	-0.446	-2.654e-06	0.736	5.989e-07	-0.736	-5.038e-05	0.736	0.0001957
0.737	1.596e-06	-0.737	-2.935e-06	0.737	6.119e-07	-0.445	-2.6e-06	0.737	6.007e-07	-0.737	-5.067e-05	0.737	0.0001948
0.738	1.599e-06	-0.738	-2.959e-06	0.738	6.133e-07	-0.444	-2.544e-06	0.738	6.03e-07	-0.738	-5.096e-05	0.738	0.0001939
0.739	1.601e-06	-0.739	-2.982e-06	0.739	6.138e-07	-0.443	-2.493e-06	0.739	6.017e-07	-0.739	-5.125e-05	0.739	0.000193
0.74	1.604e-06	-0.74	-3.001e-06	0.74	6.155e-07	-0.442	-2.442e-06	0.74	6.029e-07	-0.74	-5.152e-05	0.74	0.0001921
0.741	1.608e-06	-0.741	-3.027e-06	0.741	6.167e-07	-0.441	-2.388e-06	0.741	6.067e-07	-0.741	-5.18e-05	0.741	0.0001913
0.742	1.61e-06	-0.742	-3.052e-06	0.742	6.177e-07	-0.44	-2.339e-06	0.742	6.06e-07	-0.742	-5.208e-05	0.742	0.0001905
0.743	1.612e-06	-0.743	-3.076e-06	0.743	6.181e-07	-0.439	-2.288e-06	0.743	6.069e-07	-0.743	-5.235e-05	0.743	0.0001896
0.744	1.615e-06	-0.744	-3.099e-06	0.744	6.196e-07	-0.438	-2.242e-06	0.744	6.105e-07	-0.744	-5.263e-05	0.744	0.0001888
0.745	1.618e-06	-0.745	-3.124e-06	0.745	6.209e-07	-0.437	-2.193e-06	0.745	6.096e-07	-0.745	-5.289e-05	0.745	0.000188
0.746	1.621e-06	-0.746	-3.147e-06	0.746	6.22e-07	-0.436	-2.143e-06	0.746	6.099e-07	-0.746	-5.315e-05	0.746	0.0001872
0.747	1.624e-06	-0.747	-3.176e-06	0.747	6.235e-07	-0.435	-2.097e-06	0.747	6.123e-07	-0.747	-5.341e-05	0.747	0.0001864
0.748	1.626e-06	-0.748	-3.2e-06	0.748	6.243e-07	-0.434	-2.048e-06	0.748	6.126e-07	-0.748	-5.368e-05	0.748	0.0001857
0.749	1.629e-06	-0.749	-3.223e-06	0.749	6.249e-07	-0.433	-2.004e-06	0.749	6.127e-07	-0.749	-5.393e-05	0.749	0.0001849
0.75	1.632e-06	-0.75	-3.243e-06	0.75	6.262e-07	-0.432	-1.962e-06	0.75	6.145e-07	-0.75	-5.418e-05	0.75	0.0001841
0.751	1.634e-06	-0.751	-3.268e-06	0.751	6.274e-07	-0.431	-1.915e-06	0.751	6.165e-07	-0.751	-5.443e-05	0.751	0.0001834
0.752	1.637e-06	-0.752	-3.294e-06	0.752	6.285e-07	-0.43	-1.874e-06	0.752	6.161e-07	-0.752	-5.468e-05	0.752	0.0001827
0.753	1.64e-06	-0.753	-3.319e-06	0.753	6.295e-07	-0.429	-1.83e-06	0.753	6.179e-07	-0.753	-5.492e-05	0.753	0.000182
0.754	1.644e-06	-0.754	-3.345e-06	0.754	6.306e-07	-0.428	-1.787e-06	0.754	6.211e-07	-0.754	-5.517e-05	0.754	0.0001813
0.755	1.645e-06	-0.755	-3.373e-06	0.755	6.315e-07	-0.427	-1.75e-06	0.755	6.205e-07	-0.755	-5.54e-05	0.755	0.0001806
0.756	1.648e-06	-0.756	-3.398e-06	0.756	6.325e-07	-0.426	-1.709e-06	0.756	6.209e-07	-0.756	-5.563e-05	0.756	0.0001799
0.757	1.652e-06	-0.757	-3.427e-06	0.757	6.337e-07	-0.425	-1.666e-06	0.757	6.248e-07	-0.757	-5.587e-05	0.757	0.0001792
0.758	1.655e-06	-0.758	-3.454e-06	0.758	6.35e-07	-0.424	-1.629e-06	0.758	6.246e-07	-0.758	-5.61e-05	0.758	0.0001786
0.759	1.657e-06	-0.759	-3.479e-06	0.759	6.364e-07	-0.423	-1.59e-06	0.759	6.248e-07	-0.759	-5.631e-05	0.759	0.0001779
0.76	1.661e-06	-0.76	-3.506e-06	0.76	6.375e-07	-0.422	-1.55e-06	0.76	6.278e-07	-0.76	-5.654e-05	0.76	0.0001773
0.761	1.665e-06	-0.761	-3.534e-06	0.761	6.388e-07	-0.421	-1.516e-06	0.761	6.273e-07	-0.761	-5.676e-05	0.761	0.0001766
0.762	1.667e-06	-0.762	-3.561e-06	0.762	6.401e-07	-0.42	-1.482e-06	0.762	6.286e-07	-0.762	-5.698e-05	0.762	0.000176
0.763	1.671e-06	-0.763	-3.588e-06	0.763	6.406e-07	-0.419	-1.443e-06	0.763	6.314e-07	-0.763	-5.719e-05	0.763	0.0001754
0.764	1.675e-06	-0.764	-3.617e-06	0.764	6.423e-07	-0.418	-1.407e-06	0.764	6.322e-07	-0.764	-5.739e-05	0.764	0.0001748
0.765	1.678e-06	-0.765	-3.647e-06	0.765	6.436e-07	-0.417	-1.376e-06	0.765	6.336e-07	-0.765	-5.76e-05	0.765	0.0001742
0.766	1.681e-06	-0.766	-3.675e-06	0.766	6.45e-07	-0.416	-1.342e-06	0.766	6.35e-07	-0.766	-5.779e-05	0.766	0.0001736
0.767	1.685e-06	-0.767	-3.702e-06	0.767	6.464e-07	-0.415	-1.306e-06	0.767	6.367e-07	-0.767	-5.8e-05	0.767	0.000173
0.768	1.689e-06	-0.768	-3.726e-06	0.768	6.466e-07	-0.414	-1.276e-06	0.768	6.38e-07	-0.768	-5.819e-05	0.768	0.0001724
0.769	1.692e-06	-0.769	-3.753e-06	0.769	6.478e-07	-0.413	-1.245e-06	0.769	6.389e-07	-0.769	-5.838e-05	0.769	0.0001719
0.77	1.697e-06	-0.77	-3.784e-06	0.77	6.494e-07	-0.412	-1.209e-06	0.77	6.419e-07	-0.77	-5.857e-05	0.77	0.0001713
0.771	1.7e-06	-0.771	-3.813e-06	0.771	6.501e-07	-0.411	-1.177e-06	0.771	6.403e-07	-0.771	-5.876e-05	0.771	0.0001708
0.772	1.703e-06	-0.772	-3.841e-06	0.772	6.512e-07	-0.41	-1.15e-06	0.772	6.429e-07	-0.772	-5.893e-05	0.772	0.0001702
0.773	1.708e-06	-0.773	-3.872e-06	0.773	6.526e-07	-0.409	-1.12e-06	0.773	6.46e-07	-0.773	-5.912e-05	0.773	0.0001697
0.774	1.711e-06	-0.774	-3.903e-06	0.774	6.54e-07	-0.408	-1.091e-06	0.774	6.461e-07	-0.774	-5.929e-05	0.774	0.0001692
0.775	1.714e-06	-0.775	-3.933e-06	0.775	6.551e-07	-0.407	-1.063e-06	0.775	6.464e-07	-0.775	-5.946e-05	0.775	0.0001687
0.776	1.718e-06	-0.776	-3.962e-06	0.776	6.562e-07	-0.406	-1.036e-06	0.776	6.497e-07	-0.776	-5.963e-05	0.776	0.0001681
0.777	1.722e-06	-0.777	-3.991e-06	0.777	6.567e-07	-0.405	-1.009e-06	0.777	6.501e-07	-0.777	-5.979e-05	0.777	0.0001676
0.778	1.726e-06	-0.778	-4.023e-06	0.778	6.582e-07	-0.404	-9.815e-07	0.778	6.506e-07	-0.778	-5.994e-05	0.778	0.0001671
0.779	1.73e-06	-0.779	-4.055e-06	0.779	6.595e-07	-0.403	-9.533e-07	0.779	6.531e-07	-0.779	-6.01e-05	0.779	0.0001666
0.78	1.734e-06	-0.78	-4.085e-06	0.78	6.605e-07	-0.402	-9.277e-07	0.78	6.55e-07	-0.78	-6.026e-05	0.78	0.0001661
0.781	1.737e-06	-0.781	-4.117e-06	0.781	6.613e-07	-0.401	-9.043e-07	0.781	6.539e-07	-0.781	-6.041e-05	0.781	0.0001657
0.782	1.741e-06	-0.782	-4.151e-06	0.782	6.624e-07	-0.4	-8.817e-07	0.782	6.565e-07	-0.782	-6.055e-05	0.782	0.0001652
0.783	1.745e-06	-0.783	-4.183e-06	0.783	6.636e-07	-0.399	-8.558e-07	0.783	6.593e-07	-0.783	-6.07e-05	0.783	0.0001647
0.784	1.748e-06	-0.784	-4.211e-06	0.784	6.651e-07	-0.398	-8.322e-07	0.784	6.587e-07	-0.784	-6.083e-05	0.784	0.0001643
0.785	1.752e-06	-0.785	-4.242e-06	0.785	6.659e-07	-0.397	-8.109e-07	0.785	6.602e-07	-0.785	-6.096e-05	0.785	0.0001638
0.786	1.755e-06	-0.786	-4.276e-06	0.786	6.669e-07	-0.396	-7.892e-07	0.786	6.626e-07	-0.786	-6.111e-05	0.786	0.0001634
0.787	1.76e-06	-0.787	-4.309e-06	0.787	6.681e-07	-0.395	-7.694e-07	0.787	6.637e-07	-0.787	-6.123e-05	0.787	0.0001629
0.788	1.764e-06	-0.788	-4.338e-06	0.788	6.697e-07	-0.394	-7.48e-07	0.788	6.649e-07	-0.788	-6.136e-05	0.788	0.0001625
0.789	1.768e-06	-0.789	-4.373e-06	0.789	6.708e-07	-0.393	-7.237e-07	0.789	6.688e-07	-0.789	-6.149e-05	0.789	0.000162
0.79	1.772e-06	-0.79	-4.408e-06	0.79	6.715e-07	-0.392	-7.029e-07	0.79	6.672e-07	-0.79	-6.161e-05	0.79	0.0001616
0.791	1.776e-06	-0.791	-4.44e-06	0.791	6.729e-07	-0.391	-6.835e-07	0.791	6.688e-07	-0.791	-6.172e-05	0.791	0.0001612
0.792	1.78e-06	-0.792	-4.471e-06	0.792	6.741e-07	-0.39	-6.632e-07	0.792	6.719e-07	-0.792	-6.184e-05	0.792	0.0001608
0.793	1.785e-06	-0.793	-4.508e-06	0.793	6.757e-07	-0.389	-6.458e-07	0.793	6.722e-07	-0.793	-6.195e-05	0.793	0.0001604
0.794	1.789e-06	-0.794	-4.542e-06	0.794	6.763e-07	-0.388	-6.282e-07	0.794	6.753e-07	-0.794	-6.206e-05	0.794	0.00016
0.795	1.793e-06	-0.795	-4.575e-06	0.795	6.778e-07	-0.387	-6.094e-07	0.795	6.762e-07	-0.795	-6.217e-05	0.795	0.0001595
0.796	1.798e-06	-0.796	-4.611e-06	0.796	6.788e-07	-0.386	-5.917e-07	0.796	6.77e-07	-0.796	-6.227e-05	0.796	0.0001592
0.797	1.802e-06	-0.797	-4.649e-06	0.797	6.795e-07	-0.385	-5.75e-07	0.797	6.782e-07	-0.797	-6.237e-05	0.797	0.0001588
0.798	1.806e-06	-0.798	-4.68e-06	0.798	6.81e-07	-0.384	-5.582e-07	0.798	6.806e-07	-0.798	-6.247e-05	0.798	0.0001584
0.799	1.811e-06	-0.799	-4.715e-06	0.799	6.827e-07	-0.383	-5.423e-07	0.799	6.829e-07	-0.799	-6.256e-05	0.799	0.000158
0.8	1.816e-06	-0.8	-4.751e-06	0.8	6.836e-07	-0.382	-5.272e-07	0.8	6.829e-07	-0.8	-6.264e-05	0.8	0.0001576
0.801	1.821e-06	-0.801	-4.787e-06	0.801	6.847e-07	-0.381	-5.108e-07	0.801	6.84e-07	-0.801	-6.273e-05	0.801	0.0001572
0.802	1.826e-06	-0.802	-4.823e-06	0.802	6.858e-07	-0.38	-4.93e-07	0.802	6.872e-07	-0.802	-6.282e-05	0.802	0.0001569
0.803	1.83e-06	-0.803	-4.86e-06	0.803	6.875e-07	-0.379	-4.777e-07	0.803	6.869e-07	-0.803	-6.29e-05	0.803	0.0001565
0.804	1.835e-06	-0.804	-4.899e-06	0.804	6.89e-07	-0.378	-4.623e-07	0.804	6.89e-07	-0.804	-6.298e-05	0.804	0.0001561
0.805	1.84e-06	-0.805	-4.934e-06	0.805	6.904e-07	-0.377	-4.463e-07	0.805	6.934e-07	-0.805	-6.306e-05	0.805	0.0001558
0.806	1.844e-06	-0.806	-4.97e-06	0.806	6.923e-07	-0.376	-4.336e-07	0.806	6.933e-07	-0.806	-6.313e-05	0.806	0.0001554
0.807	1.849e-06	-0.807	-5.008e-06	0.807	6.931e-07	-0.375	-4.207e-07	0.807	6.949e-07	-0.807	-6.319e-05	0.807	0.0001551
0.808	1.855e-06	-0.808	-5.045e-06	0.808	6.944e-07	-0.374	-4.077e-07	0.808	6.985e-07	-0.808	-6.326e-05	0.808	0.0001547
0.809	1.859e-06	-0.809	-5.081e-06	0.809	6.956e-07	-0.373	-3.958e-07	0.809	7.002e-07	-0.809	-6.333e-05	0.809	0.0001544
0.81	1.864e-06	-0.81	-5.121e-06	0.81	6.973e-07	-0.372	-3.849e-07	0.81	7.01e-07	-0.81	-6.339e-05	0.81	0.0001541
0.811	1.869e-06	-0.811	-5.158e-06	0.811	6.99e-07	-0.371	-3.738e-07	0.811	7.053e-07	-0.811	-6.346e-05	0.811	0.0001537
0.812	1.873e-06	-0.812	-5.192e-06	0.812	7.009e-07	-0.37	-3.63e-07	0.812	7.068e-07	-0.812	-6.351e-05	0.812	0.0001534
0.813	1.878e-06	-0.813	-5.231e-06	0.813	7.022e-07	-0.369	-3.533e-07	0.813	7.088e-07	-0.813	-6.357e-05	0.813	0.0001531
0.814	1.883e-06	-0.814	-5.269e-06	0.814	7.039e-07	-0.368	-3.429e-07	0.814	7.122e-07	-0.814	-6.362e-05	0.814	0.0001527
0.815	1.889e-06	-0.815	-5.309e-06	0.815	7.06e-07	-0.367	-3.313e-07	0.815	7.141e-07	-0.815	-6.368e-05	0.815	0.0001524
0.816	1.894e-06	-0.816	-5.348e-06	0.816	7.072e-07	-0.366	-3.205e-07	0.816	7.16e-07	-0.816	-6.372e-05	0.816	0.0001521
0.817	1.9e-06	-0.817	-5.388e-06	0.817	7.086e-07	-0.365	-3.106e-07	0.817	7.19e-07	-0.817	-6.377e-05	0.817	0.0001518
0.818	1.905e-06	-0.818	-5.426e-06	0.818	7.103e-07	-0.364	-2.991e-07	0.818	7.229e-07	-0.818	-6.382e-05	0.818	0.0001515
0.819	1.91e-06	-0.819	-5.467e-06	0.819	7.122e-07	-0.363	-2.901e-07	0.819	7.196e-07	-0.819	-6.385e-05	0.819	0.0001512
0.82	1.914e-06	-0.82	-5.507e-06	0.82	7.134e-07	-0.362	-2.806e-07	0.82	7.236e-07	-0.82	-6.388e-05	0.82	0.0001509
0.821	1.921e-06	-0.821	-5.548e-06	0.821	7.156e-07	-0.361	-2.689e-07	0.821	7.298e-07	-0.821	-6.392e-05	0.821	0.0001506
0.822	1.928e-06	-0.822	-5.589e-06	0.822	7.179e-07	-0.36	-2.6e-07	0.822	7.314e-07	-0.822	-6.396e-05	0.822	0.0001503
0.823	1.933e-06	-0.823	-5.632e-06	0.823	7.194e-07	-0.359	-2.495e-07	0.823	7.344e-07	-0.823	-6.399e-05	0.823	0.00015
0.824	1.939e-06	-0.824	-5.669e-06	0.824	7.218e-07	-0.358	-2.391e-07	0.824	7.4e-07	-0.824	-6.402e-05	0.824	0.0001497
0.825	1.946e-06	-0.825	-5.713e-06	0.825	7.231e-07	-0.357	-2.305e-07	0.825	7.409e-07	-0.825	-6.405e-05	0.825	0.0001494
0.826	1.951e-06	-0.826	-5.757e-06	0.826	7.258e-07	-0.356	-2.205e-07	0.826	7.435e-07	-0.826	-6.408e-05	0.826	0.0001491
0.827	1.957e-06	-0.827	-5.797e-06	0.827	7.274e-07	-0.355	-2.124e-07	0.827	7.479e-07	-0.827	-6.41e-05	0.827	0.0001489
0.828	1.963e-06	-0.828	-5.841e-06	0.828	7.301e-07	-0.354	-2.043e-07	0.828	7.508e-07	-0.828	-6.412e-05	0.828	0.0001486
0.829	1.969e-06	-0.829	-5.882e-06	0.829	7.311e-07	-0.353	-1.973e-07	0.829	7.525e-07	-0.829	-6.415e-05	0.829	0.0001483
0.83	1.975e-06	-0.83	-5.922e-06	0.83	7.331e-07	-0.352	-1.9e-07	0.83	7.578e-07	-0.83	-6.416e-05	0.83	0.0001481
0.831	1.982e-06	-0.831	-5.967e-06	0.831	7.362e-07	-0.351	-1.815e-07	0.831	7.609e-07	-0.831	-6.418e-05	0.831	0.0001478
0.832	1.987e-06	-0.832	-6.007e-06	0.832	7.372e-07	-0.35	-1.758e-07	0.832	7.624e-07	-0.832	-6.419e-05	0.832	0.0001475
0.833	1.993e-06	-0.833	-6.05e-06	0.833	7.392e-07	-0.349	-1.693e-07	0.833	7.673e-07	-0.833	-6.42e-05	0.833	0.0001473
0.834	1.999e-06	-0.834	-6.097e-06	0.834	7.419e-07	-0.348	-1.616e-07	0.834	7.712e-07	-0.834	-6.422e-05	0.834	0.000147
0.835	2.006e-06	-0.835	-6.139e-06	0.835	7.431e-07	-0.347	-1.56e-07	0.835	7.733e-07	-0.835	-6.422e-05	0.835	0.0001467
0.836	2.012e-06	-0.836	-6.18e-06	0.836	7.468e-07	-0.346	-1.499e-07	0.836	7.766e-07	-0.836	-6.423e-05	0.836	0.0001465
0.837	2.019e-06	-0.837	-6.228e-06	0.837	7.49e-07	-0.345	-1.433e-07	0.837	7.818e-07	-0.837	-6.424e-05	0.837	0.0001462
0.838	2.025e-06	-0.838	-6.271e-06	0.838	7.498e-07	-0.344	-1.368e-07	0.838	7.837e-07	-0.838	-6.424e-05	0.838	0.000146
0.839	2.032e-06	-0.839	-6.312e-06	0.839	7.523e-07	-0.343	-1.322e-07	0.839	7.876e-07	-0.839	-6.424e-05	0.839	0.0001457
0.84	2.039e-06	-0.84	-6.358e-06	0.84	7.548e-07	-0.342	-1.254e-07	0.84	7.946e-07	-0.84	-6.424e-05	0.84	0.0001455
0.841	2.047e-06	-0.841	-6.402e-06	0.841	7.568e-07	-0.341	-1.197e-07	0.841	7.943e-07	-0.841	-6.424e-05	0.841	0.0001453
0.842	2.053e-06	-0.842	-6.448e-06	0.842	7.588e-07	-0.34	-1.145e-07	0.842	7.981e-07	-0.842	-6.424e-05	0.842	0.000145
0.843	2.06e-06	-0.843	-6.493e-06	0.843	7.608e-07	-0.339	-1.083e-07	0.843	8.043e-07	-0.843	-6.423e-05	0.843	0.0001448
0.844	2.067e-06	-0.844	-6.537e-06	0.844	7.626e-07	-0.338	-1.031e-07	0.844	8.082e-07	-0.844	-6.423e-05	0.844	0.0001446
0.845	2.075e-06	-0.845	-6.587e-06	0.845	7.649e-07	-0.337	-9.866e-08	0.845	8.128e-07	-0.845	-6.422e-05	0.845	0.0001443
0.846	2.082e-06	-0.846	-6.63e-06	0.846	7.671e-07	-0.336	-9.37e-08	0.846	8.18e-07	-0.846	-6.421e-05	0.846	0.0001441
0.847	2.09e-06	-0.847	-6.675e-06	0.847	7.693e-07	-0.335	-8.728e-08	0.847	8.226e-07	-0.847	-6.42e-05	0.847	0.0001439
0.848	2.096e-06	-0.848	-6.721e-06	0.848	7.716e-07	-0.334	-8.407e-08	0.848	8.26e-07	-0.846	-6.261e-05	0.848	0.0001436
0.849	2.104e-06	-0.849	-6.764e-06	0.849	7.736e-07	-0.333	-7.912e-08	0.849	8.301e-07	-0.845	-6.206e-05	0.849	0.0001434
0.85	2.111e-06	-0.85	-6.81e-06	0.85	7.759e-07	-0.332	-7.319e-08	0.85	8.38e-07	-0.844	-6.152e-05	0.85	0.0001432
0.851	2.118e-06	-0.851	-6.857e-06	0.851	7.782e-07	-0.331	-6.988e-08	0.851	8.412e-07	-0.843	-6.102e-05	0.851	0.000143
0.852	2.125e-06	-0.852	-6.901e-06	0.852	7.802e-07	-0.33	-6.473e-08	0.852	8.461e-07	-0.842	-6.054e-05	0.852	0.0001428
0.853	2.133e-06	-0.853	-6.949e-06	0.853	7.82e-07	-0.329	-6.103e-08	0.853	8.531e-07	-0.841	-6.008e-05	0.853	0.0001426
0.854	2.14e-06	-0.854	-6.992e-06	0.854	7.851e-07	-0.328	-5.792e-08	0.854	8.573e-07	-0.84	-5.963e-05	0.854	0.0001424
0.855	2.146e-06	-0.855	-7.038e-06	0.855	7.868e-07	-0.327	-5.452e-08	0.855	8.62e-07	-0.839	-5.92e-05	0.855	0.0001422
0.856	2.155e-06	-0.856	-7.088e-06	0.856	7.895e-07	-0.326	-4.966e-08	0.856	8.698e-07	-0.838	-5.878e-05	0.856	0.000142
0.857	2.164e-06	-0.857	-7.132e-06	0.857	7.923e-07	-0.325	-4.635e-08	0.857	8.741e-07	-0.837	-5.836e-05	0.857	0.0001417
0.858	2.172e-06	-0.858	-7.178e-06	0.858	7.941e-07	-0.324	-4.237e-08	0.858	8.797e-07	-0.836	-5.796e-05	0.858	0.0001415
0.859	2.181e-06	-0.859	-7.227e-06	0.859	7.962e-07	-0.323	-3.867e-08	0.859	8.875e-07	-0.835	-5.757e-05	0.859	0.0001413
0.86	2.19e-06	-0.86	-7.271e-06	0.86	7.989e-07	-0.322	-3.498e-08	0.86	8.941e-07	-0.834	-5.717e-05	0.86	0.0001411
0.861	2.198e-06	-0.861	-7.321e-06	0.861	8.009e-07	-0.321	-3.099e-08	0.861	8.986e-07	-0.833	-5.68e-05	0.861	0.000141
0.862	2.206e-06	-0.862	-7.366e-06	0.862	8.031e-07	-0.32	-2.759e-08	0.862	9.056e-07	-0.832	-5.642e-05	0.862	0.0001408
0.863	2.215e-06	-0.863	-7.411e-06	0.863	8.061e-07	-0.319	-2.273e-08	0.863	9.132e-07	-0.831	-5.604e-05	0.863	0.0001406
0.864	2.224e-06	-0.864	-7.458e-06	0.864	8.08e-07	-0.318	-2.108e-08	0.864	9.19e-07	-0.83	-5.568e-05	0.864	0.0001404
0.865	2.233e-06	-0.865	-7.504e-06	0.865	8.108e-07	-0.317	-1.758e-08	0.865	9.26e-07	-0.829	-5.532e-05	0.865	0.0001402
0.866	2.241e-06	-0.866	-7.557e-06	0.866	8.136e-07	-0.316	-1.301e-08	0.866	9.361e-07	-0.828	-5.497e-05	0.866	0.00014
0.867	2.25e-06	-0.867	-7.602e-06	0.867	8.159e-07	-0.315	-1.067e-08	0.867	9.399e-07	-0.827	-5.461e-05	0.867	0.0001398
0.868	2.258e-06	-0.868	-7.646e-06	0.868	8.192e-07	-0.314	-7.564e-09	0.868	9.475e-07	-0.826	-5.427e-05	0.868	0.0001396
0.869	2.268e-06	-0.869	-7.696e-06	0.869	8.21e-07	-0.313	-3.675e-09	0.869	9.587e-07	-0.825	-5.393e-05	0.869	0.0001395
0.87	2.277e-06	-0.87	-7.742e-06	0.87	8.236e-07	-0.312	-9.528e-10	0.87	9.674e-07	-0.824	-5.359e-05	0.87	0.0001393
0.871	2.286e-06	-0.871	-7.794e-06	0.871	8.255e-07	-0.311	1.478e-09	0.871	9.743e-07	-0.823	-5.326e-05	0.871	0.0001391
0.872	2.295e-06	-0.872	-7.842e-06	0.872	8.294e-07	-0.31	4.88e-09	0.872	9.846e-07	-0.822	-5.292e-05	0.872	0.0001389
0.873	2.304e-06	-0.873	-7.889e-06	0.873	8.319e-07	-0.309	7.7e-09	0.873	9.927e-07	-0.821	-5.259e-05	0.873	0.0001388
0.874	2.313e-06	-0.874	-7.938e-06	0.874	8.343e-07	-0.308	1.023e-08	0.874	1e-06	-0.82	-5.227e-05	0.874	0.0001386
0.875	2.323e-06	-0.875	-7.987e-06	0.875	8.374e-07	-0.307	1.324e-08	0.875	1.011e-06	-0.819	-5.195e-05	0.875	0.0001384
0.876	2.332e-06	-0.876	-8.037e-06	0.876	8.4e-07	-0.306	1.606e-08	0.876	1.021e-06	-0.818	-5.162e-05	0.876	0.0001383
0.877	2.341e-06	-0.877	-8.086e-06	0.877	8.436e-07	-0.305	2.102e-08	0.877	1.029e-06	-0.817	-5.132e-05	0.877	0.0001381
0.878	2.35e-06	-0.878	-8.132e-06	0.878	8.463e-07	-0.304	2.316e-08	0.878	1.04e-06	-0.816	-5.101e-05	0.878	0.0001379
0.879	2.36e-06	-0.879	-8.183e-06	0.879	8.488e-07	-0.303	2.51e-08	0.879	1.052e-06	-0.815	-5.069e-05	0.879	0.0001378
0.88	2.369e-06	-0.88	-8.23e-06	0.88	8.515e-07	-0.302	2.646e-08	0.88	1.059e-06	-0.814	-5.038e-05	0.88	0.0001376
0.881	2.377e-06	-0.881	-8.281e-06	0.881	8.545e-07	-0.301	2.889e-08	0.881	1.071e-06	-0.813	-5.007e-05	0.881	0.0001374
0.882	2.388e-06	-0.882	-8.331e-06	0.882	8.574e-07	-0.3	3.21e-08	0.882	1.086e-06	-0.812	-4.976e-05	0.882	0.0001373
0.883	2.398e-06	-0.883	-8.378e-06	0.883	8.601e-07	-0.299	3.327e-08	0.883	1.094e-06	-0.811	-4.946e-05	0.883	0.0001366
0.884	2.408e-06	-0.884	-8.425e-06	0.884	8.623e-07	-0.298	3.589e-08	0.884	1.106e-06	-0.81	-4.916e-05	0.882	0.0001363
0.885	2.419e-06	-0.885	-8.476e-06	0.885	8.653e-07	-0.297	3.9e-08	0.885	1.12e-06	-0.809	-4.886e-05	0.881	0.0001361
0.886	2.43e-06	-0.886	-8.529e-06	0.886	8.678e-07	-0.296	4.105e-08	0.886	1.132e-06	-0.808	-4.856e-05	0.88	0.0001359
0.887	2.439e-06	-0.887	-8.576e-06	0.887	8.704e-07	-0.295	4.211e-08	0.887	1.143e-06	-0.807	-4.826e-05	0.879	0.0001357
0.888	2.451e-06	-0.888	-8.623e-06	0.888	8.736e-07	-0.294	4.542e-08	0.888	1.157e-06	-0.806	-4.797e-05	0.878	0.0001356
0.889	2.461e-06	-0.889	-8.671e-06	0.889	8.766e-07	-0.293	4.746e-08	0.889	1.168e-06	-0.805	-4.767e-05	0.877	0.0001354
0.89	2.471e-06	-0.89	-8.719e-06	0.89	8.794e-07	-0.292	4.805e-08	0.89	1.182e-06	-0.804	-4.739e-05	0.876	0.0001352
0.891	2.482e-06	-0.891	-8.77e-06	0.891	8.824e-07	-0.291	5.096e-08	0.891	1.198e-06	-0.803	-4.709e-05	0.875	0.0001351
0.892	2.493e-06	-0.892	-8.819e-06	0.892	8.857e-07	-0.29	5.32e-08	0.892	1.213e-06	-0.802	-4.68e-05	0.874	0.0001349
0.893	2.503e-06	-0.893	-8.867e-06	0.893	8.883e-07	-0.289	5.446e-08	0.893	1.227e-06	-0.801	-4.652e-05	0.873	0.0001347
0.894	2.514e-06	-0.894	-8.914e-06	0.894	8.912e-07	-0.288	5.728e-08	0.894	1.243e-06	-0.8	-4.623e-05	0.872	0.0001346
0.895	2.526e-06	-0.895	-8.962e-06	0.895	8.938e-07	-0.287	5.913e-08	0.895	1.259e-06	-0.799	-4.595e-05	0.871	0.0001344
0.896	2.537e-06	-0.896	-9.013e-06	0.896	8.964e-07	-0.286	6.039e-08	0.896	1.277e-06	-0.798	-4.566e-05	0.87	0.0001343
0.897	2.548e-06	-0.897	-9.062e-06	0.897	8.994e-07	-0.285	6.214e-08	0.897	1.292e-06	-0.797	-4.538e-05	0.869	0.0001341
0.898	2.559e-06	-0.898	-9.11e-06	0.898	9.028e-07	-0.284	6.496e-08	0.898	1.311e-06	-0.796	-4.509e-05	0.868	0.000134
0.899	2.57e-06	-0.899	-9.158e-06	0.899	9.054e-07	-0.283	6.574e-08	0.899	1.327e-06	-0.795	-4.481e-05	0.867	0.0001338
0.9	2.58e-06	-0.9	-9.204e-06	0.9	9.078e-07	-0.282	6.797e-08	0.9	1.345e-06	-0.794	-4.453e-05	0.866	0.0001337
0.901	2.592e-06	-0.901	-9.257e-06	0.901	9.107e-07	-0.281	7.05e-08	0.901	1.367e-06	-0.793	-4.425e-05	0.865	0.0001335
0.902	2.603e-06	-0.902	-9.306e-06	0.902	9.139e-07	-0.28	7.177e-08	0.902	1.384e-06	-0.792	-4.397e-05	0.864	0.0001334
0.903	2.613e-06	-0.903	-9.357e-06	0.903	9.163e-07	-0.279	7.274e-08	0.903	1.404e-06	-0.791	-4.369e-05	0.863	0.0001332
0.904	2.625e-06	-0.904	-9.41e-06	0.904	9.195e-07	-0.278	7.556e-08	0.904	1.427e-06	-0.79	-4.341e-05	0.862	0.0001331
0.905	2.638e-06	-0.905	-9.46e-06	0.905	9.221e-07	-0.277	7.692e-08	0.905	1.448e-06	-0.789	-4.313e-05	0.861	0.000133
0.906	2.65e-06	-0.906	-9.51e-06	0.906	9.245e-07	-0.276	7.77e-08	0.906	1.468e-06	-0.788	-4.285e-05	0.86	0.0001328
0.907	2.664e-06	-0.907	-9.558e-06	0.907	9.276e-07	-0.275	7.993e-08	0.907	1.491e-06	-0.787	-4.257e-05	0.859	0.0001327
0.908	2.678e-06	-0.908	-9.607e-06	0.908	9.315e-07	-0.274	8.159e-08	0.908	1.513e-06	-0.786	-4.23e-05	0.858	0.0001326
0.909	2.69e-06	-0.909	-9.657e-06	0.909	9.343e-07	-0.273	8.353e-08	0.909	1.535e-06	-0.785	-4.202e-05	0.857	0.0001324
0.91	2.703e-06	-0.91	-9.708e-06	0.91	9.362e-07	-0.272	8.44e-08	0.91	1.56e-06	-0.784	-4.175e-05	0.856	0.0001323
0.911	2.716e-06	-0.911	-9.76e-06	0.911	9.395e-07	-0.271	8.703e-08	0.911	1.587e-06	-0.783	-4.147e-05	0.855	0.0001322
0.912	2.728e-06	-0.912	-9.808e-06	0.912	9.428e-07	-0.27	8.771e-08	0.912	1.609e-06	-0.782	-4.119e-05	0.854	0.0001321
0.913	2.742e-06	-0.913	-9.859e-06	0.913	9.458e-07	-0.269	8.878e-08	0.913	1.633e-06	-0.781	-4.092e-05	0.853	0.0001319
0.914	2.755e-06	-0.914	-9.91e-06	0.914	9.494e-07	-0.268	9.092e-08	0.914	1.662e-06	-0.78	-4.064e-05	0.852	0.0001318
0.915	2.767e-06	-0.915	-9.961e-06	0.915	9.525e-07	-0.267	9.199e-08	0.915	1.69e-06	-0.779	-4.036e-05	0.851	0.0001317
0.916	2.781e-06	-0.916	-1.001e-05	0.916	9.553e-07	-0.266	9.325e-08	0.916	1.718e-06	-0.778	-4.009e-05	0.85	0.0001316
0.917	2.794e-06	-0.917	-1.006e-05	0.917	9.585e-07	-0.265	9.539e-08	0.917	1.75e-06	-0.777	-3.981e-05	0.849	0.0001314
0.918	2.807e-06	-0.918	-1.011e-05	0.918	9.618e-07	-0.264	9.656e-08	0.918	1.776e-06	-0.776	-3.954e-05	0.848	0.0001313
0.919	2.82e-06	-0.919	-1.016e-05	0.919	9.648e-07	-0.263	9.84e-08	0.919	1.805e-06	-0.775	-3.926e-05	0.847	0.0001312
0.92	2.834e-06	-0.92	-1.021e-05	0.92	9.675e-07	-0.262	9.996e-08	0.92	1.841e-06	-0.774	-3.898e-05	0.846	0.0001311
0.921	2.848e-06	-0.921	-1.027e-05	0.921	9.712e-07	-0.261	1.021e-07	0.921	1.873e-06	-0.773	-3.871e-05	0.845	0.000131
0.922	2.865e-06	-0.922	-1.032e-05	0.922	9.75e-07	-0.26	1.035e-07	0.922	1.915e-06	-0.772	-3.843e-05	0.844	0.0001308
0.923	2.88e-06	-0.923	-1.037e-05	0.923	9.778e-07	-0.259	1.047e-07	0.923	1.946e-06	-0.771	-3.816e-05	0.843	0.0001307
0.924	2.895e-06	-0.924	-1.041e-05	0.924	9.815e-07	-0.258	1.068e-07	0.924	1.981e-06	-0.77	-3.788e-05	0.842	0.0001306
0.925	2.909e-06	-0.925	-1.047e-05	0.925	9.84e-07	-0.257	1.073e-07	0.925	2.013e-06	-0.769	-3.76e-05	0.841	0.0001305
0.926	2.926e-06	-0.926	-1.051e-05	0.926	9.868e-07	-0.256	1.087e-07	0.926	2.05e-06	-0.768	-3.733e-05	0.84	0.0001304
0.927	2.941e-06	-0.927	-1.056e-05	0.927	9.9e-07	-0.255	1.109e-07	0.927	2.09e-06	-0.767	-3.704e-05	0.839	0.0001303
0.928	2.957e-06	-0.928	-1.062e-05	0.928	9.927e-07	-0.254	1.127e-07	0.928	2.125e-06	-0.766	-3.676e-05	0.838	0.0001302
0.929	2.972e-06	-0.929	-1.067e-05	0.929	9.961e-07	-0.253	1.139e-07	0.929	2.163e-06	-0.765	-3.648e-05	0.837	0.0001301
0.93	2.988e-06	-0.93	-1.072e-05	0.93	9.998e-07	-0.252	1.16e-07	0.93	2.209e-06	-0.764	-3.62e-05	0.836	0.00013
0.931	3.004e-06	-0.931	-1.077e-05	0.931	1.002e-06	-0.251	1.161e-07	0.931	2.247e-06	-0.763	-3.592e-05	0.835	0.0001299
0.932	3.019e-06	-0.932	-1.083e-05	0.932	1.005e-06	-0.25	1.182e-07	0.932	2.288e-06	-0.762	-3.564e-05	0.834	0.0001298
0.933	3.037e-06	-0.933	-1.088e-05	0.933	1.009e-06	-0.249	1.199e-07	0.933	2.336e-06	-0.761	-3.536e-05	0.833	0.0001297
0.934	3.053e-06	-0.934	-1.093e-05	0.934	1.012e-06	-0.248	1.208e-07	0.934	2.377e-06	-0.76	-3.507e-05	0.832	0.0001296
0.935	3.069e-06	-0.935	-1.098e-05	0.935	1.014e-06	-0.247	1.222e-07	0.935	2.422e-06	-0.759	-3.479e-05	0.831	0.0001295
0.936	3.085e-06	-0.936	-1.103e-05	0.936	1.018e-06	-0.246	1.242e-07	0.936	2.474e-06	-0.758	-3.45e-05	0.83	0.0001293
0.937	3.102e-06	-0.937	-1.108e-05	0.937	1.021e-06	-0.245	1.254e-07	0.937	2.519e-06	-0.757	-3.422e-05	0.829	0.0001293
0.938	3.119e-06	-0.938	-1.113e-05	0.938	1.024e-06	-0.244	1.259e-07	0.938	2.568e-06	-0.756	-3.394e-05	0.828	0.0001292
0.939	3.138e-06	-0.939	-1.118e-05	0.939	1.027e-06	-0.243	1.28e-07	0.939	2.618e-06	-0.755	-3.365e-05	0.827	0.0001291
0.94	3.159e-06	-0.94	-1.123e-05	0.94	1.03e-06	-0.242	1.303e-07	0.94	2.674e-06	-0.754	-3.336e-05	0.826	0.000129
0.941	3.179e-06	-0.941	-1.128e-05	0.941	1.033e-06	-0.241	1.313e-07	0.941	2.726e-06	-0.753	-3.308e-05	0.825	0.0001289
0.942	3.198e-06	-0.942	-1.133e-05	0.942	1.036e-06	-0.24	1.323e-07	0.942	2.78e-06	-0.752	-3.279e-05	0.824	0.0001288
0.943	3.218e-06	-0.943	-1.138e-05	0.943	1.04e-06	-0.239	1.344e-07	0.943	2.838e-06	-0.751	-3.25e-05	0.823	0.0001287
0.944	3.237e-06	-0.944	-1.144e-05	0.944	1.044e-06	-0.238	1.349e-07	0.944	2.894e-06	-0.75	-3.221e-05	0.822	0.0001286
0.945	3.256e-06	-0.945	-1.149e-05	0.945	1.047e-06	-0.237	1.369e-07	0.945	2.952e-06	-0.749	-3.192e-05	0.821	0.0001285
0.946	3.278e-06	-0.946	-1.154e-05	0.946	1.051e-06	-0.236	1.391e-07	0.946	3.018e-06	-0.748	-3.162e-05	0.82	0.0001284
0.947	3.297e-06	-0.947	-1.159e-05	0.947	1.053e-06	-0.235	1.397e-07	0.947	3.078e-06	-0.747	-3.133e-05	0.819	0.0001283
0.948	3.317e-06	-0.948	-1.164e-05	0.948	1.057e-06	-0.234	1.414e-07	0.948	3.139e-06	-0.746	-3.104e-05	0.818	0.0001282
0.949	3.34e-06	-0.949	-1.169e-05	0.949	1.06e-06	-0.233	1.432e-07	0.949	3.211e-06	-0.745	-3.074e-05	0.817	0.0001281
0.95	3.362e-06	-0.95	-1.174e-05	0.95	1.063e-06	-0.232	1.44e-07	0.95	3.274e-06	-0.744	-3.045e-05	0.816	0.000128
0.951	3.384e-06	-0.951	-1.179e-05	0.951	1.066e-06	-0.231	1.454e-07	0.951	3.338e-06	-0.743	-3.016e-05	0.815	0.000128
0.952	3.409e-06	-0.952	-1.184e-05	0.952	1.07e-06	-0.23	1.475e-07	0.952	3.414e-06	-0.742	-2.985e-05	0.814	0.0001279
0.953	3.434e-06	-0.953	-1.189e-05	0.953	1.073e-06	-0.229	1.487e-07	0.953	3.484e-06	-0.741	-2.955e-05	0.813	0.0001278
0.954	3.457e-06	-0.954	-1.195e-05	0.954	1.077e-06	-0.228	1.506e-07	0.954	3.554e-06	-0.74	-2.925e-05	0.812	0.0001277
0.955	3.48e-06	-0.955	-1.199e-05	0.955	1.081e-06	-0.227	1.515e-07	0.955	3.629e-06	-0.739	-2.895e-05	0.811	0.0001276
0.956	3.506e-06	-0.956	-1.205e-05	0.956	1.084e-06	-0.226	1.531e-07	0.956	3.708e-06	-0.738	-2.865e-05	0.81	0.0001276
0.957	3.53e-06	-0.957	-1.21e-05	0.957	1.088e-06	-0.225	1.542e-07	0.957	3.783e-06	-0.737	-2.835e-05	0.809	0.0001275
0.958	3.554e-06	-0.958	-1.215e-05	0.958	1.091e-06	-0.224	1.553e-07	0.958	3.859e-06	-0.736	-2.805e-05	0.808	0.0001274
0.959	3.581e-06	-0.959	-1.221e-05	0.959	1.095e-06	-0.223	1.579e-07	0.959	3.949e-06	-0.735	-2.774e-05	0.807	0.0001273
0.96	3.605e-06	-0.96	-1.226e-05	0.96	1.098e-06	-0.222	1.577e-07	0.96	4.027e-06	-0.734	-2.744e-05	0.806	0.0001272
0.961	3.633e-06	-0.961	-1.232e-05	0.961	1.102e-06	-0.221	1.597e-07	0.961	4.108e-06	-0.733	-2.713e-05	0.805	0.0001271
0.962	3.665e-06	-0.962	-1.237e-05	0.962	1.106e-06	-0.22	1.619e-07	0.962	4.205e-06	-0.732	-2.682e-05	0.804	0.0001271
0.963	3.692e-06	-0.963	-1.243e-05	0.963	1.109e-06	-0.219	1.627e-07	0.963	4.29e-06	-0.731	-2.651e-05	0.803	0.000127
0.964	3.72e-06	-0.964	-1.248e-05	0.964	1.113e-06	-0.218	1.638e-07	0.964	4.376e-06	-0.73	-2.621e-05	0.802	0.0001269
0.965	3.753e-06	-0.965	-1.253e-05	0.965	1.116e-06	-0.217	1.662e-07	0.965	4.473e-06	-0.729	-2.59e-05	0.801	0.0001268
0.966	3.784e-06	-0.966	-1.257e-05	0.966	1.12e-06	-0.216	1.669e-07	0.966	4.567e-06	-0.728	-2.559e-05	0.8	0.0001268
0.967	3.812e-06	-0.967	-1.263e-05	0.967	1.124e-06	-0.215	1.676e-07	0.967	4.664e-06	-0.727	-2.528e-05	0.799	0.0001267
0.968	3.845e-06	-0.968	-1.268e-05	0.968	1.127e-06	-0.214	1.701e-07	0.968	4.766e-06	-0.726	-2.497e-05	0.798	0.0001266
0.969	3.88e-06	-0.969	-1.273e-05	0.969	1.131e-06	-0.213	1.718e-07	0.969	4.865e-06	-0.725	-2.465e-05	0.797	0.0001265
0.97	3.916e-06	-0.97	-1.278e-05	0.97	1.135e-06	-0.212	1.721e-07	0.97	4.962e-06	-0.724	-2.434e-05	0.796	0.0001264
0.971	3.951e-06	-0.971	-1.283e-05	0.971	1.139e-06	-0.211	1.743e-07	0.971	5.072e-06	-0.723	-2.403e-05	0.795	0.0001264
0.972	3.988e-06	-0.972	-1.288e-05	0.972	1.143e-06	-0.21	1.757e-07	0.972	5.182e-06	-0.722	-2.371e-05	0.794	0.0001263
0.973	4.026e-06	-0.973	-1.294e-05	0.973	1.147e-06	-0.209	1.767e-07	0.973	5.296e-06	-0.721	-2.339e-05	0.793	0.0001262
0.974	4.062e-06	-0.974	-1.298e-05	0.974	1.15e-06	-0.208	1.786e-07	0.974	5.407e-06	-0.72	-2.308e-05	0.792	0.0001261
0.975	4.1e-06	-0.975	-1.304e-05	0.975	1.154e-06	-0.207	1.805e-07	0.975	5.527e-06	-0.719	-2.276e-05	0.791	0.000126
0.976	4.141e-06	-0.976	-1.309e-05	0.976	1.157e-06	-0.206	1.808e-07	0.976	5.638e-06	-0.718	-2.245e-05	0.79	0.000126
0.977	4.183e-06	-0.977	-1.314e-05	0.977	1.16e-06	-0.205	1.818e-07	0.977	5.751e-06	-0.717	-2.213e-05	0.789	0.0001259
0.978	4.228e-06	-0.978	-1.32e-05	0.978	1.165e-06	-0.204	1.839e-07	0.978	5.881e-06	-0.716	-2.182e-05	0.788	0.0001258
0.979	4.271e-06	-0.979	-1.325e-05	0.979	1.168e-06	-0.203	1.851e-07	0.979	5.999e-06	-0.715	-2.149e-05	0.787	0.0001258
0.98	4.312e-06	-0.98	-1.331e-05	0.98	1.172e-06	-0.202	1.864e-07	0.98	6.121e-06	-0.714	-2.115e-05	0.786	0.0001257
0.981	4.359e-06	-0.981	-1.336e-05	0.981	1.177e-06	-0.201	1.889e-07	0.981	6.256e-06	-0.713	-2.083e-05	0.785	0.0001256
0.982	4.407e-06	-0.982	-1.341e-05	0.982	1.18e-06	-0.2	1.895e-07	0.982	6.385e-06	-0.712	-2.051e-05	0.784	0.0001255
0.983	4.451e-06	-0.983	-1.346e-05	0.983	1.184e-06	-0.199	1.908e-07	0.983	6.51e-06	-0.711	-2.02e-05	0.783	0.0001255
0.984	4.504e-06	-0.984	-1.352e-05	0.984	1.189e-06	-0.198	1.927e-07	0.984	6.65e-06	-0.71	-1.988e-05	0.782	0.0001254
0.985	4.554e-06	-0.985	-1.357e-05	0.985	1.193e-06	-0.197	1.947e-07	0.985	6.786e-06	-0.709	-1.956e-05	0.781	0.0001253
0.986	4.606e-06	-0.986	-1.362e-05	0.986	1.198e-06	-0.196	1.95e-07	0.986	6.92e-06	-0.708	-1.924e-05	0.78	0.0001252
0.987	4.661e-06	-0.987	-1.367e-05	0.987	1.203e-06	-0.195	1.967e-07	0.987	7.063e-06	-0.707	-1.892e-05	0.779	0.0001252
0.988	4.718e-06	-0.988	-1.372e-05	0.988	1.208e-06	-0.194	1.983e-07	0.988	7.217e-06	-0.706	-1.86e-05	0.778	0.0001251
0.989	4.774e-06	-0.989	-1.377e-05	0.989	1.212e-06	-0.193	1.992e-07	0.989	7.356e-06	-0.705	-1.829e-05	0.777	0.000125
0.99	4.831e-06	-0.99	-1.382e-05	0.99	1.217e-06	-0.192	2.004e-07	0.99	7.506e-06	-0.704	-1.797e-05	0.776	0.0001249
0.991	4.893e-06	-0.991	-1.388e-05	0.991	1.223e-06	-0.191	2.023e-07	0.991	7.669e-06	-0.703	-1.765e-05	0.775	0.0001249
0.992	4.95e-06	-0.992	-1.392e-05	0.992	1.227e-06	-0.19	2.03e-07	0.992	7.818e-06	-0.702	-1.734e-05	0.774	0.0001248
0.993	5.015e-06	-0.993	-1.397e-05	0.993	1.232e-06	-0.189	2.042e-07	0.993	7.972e-06	-0.701	-1.704e-05	0.773	0.0001247
0.994	5.079e-06	-0.994	-1.402e-05	0.994	1.237e-06	-0.188	2.076e-07	0.994	8.146e-06	-0.7	-1.672e-05	0.772	0.0001246
0.995	5.146e-06	-0.995	-1.407e-05	0.995	1.242e-06	-0.187	2.078e-07	0.995	8.298e-06	-0.699	-1.641e-05	0.771	0.0001246
0.996	5.211e-06	-0.996	-1.413e-05	0.996	1.246e-06	-0.186	2.092e-07	0.996	8.459e-06	-0.698	-1.61e-05	0.77	0.0001245
0.997	5.283e-06	-0.997	-1.418e-05	0.997	1.25e-06	-0.185	2.114e-07	0.997	8.637e-06	-0.697	-1.578e-05	0.769	0.0001244
0.998	5.356e-06	-0.998	-1.423e-05	0.998	1.256e-06	-0.184	2.117e-07	0.998	8.808e-06	-0.696	-1.547e-05	0.768	0.0001243
0.999	5.427e-06	-0.999	-1.428e-05	0.999	1.261e-06	-0.183	2.126e-07	0.999	8.984e-06	-0.695	-1.517e-05	0.767	0.0001242
1	5.502e-06	-1	-1.434e-05	1	1.265e-06	-0.182	2.155e-07	1	9.166e-06	-0.694	-1.486e-05	0.766	0.0001242
1.001	5.577e-06	-1.001	-1.439e-05	1.001	1.271e-06	-0.181	2.165e-07	1.001	9.349e-06	-0.693	-1.455e-05	0.765	0.0001241
1.002	5.653e-06	-1.002	-1.444e-05	1.002	1.275e-06	-0.18	2.173e-07	1.002	9.522e-06	-0.692	-1.425e-05	0.764	0.000124
1.003	5.732e-06	-1.003	-1.45e-05	1.003	1.281e-06	-0.179	2.2e-07	1.003	9.712e-06	-0.691	-1.394e-05	0.763	0.0001239
1.004	5.813e-06	-1.004	-1.455e-05	1.004	1.286e-06	-0.178	2.222e-07	1.004	9.907e-06	-0.69	-1.364e-05	0.762	0.0001238
1.005	5.893e-06	-1.005	-1.46e-05	1.005	1.291e-06	-0.177	2.221e-07	1.005	1.01e-05	-0.689	-1.334e-05	0.761	0.0001238
1.006	5.975e-06	-1.006	-1.465e-05	1.006	1.296e-06	-0.176	2.233e-07	1.006	1.029e-05	-0.688	-1.304e-05	0.76	0.0001237
1.007	6.057e-06	-1.007	-1.471e-05	1.007	1.302e-06	-0.175	2.261e-07	1.007	1.05e-05	-0.687	-1.274e-05	0.759	0.0001236
1.008	6.144e-06	-1.008	-1.476e-05	1.008	1.307e-06	-0.174	2.261e-07	1.008	1.069e-05	-0.686	-1.245e-05	0.758	0.0001235
1.009	6.231e-06	-1.009	-1.482e-05	1.009	1.313e-06	-0.173	2.267e-07	1.009	1.089e-05	-0.685	-1.216e-05	0.757	0.0001234
1.01	6.32e-06	-1.01	-1.487e-05	1.01	1.319e-06	-0.172	2.302e-07	1.01	1.112e-05	-0.684	-1.186e-05	0.756	0.0001233
1.011	6.408e-06	-1.011	-1.492e-05	1.011	1.325e-06	-0.171	2.298e-07	1.011	1.132e-05	-0.683	-1.157e-05	0.755	0.0001232
1.012	6.494e-06	-1.012	-1.497e-05	1.012	1.33e-06	-0.17	2.306e-07	1.012	1.153e-05	-0.682	-1.129e-05	0.754	0.0001231
1.013	6.587e-06	-1.013	-1.503e-05	1.013	1.336e-06	-0.169	2.34e-07	1.013	1.177e-05	-0.681	-1.1e-05	0.753	0.000123
1.014	6.679e-06	-1.014	-1.509e-05	1.014	1.342e-06	-0.168	2.346e-07	1.014	1.199e-05	-0.68	-1.072e-05	0.752	0.0001229
1.015	6.768e-06	-1.015	-1.514e-05	1.015	1.348e-06	-0.167	2.353e-07	1.015	1.221e-05	-0.679	-1.045e-05	0.751	0.0001228
1.016	6.865e-06	-1.016	-1.52e-05	1.016	1.354e-06	-0.166	2.374e-07	1.016	1.245e-05	-0.678	-1.017e-05	0.75	0.0001227
1.017	6.961e-06	-1.017	-1.525e-05	1.017	1.359e-06	-0.165	2.378e-07	1.017	1.269e-05	-0.677	-9.904e-06	0.749	0.0001226
1.018	7.054e-06	-1.018	-1.53e-05	1.018	1.365e-06	-0.164	2.389e-07	1.018	1.292e-05	-0.676	-9.638e-06	0.748	0.0001225
1.019	7.15e-06	-1.019	-1.536e-05	1.019	1.371e-06	-0.163	2.408e-07	1.019	1.317e-05	-0.675	-9.369e-06	0.747	0.0001224
1.02	7.249e-06	-1.02	-1.541e-05	1.02	1.377e-06	-0.162	2.423e-07	1.02	1.343e-05	-0.674	-9.103e-06	0.746	0.0001223
1.021	7.346e-06	-1.021	-1.546e-05	1.021	1.383e-06	-0.161	2.425e-07	1.021	1.367e-05	-0.673	-8.845e-06	0.745	0.0001222
1.022	7.444e-06	-1.022	-1.551e-05	1.022	1.389e-06	-0.16	2.439e-07	1.022	1.392e-05	-0.672	-8.588e-06	0.744	0.0001221
1.023	7.543e-06	-1.023	-1.557e-05	1.023	1.395e-06	-0.159	2.462e-07	1.023	1.418e-05	-0.671	-8.324e-06	0.743	0.000122
1.024	7.641e-06	-1.024	-1.562e-05	1.024	1.401e-06	-0.158	2.465e-07	1.024	1.444e-05	-0.67	-8.074e-06	0.742	0.0001218
1.025	7.735e-06	-1.025	-1.568e-05	1.025	1.408e-06	-0.157	2.473e-07	1.025	1.471e-05	-0.669	-7.827e-06	0.741	0.0001217
1.026	7.84e-06	-1.026	-1.574e-05	1.026	1.414e-06	-0.156	2.485e-07	1.026	1.499e-05	-0.668	-7.575e-06	0.74	0.0001216
1.027	7.938e-06	-1.027	-1.58e-05	1.027	1.42e-06	-0.155	2.486e-07	1.027	1.526e-05	-0.667	-7.339e-06	0.739	0.0001215
1.028	8.035e-06	-1.028	-1.585e-05	1.028	1.427e-06	-0.154	2.498e-07	1.028	1.554e-05	-0.666	-7.103e-06	0.738	0.0001214
1.029	8.139e-06	-1.029	-1.59e-05	1.029	1.434e-06	-0.153	2.52e-07	1.029	1.584e-05	-0.665	-6.861e-06	0.737	0.0001212
1.03	8.238e-06	-1.03	-1.596e-05	1.03	1.441e-06	-0.152	2.53e-07	1.03	1.613e-05	-0.664	-6.631e-06	0.736	0.0001211
1.031	8.336e-06	-1.031	-1.601e-05	1.031	1.448e-06	-0.151	2.54e-07	1.031	1.642e-05	-0.663	-6.4e-06	0.735	0.0001209
1.032	8.436e-06	-1.032	-1.607e-05	1.032	1.455e-06	-0.15	2.547e-07	1.032	1.673e-05	-0.662	-6.175e-06	0.734	0.0001208
1.033	8.54e-06	-1.033	-1.613e-05	1.033	1.462e-06	-0.149	2.55e-07	1.033	1.704e-05	-0.661	-5.952e-06	0.733	0.0001206
1.034	8.636e-06	-1.034	-1.618e-05	1.034	1.469e-06	-0.148	2.558e-07	1.034	1.734e-05	-0.66	-5.74e-06	0.732	0.0001205
1.035	8.738e-06	-1.035	-1.624e-05	1.035	1.475e-06	-0.147	2.564e-07	1.035	1.766e-05	-0.659	-5.521e-06	0.731	0.0001203
1.036	8.843e-06	-1.036	-1.63e-05	1.036	1.482e-06	-0.146	2.579e-07	1.036	1.8e-05	-0.658	-5.309e-06	0.73	0.0001202
1.037	8.936e-06	-1.037	-1.636e-05	1.037	1.489e-06	-0.145	2.581e-07	1.037	1.832e-05	-0.657	-5.104e-06	0.729	0.00012
1.038	9.038e-06	-1.038	-1.642e-05	1.038	1.496e-06	-0.144	2.593e-07	1.038	1.865e-05	-0.656	-4.901e-06	0.728	0.0001198
1.039	9.139e-06	-1.039	-1.648e-05	1.039	1.502e-06	-0.143	2.611e-07	1.039	1.901e-05	-0.655	-4.7e-06	0.727	0.0001196
1.04	9.242e-06	-1.04	-1.655e-05	1.04	1.51e-06	-0.142	2.603e-07	1.04	1.934e-05	-0.654	-4.505e-06	0.726	0.0001195
1.041	9.342e-06	-1.041	-1.661e-05	1.041	1.515e-06	-0.141	2.615e-07	1.041	1.969e-05	-0.653	-4.313e-06	0.725	0.0001193
1.042	9.447e-06	-1.042	-1.667e-05	1.042	1.524e-06	-0.14	2.629e-07	1.042	2.007e-05	-0.652	-4.118e-06	0.724	0.0001191
1.043	9.549e-06	-1.043	-1.673e-05	1.043	1.53e-06	-0.139	2.623e-07	1.043	2.043e-05	-0.651	-3.935e-06	0.723	0.0001189
1.044	9.648e-06	-1.044	-1.679e-05	1.044	1.538e-06	-0.138	2.639e-07	1.044	2.08e-05	-0.65	-3.757e-06	0.722	0.0001187
1.045	9.755e-06	-1.045	-1.685e-05	1.045	1.545e-06	-0.137	2.658e-07	1.045	2.119e-05	-0.649	-3.576e-06	0.721	0.0001185
1.046	9.855e-06	-1.046	-1.69e-05	1.046	1.552e-06	-0.136	2.658e-07	1.046	2.158e-05	-0.648	-3.403e-06	0.72	0.0001182
1.047	9.954e-06	-1.047	-1.696e-05	1.047	1.56e-06	-0.135	2.653e-07	1.047	2.196e-05	-0.647	-3.24e-06	0.719	0.000118
1.048	1.006e-05	-1.048	-1.702e-05	1.048	1.567e-06	-0.134	2.663e-07	1.048	2.237e-05	-0.646	-3.071e-06	0.718	0.0001178
1.049	1.016e-05	-1.049	-1.707e-05	1.049	1.576e-06	-0.133	2.673e-07	1.049	2.278e-05	-0.645	-2.908e-06	0.717	0.0001176
1.05	1.027e-05	-1.05	-1.713e-05	1.05	1.583e-06	-0.132	2.678e-07	1.05	2.321e-05	-0.644	-2.749e-06	0.716	0.0001173
1.051	1.037e-05	-1.051	-1.718e-05	1.051	1.591e-06	-0.131	2.684e-07	1.051	2.363e-05	-0.643	-2.592e-06	0.715	0.000117
1.052	1.048e-05	-1.052	-1.724e-05	1.052	1.599e-06	-0.13	2.688e-07	1.052	2.408e-05	-0.642	-2.441e-06	0.714	0.0001168
1.053	1.058e-05	-1.053	-1.73e-05	1.053	1.606e-06	-0.129	2.695e-07	1.053	2.45e-05	-0.641	-2.296e-06	0.713	0.0001165
1.054	1.068e-05	-1.054	-1.736e-05	1.054	1.614e-06	-0.128	2.704e-07	1.054	2.494e-05	-0.64	-2.152e-06	0.712	0.0001162
1.055	1.079e-05	-1.055	-1.741e-05	1.055	1.622e-06	-0.127	2.718e-07	1.055	2.542e-05	-0.639	-2.007e-06	0.711	0.000116
1.056	1.09e-05	-1.056	-1.747e-05	1.056	1.629e-06	-0.126	2.712e-07	1.056	2.587e-05	-0.638	-1.867e-06	0.71	0.0001157
1.057	1.1e-05	-1.057	-1.753e-05	1.057	1.636e-06	-0.125	2.721e-07	1.057	2.635e-05	-0.637	-1.738e-06	0.709	0.0001154
1.058	1.111e-05	-1.058	-1.758e-05	1.058	1.644e-06	-0.124	2.731e-07	1.058	2.685e-05	-0.636	-1.604e-06	0.708	0.000115
1.059	1.122e-05	-1.059	-1.764e-05	1.059	1.65e-06	-0.123	2.726e-07	1.059	2.733e-05	-0.635	-1.482e-06	0.707	0.0001147
1.06	1.132e-05	-1.06	-1.769e-05	1.06	1.658e-06	-0.122	2.73e-07	1.06	2.782e-05	-0.634	-1.363e-06	0.706	0.0001144
1.061	1.144e-05	-1.061	-1.775e-05	1.061	1.668e-06	-0.121	2.743e-07	1.061	2.835e-05	-0.633	-1.24e-06	0.705	0.000114
1.062	1.154e-05	-1.062	-1.781e-05	1.062	1.676e-06	-0.12	2.748e-07	1.062	2.886e-05	-0.632	-1.124e-06	0.704	0.0001137
1.063	1.165e-05	-1.063	-1.786e-05	1.063	1.684e-06	-0.119	2.751e-07	1.063	2.938e-05	-0.631	-1.014e-06	0.703	0.0001134
1.064	1.176e-05	-1.064	-1.792e-05	1.064	1.694e-06	-0.118	2.765e-07	1.064	2.993e-05	-0.63	-9.005e-07	0.702	0.000113
1.065	1.188e-05	-1.065	-1.798e-05	1.065	1.702e-06	-0.117	2.771e-07	1.065	3.048e-05	-0.629	-7.975e-07	0.701	0.0001126
1.066	1.199e-05	-1.066	-1.804e-05	1.066	1.71e-06	-0.116	2.765e-07	1.066	3.103e-05	-0.628	-6.97e-07	0.7	0.0001122
1.067	1.21e-05	-1.067	-1.81e-05	1.067	1.719e-06	-0.115	2.779e-07	1.067	3.161e-05	-0.627	-5.978e-07	0.699	0.0001118
1.068	1.222e-05	-1.068	-1.816e-05	1.068	1.728e-06	-0.114	2.783e-07	1.068	3.22e-05	-0.626	-4.994e-07	0.698	0.0001114
1.069	1.233e-05	-1.069	-1.822e-05	1.069	1.736e-06	-0.113	2.784e-07	1.069	3.278e-05	-0.625	-4.084e-07	0.697	0.0001109
1.07	1.245e-05	-1.07	-1.828e-05	1.07	1.744e-06	-0.112	2.788e-07	1.07	3.338e-05	-0.624	-3.238e-07	0.696	0.0001105
1.071	1.257e-05	-1.071	-1.833e-05	1.071	1.753e-06	-0.111	2.81e-07	1.071	3.403e-05	-0.623	-2.309e-07	0.695	0.00011
1.072	1.269e-05	-1.072	-1.839e-05	1.072	1.761e-06	-0.11	2.803e-07	1.072	3.464e-05	-0.622	-1.511e-07	0.694	0.0001096
1.073	1.281e-05	-1.073	-1.845e-05	1.073	1.77e-06	-0.109	2.808e-07	1.073	3.527e-05	-0.621	-7.076e-08	0.693	0.0001091
1.074	1.293e-05	-1.074	-1.852e-05	1.074	1.779e-06	-0.108	2.821e-07	1.074	3.595e-05	-0.62	1.587e-08	0.692	0.0001086
1.075	1.306e-05	-1.075	-1.857e-05	1.075	1.787e-06	-0.107	2.822e-07	1.075	3.661e-05	-0.619	9.092e-08	0.691	0.0001081
1.076	1.318e-05	-1.076	-1.863e-05	1.076	1.797e-06	-0.106	2.83e-07	1.076	3.728e-05	-0.618	1.605e-07	0.69	0.0001075
1.077	1.331e-05	-1.077	-1.869e-05	1.077	1.806e-06	-0.105	2.841e-07	1.077	3.799e-05	-0.617	2.34e-07	0.689	0.000107
1.078	1.343e-05	-1.078	-1.875e-05	1.078	1.815e-06	-0.104	2.841e-07	1.078	3.868e-05	-0.616	3.014e-07	0.688	0.0001064
1.079	1.356e-05	-1.079	-1.881e-05	1.079	1.825e-06	-0.103	2.84e-07	1.079	3.937e-05	-0.615	3.653e-07	0.687	0.0001059
1.08	1.369e-05	-1.08	-1.887e-05	1.08	1.834e-06	-0.102	2.849e-07	1.08	4.01e-05	-0.614	4.291e-07	0.686	0.0001053
1.081	1.382e-05	-1.081	-1.893e-05	1.081	1.843e-06	-0.101	2.857e-07	1.081	4.084e-05	-0.613	4.892e-07	0.685	0.0001047
1.082	1.395e-05	-1.082	-1.9e-05	1.082	1.852e-06	-0.1	2.883e-07	1.082	4.158e-05	-0.612	5.443e-07	0.684	0.0001041
1.083	1.408e-05	-1.083	-1.906e-05	1.083	1.86e-06	-0.099	2.877e-07	1.083	4.235e-05	-0.611	5.998e-07	0.683	0.0001034
1.084	1.422e-05	-1.084	-1.913e-05	1.084	1.87e-06	-0.098	2.88e-07	1.084	4.315e-05	-0.61	6.544e-07	0.682	0.0001028
1.085	1.435e-05	-1.085	-1.92e-05	1.085	1.879e-06	-0.097	2.877e-07	1.085	4.393e-05	-0.609	6.975e-07	0.681	0.0001021
1.086	1.449e-05	-1.086	-1.926e-05	1.086	1.888e-06	-0.096	2.885e-07	1.086	4.472e-05	-0.608	7.475e-07	0.68	0.0001014
1.087	1.463e-05	-1.087	-1.931e-05	1.087	1.898e-06	-0.095	2.896e-07	1.087	4.556e-05	-0.607	7.964e-07	0.679	0.0001007
1.088	1.477e-05	-1.088	-1.937e-05	1.088	1.907e-06	-0.094	2.893e-07	1.088	4.637e-05	-0.606	8.387e-07	0.678	0.0001
1.089	1.49e-05	-1.089	-1.943e-05	1.089	1.917e-06	-0.093	2.896e-07	1.089	4.72e-05	-0.605	8.826e-07	0.677	9.929e-05
1.09	1.506e-05	-1.09	-1.95e-05	1.09	1.927e-06	-0.092	2.914e-07	1.09	4.808e-05	-0.604	9.278e-07	0.676	9.851e-05
1.091	1.52e-05	-1.091	-1.956e-05	1.091	1.937e-06	-0.091	2.912e-07	1.091	4.895e-05	-0.603	9.647e-07	0.675	9.775e-05
1.092	1.534e-05	-1.092	-1.961e-05	1.092	1.947e-06	-0.09	2.916e-07	1.092	4.981e-05	-0.602	1.001e-06	0.674	9.695e-05
1.093	1.55e-05	-1.093	-1.967e-05	1.093	1.957e-06	-0.089	2.927e-07	1.093	5.073e-05	-0.601	1.038e-06	0.673	9.61e-05
1.094	1.565e-05	-1.094	-1.973e-05	1.094	1.967e-06	-0.088	2.927e-07	1.094	5.165e-05	-0.6	1.071e-06	0.672	9.529e-05
1.095	1.58e-05	-1.095	-1.978e-05	1.095	1.976e-06	-0.087	2.922e-07	1.095	5.257e-05	-0.599	1.101e-06	0.671	9.445e-05
1.096	1.596e-05	-1.096	-1.984e-05	1.096	1.987e-06	-0.086	2.94e-07	1.096	5.352e-05	-0.598	1.134e-06	0.67	9.354e-05
1.097	1.612e-05	-1.097	-1.99e-05	1.097	1.996e-06	-0.085	2.94e-07	1.097	5.448e-05	-0.597	1.159e-06	0.669	9.267e-05
1.098	1.627e-05	-1.098	-1.996e-05	1.098	2.005e-06	-0.084	2.942e-07	1.098	5.545e-05	-0.596	1.182e-06	0.668	9.178e-05
1.099	1.642e-05	-1.099	-2.003e-05	1.099	2.015e-06	-0.083	2.956e-07	1.099	5.643e-05	-0.595	1.211e-06	0.667	9.081e-05
1.1	1.66e-05	-1.1	-2.01e-05	1.1	2.025e-06	-0.082	2.957e-07	1.1	5.745e-05	-0.594	1.236e-06	0.666	8.985e-05
1.101	1.676e-05	-1.101	-2.016e-05	1.101	2.035e-06	-0.081	2.964e-07	1.101	5.848e-05	-0.593	1.256e-06	0.665	8.885e-05
1.102	1.693e-05	-1.102	-2.023e-05	1.102	2.046e-06	-0.08	2.967e-07	1.102	5.952e-05	-0.592	1.278e-06	0.664	8.787e-05
1.103	1.71e-05	-1.103	-2.029e-05	1.103	2.057e-06	-0.079	2.982e-07	1.103	6.058e-05	-0.591	1.3e-06	0.663	8.684e-05
1.104	1.727e-05	-1.104	-2.035e-05	1.104	2.068e-06	-0.078	2.979e-07	1.104	6.162e-05	-0.59	1.316e-06	0.662	8.585e-05
1.105	1.744e-05	-1.105	-2.042e-05	1.105	2.078e-06	-0.077	2.984e-07	1.105	6.268e-05	-0.589	1.333e-06	0.661	8.479e-05
1.106	1.762e-05	-1.106	-2.048e-05	1.106	2.089e-06	-0.076	2.998e-07	1.106	6.38e-05	-0.588	1.354e-06	0.66	8.369e-05
1.107	1.78e-05	-1.107	-2.054e-05	1.107	2.099e-06	-0.075	2.998e-07	1.107	6.49e-05	-0.587	1.369e-06	0.659	8.261e-05
1.108	1.797e-05	-1.108	-2.061e-05	1.108	2.109e-06	-0.074	3.004e-07	1.108	6.599e-05	-0.586	1.381e-06	0.658	8.15e-05
1.109	1.816e-05	-1.109	-2.067e-05	1.109	2.119e-06	-0.073	3.016e-07	1.109	6.713e-05	-0.585	1.396e-06	0.657	8.032e-05
1.11	1.834e-05	-1.11	-2.074e-05	1.11	2.129e-06	-0.072	3.01e-07	1.11	6.828e-05	-0.584	1.407e-06	0.656	7.919e-05
1.111	1.853e-05	-1.111	-2.08e-05	1.111	2.139e-06	-0.071	3.018e-07	1.111	6.942e-05	-0.583	1.417e-06	0.655	7.803e-05
1.112	1.872e-05	-1.112	-2.086e-05	1.112	2.151e-06	-0.07	3.028e-07	1.112	7.061e-05	-0.582	1.429e-06	0.654	7.679e-05
1.113	1.891e-05	-1.113	-2.092e-05	1.113	2.162e-06	-0.069	3.034e-07	1.113	7.18e-05	-0.581	1.438e-06	0.653	7.557e-05
1.114	1.91e-05	-1.114	-2.098e-05	1.114	2.173e-06	-0.068	3.038e-07	1.114	7.298e-05	-0.58	1.445e-06	0.652	7.436e-05
1.115	1.928e-05	-1.115	-2.104e-05	1.115	2.185e-06	-0.067	3.04e-07	1.115	7.418e-05	-0.579	1.453e-06	0.651	7.307e-05
1.116	1.949e-05	-1.116	-2.11e-05	1.116	2.197e-06	-0.066	3.051e-07	1.116	7.543e-05	-0.578	1.462e-06	0.65	7.176e-05
1.117	1.968e-05	-1.117	-2.116e-05	1.117	2.208e-06	-0.065	3.047e-07	1.117	7.665e-05	-0.577	1.466e-06	0.649	7.049e-05
1.118	1.987e-05	-1.118	-2.122e-05	1.118	2.219e-06	-0.064	3.054e-07	1.118	7.789e-05	-0.576	1.471e-06	0.648	6.915e-05
1.119	2.008e-05	-1.119	-2.128e-05	1.119	2.23e-06	-0.063	3.069e-07	1.119	7.916e-05	-0.575	1.478e-06	0.647	6.778e-05
1.12	2.028e-05	-1.12	-2.134e-05	1.12	2.241e-06	-0.062	3.066e-07	1.12	8.043e-05	-0.574	1.477e-06	0.646	6.645e-05
1.121	2.048e-05	-1.121	-2.141e-05	1.121	2.253e-06	-0.061	3.07e-07	1.121	8.17e-05	-0.573	1.481e-06	0.645	6.505e-05
1.122	2.07e-05	-1.122	-2.149e-05	1.122	2.264e-06	-0.06	3.087e-07	1.122	8.302e-05	-0.572	1.484e-06	0.644	6.36e-05
1.123	2.09e-05	-1.123	-2.156e-05	1.123	2.276e-06	-0.059	3.086e-07	1.123	8.432e-05	-0.571	1.483e-06	0.643	6.22e-05
1.124	2.11e-05	-1.124	-2.162e-05	1.124	2.288e-06	-0.058	3.092e-07	1.124	8.561e-05	-0.57	1.484e-06	0.642	6.076e-05
1.125	2.132e-05	-1.125	-2.168e-05	1.125	2.301e-06	-0.057	3.107e-07	1.125	8.696e-05	-0.569	1.488e-06	0.641	5.923e-05
1.126	2.155e-05	-1.126	-2.174e-05	1.126	2.313e-06	-0.056	3.114e-07	1.126	8.832e-05	-0.568	1.487e-06	0.64	5.773e-05
1.127	2.181e-05	-1.127	-2.181e-05	1.127	2.327e-06	-0.055	3.114e-07	1.127	8.978e-05	-0.567	1.486e-06	0.639	5.621e-05
1.128	2.203e-05	-1.128	-2.187e-05	1.128	2.339e-06	-0.054	3.124e-07	1.128	9.114e-05	-0.566	1.486e-06	0.638	5.462e-05
1.129	2.225e-05	-1.129	-2.193e-05	1.129	2.35e-06	-0.053	3.128e-07	1.129	9.251e-05	-0.565	1.483e-06	0.637	5.308e-05
1.13	2.246e-05	-1.13	-2.199e-05	1.13	2.362e-06	-0.052	3.129e-07	1.13	9.387e-05	-0.564	1.481e-06	0.636	5.156e-05
1.131	2.267e-05	-1.131	-2.205e-05	1.131	2.374e-06	-0.051	3.142e-07	1.131	9.523e-05	-0.563	1.481e-06	0.635	4.996e-05
1.132	2.292e-05	-1.132	-2.211e-05	1.132	2.386e-06	-0.05	3.137e-07	1.132	9.665e-05	-0.562	1.478e-06	0.634	4.832e-05
1.133	2.314e-05	-1.133	-2.217e-05	1.133	2.398e-06	-0.049	3.151e-07	1.133	9.804e-05	-0.561	1.475e-06	0.633	4.671e-05
1.134	2.337e-05	-1.134	-2.223e-05	1.134	2.41e-06	-0.048	3.16e-07	1.134	9.943e-05	-0.56	1.472e-06	0.632	4.505e-05
1.135	2.361e-05	-1.135	-2.229e-05	1.135	2.425e-06	-0.047	3.171e-07	1.135	0.0001009	-0.559	1.47e-06	0.631	4.337e-05
1.136	2.385e-05	-1.136	-2.234e-05	1.136	2.438e-06	-0.046	3.166e-07	1.136	0.0001023	-0.558	1.465e-06	0.63	4.172e-05
1.137	2.407e-05	-1.137	-2.24e-05	1.137	2.451e-06	-0.045	3.176e-07	1.137	0.0001037	-0.557	1.459e-06	0.629	4.005e-05
1.138	2.433e-05	-1.138	-2.246e-05	1.138	2.464e-06	-0.044	3.193e-07	1.138	0.0001051	-0.556	1.457e-06	0.628	3.829e-05
1.139	2.457e-05	-1.139	-2.252e-05	1.139	2.477e-06	-0.043	3.197e-07	1.139	0.0001065	-0.555	1.45e-06	0.627	3.659e-05
1.14	2.48e-05	-1.14	-2.258e-05	1.14	2.49e-06	-0.042	3.197e-07	1.14	0.0001079	-0.554	1.445e-06	0.626	3.487e-05
1.141	2.507e-05	-1.141	-2.264e-05	1.141	2.504e-06	-0.041	3.213e-07	1.141	0.0001094	-0.553	1.441e-06	0.625	3.307e-05
1.142	2.533e-05	-1.142	-2.27e-05	1.142	2.517e-06	-0.04	3.214e-07	1.142	0.0001108	-0.552	1.433e-06	0.624	3.13e-05
1.143	2.558e-05	-1.143	-2.276e-05	1.143	2.531e-06	-0.039	3.214e-07	1.143	0.0001123	-0.551	1.427e-06	0.623	2.955e-05
1.144	2.583e-05	-1.144	-2.281e-05	1.144	2.545e-06	-0.038	3.23e-07	1.144	0.0001137	-0.55	1.424e-06	0.622	2.77e-05
1.145	2.61e-05	-1.145	-2.287e-05	1.145	2.559e-06	-0.037	3.239e-07	1.145	0.0001152	-0.549	1.418e-06	0.621	2.588e-05
1.146	2.636e-05	-1.146	-2.293e-05	1.146	2.573e-06	-0.036	3.237e-07	1.146	0.0001166	-0.548	1.408e-06	0.62	2.407e-05
1.147	2.663e-05	-1.147	-2.299e-05	1.147	2.585e-06	-0.035	3.252e-07	1.147	0.000118	-0.547	1.404e-06	0.619	2.219e-05
1.148	2.692e-05	-1.148	-2.306e-05	1.148	2.6e-06	-0.034	3.261e-07	1.148	0.0001195	-0.546	1.397e-06	0.618	2.032e-05
1.149	2.717e-05	-1.149	-2.313e-05	1.149	2.613e-06	-0.033	3.272e-07	1.149	0.0001209	-0.545	1.389e-06	0.617	1.848e-05
1.15	2.743e-05	-1.15	-2.319e-05	1.15	2.626e-06	-0.032	3.274e-07	1.15	0.0001224	-0.544	1.382e-06	0.616	1.66e-05
1.151	2.774e-05	-1.151	-2.325e-05	1.151	2.642e-06	-0.031	3.285e-07	1.151	0.0001238	-0.543	1.378e-06	0.615	1.467e-05
1.152	2.803e-05	-1.152	-2.331e-05	1.152	2.658e-06	-0.03	3.288e-07	1.152	0.0001253	-0.542	1.369e-06	0.614	1.279e-05
1.153	2.831e-05	-1.153	-2.337e-05	1.153	2.675e-06	-0.029	3.302e-07	1.153	0.0001267	-0.541	1.363e-06	0.613	1.088e-05
1.154	2.861e-05	-1.154	-2.343e-05	1.154	2.691e-06	-0.028	3.308e-07	1.154	0.0001281	-0.54	1.359e-06	0.612	8.902e-06
1.155	2.889e-05	-1.155	-2.349e-05	1.155	2.706e-06	-0.027	3.313e-07	1.155	0.0001295	-0.539	1.35e-06	0.611	6.991e-06
1.156	2.918e-05	-1.156	-2.355e-05	1.156	2.721e-06	-0.026	3.315e-07	1.156	0.0001309	-0.538	1.341e-06	0.61	5.061e-06
1.157	2.948e-05	-1.157	-2.361e-05	1.157	2.737e-06	-0.025	3.334e-07	1.157	0.0001324	-0.537	1.336e-06	0.609	3.036e-06
1.158	2.979e-05	-1.158	-2.367e-05	1.158	2.752e-06	-0.024	3.34e-07	1.158	0.0001338	-0.536	1.329e-06	0.608	1.074e-06
1.159	3.007e-05	-1.159	-2.372e-05	1.159	2.767e-06	-0.023	3.348e-07	1.159	0.0001351	-0.535	1.321e-06	0.607	-8.817e-07
1.16	3.039e-05	-1.16	-2.378e-05	1.16	2.783e-06	-0.022	3.352e-07	1.16	0.0001365	-0.534	1.316e-06	0.606	-2.927e-06
1.161	3.072e-05	-1.161	-2.385e-05	1.161	2.799e-06	-0.021	3.36e-07	1.161	0.0001379	-0.533	1.307e-06	0.605	-4.932e-06
1.162	3.102e-05	-1.162	-2.39e-05	1.162	2.815e-06	-0.02	3.364e-07	1.162	0.0001393	-0.532	1.297e-06	0.604	-6.877e-06
1.163	3.134e-05	-1.163	-2.396e-05	1.163	2.829e-06	-0.019	3.377e-07	1.163	0.0001406	-0.531	1.291e-06	0.603	-8.891e-06
1.164	3.168e-05	-1.164	-2.402e-05	1.164	2.846e-06	-0.018	3.387e-07	1.164	0.000142	-0.53	1.284e-06	0.602	-1.091e-05
1.165	3.199e-05	-1.165	-2.408e-05	1.165	2.863e-06	-0.017	3.387e-07	1.165	0.0001433	-0.529	1.277e-06	0.601	-1.289e-05
1.166	3.231e-05	-1.166	-2.414e-05	1.166	2.88e-06	-0.016	3.402e-07	1.166	0.0001446	-0.528	1.27e-06	0.6	-1.492e-05
1.167	3.267e-05	-1.167	-2.419e-05	1.167	2.898e-06	-0.015	3.417e-07	1.167	0.000146	-0.527	1.264e-06	0.599	-1.698e-05
1.168	3.299e-05	-1.168	-2.425e-05	1.168	2.916e-06	-0.014	3.417e-07	1.168	0.0001473	-0.526	1.255e-06	0.598	-1.897e-05
1.169	3.333e-05	-1.169	-2.432e-05	1.169	2.934e-06	-0.013	3.422e-07	1.169	0.0001486	-0.525	1.246e-06	0.597	-2.098e-05
1.17	3.37e-05	-1.17	-2.438e-05	1.17	2.954e-06	-0.012	3.446e-07	1.17	0.0001499	-0.524	1.242e-06	0.596	-2.305e-05
1.171	3.406e-05	-1.171	-2.444e-05	1.171	2.972e-06	-0.011	3.445e-07	1.171	0.0001512	-0.523	1.234e-06	0.595	-2.506e-05
1.172	3.441e-05	-1.172	-2.45e-05	1.172	2.989e-06	-0.01	3.456e-07	1.172	0.0001525	-0.522	1.225e-06	0.594	-2.708e-05
1.173	3.479e-05	-1.173	-2.456e-05	1.173	3.008e-06	-0.009	3.471e-07	1.173	0.0001538	-0.521	1.221e-06	0.593	-2.915e-05
1.174	3.515e-05	-1.174	-2.461e-05	1.174	3.025e-06	-0.008	3.473e-07	1.174	0.000155	-0.52	1.212e-06	0.592	-3.117e-05
1.175	3.55e-05	-1.175	-2.467e-05	1.175	3.044e-06	-0.007	3.484e-07	1.175	0.0001563	-0.519	1.203e-06	0.591	-3.315e-05
1.176	3.589e-05	-1.176	-2.473e-05	1.176	3.062e-06	-0.006	3.501e-07	1.176	0.0001575	-0.518	1.197e-06	0.59	-3.52e-05
1.177	3.629e-05	-1.177	-2.479e-05	1.177	3.08e-06	-0.005	3.513e-07	1.177	0.0001588	-0.517	1.19e-06	0.589	-3.725e-05
1.178	3.669e-05	-1.178	-2.486e-05	1.178	3.098e-06	-0.004	3.512e-07	1.178	0.00016	-0.516	1.182e-06	0.588	-3.926e-05
1.179	3.708e-05	-1.179	-2.492e-05	1.179	3.116e-06	-0.003	3.52e-07	1.179	0.0001612	-0.515	1.176e-06	0.587	-4.131e-05
1.18	3.749e-05	-1.18	-2.499e-05	1.18	3.138e-06	-0.002	3.538e-07	1.18	0.0001624	-0.514	1.17e-06	0.586	-4.334e-05
1.181	3.787e-05	-1.181	-2.505e-05	1.181	3.159e-06	-0.001	3.536e-07	1.181	0.0001636	-0.513	1.162e-06	0.585	-4.53e-05
1.182	3.826e-05	-1.182	-2.511e-05	1.182	3.179e-06	0	3.556e-07	1.182	0.0001648	-0.512	1.156e-06	0.584	-4.73e-05
1.183	3.871e-05	-1.183	-2.517e-05	1.183	3.2e-06	0.001	3.566e-07	1.183	0.0001659	-0.511	1.153e-06	0.583	-4.933e-05
1.184	3.911e-05	-1.184	-2.523e-05	1.184	3.219e-06	0.002	3.56e-07	1.184	0.0001671	-0.51	1.152e-06	0.582	-5.13e-05
1.185	3.952e-05	-1.185	-2.529e-05	1.185	3.24e-06	0.003	3.569e-07	1.185	0.0001682	-0.509	1.143e-06	0.581	-5.326e-05
1.186	3.997e-05	-1.186	-2.535e-05	1.186	3.26e-06	0.004	3.599e-07	1.186	0.0001693	-0.508	1.137e-06	0.58	-5.526e-05
1.187	4.039e-05	-1.187	-2.541e-05	1.187	3.281e-06	0.005	3.599e-07	1.187	0.0001704	-0.507	1.129e-06	0.579	-5.72e-05
1.188	4.081e-05	-1.188	-2.548e-05	1.188	3.301e-06	0.006	3.608e-07	1.188	0.0001714	-0.506	1.122e-06	0.578	-5.911e-05
1.189	4.126e-05	-1.189	-2.554e-05	1.189	3.322e-06	0.007	3.629e-07	1.189	0.0001725	-0.505	1.119e-06	0.577	-6.109e-05
1.19	4.173e-05	-1.19	-2.561e-05	1.19	3.343e-06	0.008	3.638e-07	1.19	0.0001736	-0.504	1.109e-06	0.576	-6.299e-05
1.191	4.215e-05	-1.191	-2.568e-05	1.191	3.364e-06	0.009	3.644e-07	1.191	0.0001746	-0.503	1.103e-06	0.575	-6.484e-05
1.192	4.261e-05	-1.192	-2.575e-05	1.192	3.388e-06	0.01	3.66e-07	1.192	0.0001756	-0.502	1.099e-06	0.574	-6.676e-05
1.193	4.31e-05	-1.193	-2.581e-05	1.193	3.413e-06	0.011	3.67e-07	1.193	0.0001766	-0.501	1.091e-06	0.573	-6.865e-05
1.194	4.356e-05	-1.194	-2.587e-05	1.194	3.435e-06	0.012	3.675e-07	1.194	0.0001775	-0.5	1.082e-06	0.572	-7.047e-05
1.195	4.402e-05	-1.195	-2.593e-05	1.195	3.457e-06	0.013	3.693e-07	1.195	0.0001785	-0.499	1.079e-06	0.571	-7.236e-05
1.196	4.453e-05	-1.196	-2.599e-05	1.196	3.48e-06	0.014	3.702e-07	1.196	0.0001794	-0.498	1.073e-06	0.57	-7.421e-05
1.197	4.502e-05	-1.197	-2.605e-05	1.197	3.503e-06	0.015	3.705e-07	1.197	0.0001803	-0.497	1.065e-06	0.569	-7.598e-05
1.198	4.55e-05	-1.198	-2.611e-05	1.198	3.526e-06	0.016	3.718e-07	1.198	0.0001812	-0.496	1.059e-06	0.568	-7.778e-05
1.199	4.603e-05	-1.199	-2.617e-05	1.199	3.55e-06	0.017	3.733e-07	1.199	0.0001821	-0.495	1.056e-06	0.567	-7.958e-05
1.2	4.651e-05	-1.2	-2.623e-05	1.2	3.573e-06	0.018	3.739e-07	1.2	0.0001829	-0.494	1.048e-06	0.566	-8.129e-05
1.201	4.7e-05	-1.201	-2.63e-05	1.201	3.595e-06	0.019	3.746e-07	1.201	0.0001837	-0.493	1.042e-06	0.565	-8.301e-05
1.202	4.754e-05	-1.202	-2.636e-05	1.202	3.62e-06	0.02	3.764e-07	1.202	0.0001845	-0.492	1.039e-06	0.564	-8.478e-05
1.203	4.807e-05	-1.203	-2.644e-05	1.203	3.647e-06	0.021	3.776e-07	1.203	0.0001853	-0.491	1.032e-06	0.563	-8.649e-05
1.204	4.86e-05	-1.204	-2.651e-05	1.204	3.672e-06	0.022	3.77e-07	1.204	0.000186	-0.49	1.026e-06	0.562	-8.815e-05
1.205	4.913e-05	-1.205	-2.657e-05	1.205	3.698e-06	0.023	3.796e-07	1.205	0.0001867	-0.489	1.024e-06	0.561	-8.981e-05
1.206	4.968e-05	-1.206	-2.663e-05	1.206	3.722e-06	0.024	3.8e-07	1.206	0.0001874	-0.488	1.017e-06	0.56	-9.14e-05
1.207	5.02e-05	-1.207	-2.669e-05	1.207	3.748e-06	0.025	3.808e-07	1.207	0.0001881	-0.487	1.011e-06	0.559	-9.295e-05
1.208	5.075e-05	-1.208	-2.676e-05	1.208	3.775e-06	0.026	3.823e-07	1.208	0.0001887	-0.486	1.009e-06	0.558	-9.455e-05
1.209	5.132e-05	-1.209	-2.683e-05	1.209	3.801e-06	0.027	3.834e-07	1.209	0.0001893	-0.485	1.002e-06	0.557	-9.608e-05
1.21	5.187e-05	-1.21	-2.689e-05	1.21	3.824e-06	0.028	3.847e-07	1.21	0.0001899	-0.484	9.97e-07	0.556	-9.755e-05
1.211	5.241e-05	-1.211	-2.695e-05	1.211	3.851e-06	0.029	3.859e-07	1.211	0.0001904	-0.483	9.928e-07	0.555	-9.905e-05
1.212	5.301e-05	-1.212	-2.702e-05	1.212	3.881e-06	0.03	3.865e-07	1.212	0.000191	-0.482	9.876e-07	0.554	-0.0001005
1.213	5.357e-05	-1.213	-2.709e-05	1.213	3.909e-06	0.031	3.874e-07	1.213	0.0001914	-0.481	9.826e-07	0.553	-0.0001018
1.214	5.413e-05	-1.214	-2.716e-05	1.214	3.938e-06	0.032	3.886e-07	1.214	0.0001919	-0.48	9.775e-07	0.552	-0.0001032
1.215	5.475e-05	-1.215	-2.722e-05	1.215	3.966e-06	0.033	3.904e-07	1.215	0.0001923	-0.479	9.755e-07	0.551	-0.0001045
1.216	5.532e-05	-1.216	-2.728e-05	1.216	3.996e-06			1.216	0.0001928	-0.478	9.68e-07	0.55	-0.0001058
1.217	5.589e-05	-1.217	-2.734e-05	1.217	4.025e-06			1.217	0.0001931	-0.477	9.649e-07	0.549	-0.0001071
1.218	5.654e-05	-1.218	-2.741e-05	1.218	4.053e-06			1.218	0.0001935	-0.476	9.61e-07	0.548	-0.0001083
1.219	5.716e-05	-1.219	-2.748e-05	1.219	4.08e-06			1.219	0.0001938	-0.475	9.549e-07	0.547	-0.0001095
1.22	5.773e-05	-1.22	-2.754e-05	1.22	4.11e-06			1.22	0.0001941	-0.474	9.491e-07	0.546	-0.0001106
1.221	5.835e-05	-1.221	-2.76e-05	1.221	4.144e-06			1.221	0.0001944	-0.473	9.482e-07	0.545	-0.0001118
1.222	5.898e-05	-1.222	-2.767e-05	1.222	4.177e-06			1.222	0.0001946	-0.472	9.425e-07	0.544	-0.0001128
1.223	5.959e-05	-1.223	-2.774e-05	1.223	4.206e-06			1.223	0.0001949	-0.471	9.37e-07	0.543	-0.0001139
1.224	6.02e-05	-1.224	-2.78e-05	1.224	4.237e-06			1.224	0.0001951	-0.47	9.353e-07	0.542	-0.0001149
1.225	6.084e-05	-1.225	-2.787e-05	1.225	4.27e-06			1.225	0.0001952	-0.469	9.302e-07	0.541	-0.0001158
1.226	6.144e-05	-1.226	-2.794e-05	1.226	4.3e-06			1.226	0.0001954	-0.468	9.258e-07	0.54	-0.0001167
1.227	6.205e-05	-1.227	-2.802e-05	1.227	4.331e-06			1.227	0.0001955	-0.467	9.243e-07	0.539	-0.0001176
1.228	6.272e-05	-1.228	-2.809e-05	1.228	4.366e-06			1.228	0.0001955	-0.466	9.201e-07	0.538	-0.0001184
1.229	6.324e-05	-1.229	-2.816e-05	1.229	4.397e-06			1.229	0.0001955	-0.465	9.159e-07	0.537	-0.0001192
1.23	6.379e-05	-1.23	-2.823e-05	1.23	4.428e-06			1.23	0.0001955	-0.464	9.121e-07	0.536	-0.0001199
1.231	6.45e-05	-1.231	-2.829e-05	1.231	4.462e-06			1.231	0.0001956	-0.463	9.105e-07	0.535	-0.0001206
1.232	6.514e-05	-1.232	-2.836e-05	1.232	4.498e-06			1.232	0.0001955	-0.462	9.041e-07	0.534	-0.0001212
1.233	6.576e-05	-1.233	-2.843e-05	1.233	4.533e-06			1.233	0.0001955	-0.461	9.023e-07	0.533	-0.0001218
1.234	6.643e-05	-1.234	-2.85e-05	1.234	4.566e-06			1.234	0.0001954	-0.46	9.006e-07	0.532	-0.0001223
1.235	6.708e-05	-1.235	-2.856e-05	1.235	4.604e-06			1.235	0.0001953	-0.459	8.964e-07	0.531	-0.0001228
1.236	6.771e-05	-1.236	-2.863e-05	1.236	4.642e-06			1.236	0.0001952	-0.458	8.934e-07	0.53	-0.0001232
1.237	6.838e-05	-1.237	-2.87e-05	1.237	4.678e-06			1.237	0.0001951	-0.457	8.908e-07	0.529	-0.0001236
1.238	6.904e-05	-1.238	-2.877e-05	1.238	4.714e-06			1.238	0.0001949	-0.456	8.874e-07	0.528	-0.0001239
1.239	6.965e-05	-1.239	-2.883e-05	1.239	4.752e-06			1.239	0.0001947	-0.455	8.833e-07	0.527	-0.0001242
1.24	7.03e-05	-1.24	-2.89e-05	1.24	4.789e-06			1.24	0.0001945	-0.454	8.823e-07	0.526	-0.0001244
1.241	7.098e-05	-1.241	-2.897e-05	1.241	4.827e-06			1.241	0.0001943	-0.453	8.772e-07	0.525	-0.0001246
1.242	7.158e-05	-1.242	-2.903e-05	1.242	4.867e-06			1.242	0.0001941	-0.452	8.731e-07	0.524	-0.0001247
1.243	7.219e-05	-1.243	-2.909e-05	1.243	4.903e-06			1.243	0.0001938	-0.451	8.729e-07	0.523	-0.0001247
1.244	7.288e-05	-1.244	-2.916e-05	1.244	4.94e-06			1.244	0.0001936	-0.45	8.699e-07	0.522	-0.0001248
1.245	7.35e-05	-1.245	-2.923e-05	1.245	4.981e-06			1.245	0.0001933	-0.449	8.658e-07	0.521	-0.0001247
1.246	7.412e-05	-1.246	-2.929e-05	1.246	5.02e-06			1.246	0.000193	-0.448	8.641e-07	0.52	-0.0001246
1.247	7.479e-05	-1.247	-2.936e-05	1.247	5.059e-06			1.247	0.0001927	-0.447	8.622e-07	0.519	-0.0001245
1.248	7.541e-05	-1.248	-2.942e-05	1.248	5.101e-06			1.248	0.0001923	-0.446	8.574e-07	0.518	-0.0001243
1.249	7.601e-05	-1.249	-2.949e-05	1.249	5.142e-06			1.249	0.000192	-0.445	8.561e-07	0.517	-0.0001241
1.25	7.667e-05	-1.25	-2.956e-05	1.25	5.182e-06			1.25	0.0001916	-0.444	8.538e-07	0.516	-0.0001238
1.251	7.729e-05	-1.251	-2.962e-05	1.251	5.225e-06			1.251	0.0001913	-0.443	8.501e-07	0.515	-0.0001235
1.252	7.787e-05	-1.252	-2.969e-05	1.252	5.266e-06			1.252	0.0001909	-0.442	8.475e-07	0.514	-0.0001231
1.253	7.85e-05	-1.253	-2.976e-05	1.253	5.307e-06			1.253	0.0001905	-0.441	8.482e-07	0.513	-0.0001227
1.254	7.914e-05	-1.254	-2.982e-05	1.254	5.351e-06			1.254	0.0001848	-0.44	8.435e-07	0.512	-0.0001223
1.255	7.978e-05	-1.255	-2.989e-05	1.255	5.393e-06			1.255	0.0001832	-0.439	8.409e-07	0.511	-0.0001218
1.256	8.039e-05	-1.256	-2.996e-05	1.256	5.434e-06			1.254	0.0001816	-0.438	8.402e-07	0.51	-0.0001213
1.257	8.102e-05	-1.257	-3.003e-05	1.257	5.479e-06			1.253	0.00018	-0.437	8.377e-07	0.509	-0.0001206
1.258	8.157e-05	-1.258	-3.01e-05	1.258	5.52e-06			1.252	0.0001785	-0.436	8.339e-07	0.508	-0.00012
1.259	8.215e-05	-1.259	-3.018e-05	1.259	5.562e-06			1.251	0.0001769	-0.435	8.344e-07	0.507	-0.0001193
1.26	8.278e-05	-1.26	-3.024e-05	1.26	5.61e-06			1.25	0.0001754	-0.434	8.311e-07	0.506	-0.0001185
1.261	8.335e-05	-1.261	-3.031e-05	1.261	5.651e-06			1.249	0.000174	-0.433	8.301e-07	0.505	-0.0001178
1.262	8.391e-05	-1.262	-3.038e-05	1.262	5.695e-06			1.248	0.0001725	-0.432	8.271e-07	0.504	-0.000117
1.263	8.452e-05	-1.263	-3.045e-05	1.263	5.741e-06			1.247	0.0001711	-0.431	8.263e-07	0.503	-0.0001162
1.264	8.507e-05	-1.264	-3.051e-05	1.264	5.782e-06			1.246	0.0001696	-0.43	8.224e-07	0.502	-0.0001153
1.265	8.561e-05	-1.265	-3.057e-05	1.265	5.827e-06			1.245	0.0001682	-0.429	8.205e-07	0.501	-0.0001144
1.266	8.619e-05	-1.266	-3.064e-05	1.266	5.871e-06			1.244	0.0001668	-0.428	8.207e-07	0.5	-0.0001135
1.267	8.676e-05	-1.267	-3.071e-05	1.267	5.912e-06			1.243	0.0001654	-0.427	8.175e-07	0.499	-0.0001125
1.268	8.727e-05	-1.268	-3.078e-05	1.268	5.959e-06			1.242	0.0001641	-0.426	8.148e-07	0.498	-0.0001115
1.269	8.783e-05	-1.269	-3.085e-05	1.269	6.003e-06			1.241	0.0001627	-0.425	8.162e-07	0.497	-0.0001105
1.27	8.84e-05	-1.27	-3.092e-05	1.27	6.045e-06			1.24	0.0001614	-0.424	8.115e-07	0.496	-0.0001095
1.271	8.889e-05	-1.271	-3.099e-05	1.271	6.093e-06			1.239	0.0001601	-0.423	8.119e-07	0.495	-0.0001085
1.272	8.942e-05	-1.272	-3.106e-05	1.272	6.137e-06			1.238	0.0001588	-0.422	8.106e-07	0.494	-0.0001075
1.273	8.999e-05	-1.273	-3.113e-05	1.273	6.183e-06			1.237	0.0001575	-0.421	8.087e-07	0.493	-0.0001064
1.274	9.05e-05	-1.274	-3.12e-05	1.274	6.229e-06			1.236	0.0001562	-0.42	8.052e-07	0.492	-0.0001053
1.275	9.099e-05	-1.275	-3.128e-05	1.275	6.273e-06			1.235	0.0001549	-0.419	8.067e-07	0.491	-0.0001043
1.276	9.154e-05	-1.276	-3.135e-05	1.276	6.323e-06			1.234	0.0001536	-0.418	8.047e-07	0.49	-0.0001032
1.277	9.2e-05	-1.277	-3.142e-05	1.277	6.367e-06			1.233	0.0001524	-0.417	8.022e-07	0.489	-0.0001021
1.278	9.246e-05	-1.278	-3.149e-05	1.278	6.413e-06			1.232	0.0001511	-0.416	8.016e-07	0.488	-0.000101
1.279	9.3e-05	-1.279	-3.156e-05	1.279	6.461e-06			1.231	0.0001499	-0.415	8.028e-07	0.487	-9.991e-05
1.28	9.349e-05	-1.28	-3.163e-05	1.28	6.503e-06			1.23	0.0001486	-0.414	7.988e-07	0.486	-9.882e-05
1.281	9.399e-05	-1.281	-3.17e-05	1.281	6.55e-06			1.229	0.0001474	-0.413	7.98e-07	0.485	-9.771e-05
1.282	9.448e-05	-1.282	-3.178e-05	1.282	6.601e-06			1.228	0.0001462	-0.412	7.982e-07	0.484	-9.661e-05
1.283	9.492e-05	-1.283	-3.185e-05	1.283	6.646e-06			1.227	0.000145	-0.411	7.957e-07	0.483	-9.549e-05
1.284	9.532e-05	-1.284	-3.192e-05	1.284	6.693e-06			1.226	0.0001437	-0.41	7.946e-07	0.482	-9.437e-05
1.285	9.579e-05	-1.285	-3.199e-05	1.285	6.74e-06			1.225	0.0001425	-0.409	7.957e-07	0.481	-9.33e-05
1.286	9.626e-05	-1.286	-3.206e-05	1.286	6.787e-06			1.224	0.0001413	-0.408	7.923e-07	0.48	-9.219e-05
1.287	9.667e-05	-1.287	-3.213e-05	1.287	6.836e-06			1.223	0.0001401	-0.407	7.902e-07	0.479	-9.111e-05
1.288	9.709e-05	-1.288	-3.22e-05	1.288	6.883e-06			1.222	0.0001389	-0.406	7.91e-07	0.478	-9.005e-05
1.289	9.753e-05	-1.289	-3.227e-05	1.289	6.934e-06			1.221	0.0001377	-0.405	7.91e-07	0.477	-8.897e-05
1.29	9.791e-05	-1.29	-3.234e-05	1.29	6.978e-06			1.22	0.0001365	-0.404	7.891e-07	0.476	-8.788e-05
1.291	9.829e-05	-1.291	-3.241e-05	1.291	7.023e-06			1.219	0.0001353	-0.403	7.896e-07	0.475	-8.683e-05
1.292	9.871e-05	-1.292	-3.248e-05	1.292	7.076e-06			1.218	0.0001341	-0.402	7.878e-07	0.474	-8.578e-05
1.293	9.905e-05	-1.293	-3.255e-05	1.293	7.123e-06			1.217	0.0001329	-0.401	7.875e-07	0.473	-8.473e-05
1.294	9.938e-05	-1.294	-3.262e-05	1.294	7.172e-06			1.216	0.0001317	-0.4	7.864e-07	0.472	-8.371e-05
1.295	9.979e-05	-1.295	-3.27e-05	1.295	7.222e-06			1.215	0.0001305	-0.399	7.875e-07	0.471	-8.269e-05
1.296	0.0001001	-1.296	-3.277e-05	1.296	7.27e-06			1.214	0.0001293	-0.398	7.846e-07	0.47	-8.167e-05
1.297	0.0001004	-1.297	-3.285e-05	1.297	7.32e-06			1.213	0.0001281	-0.397	7.834e-07	0.469	-8.067e-05
1.298	0.0001007	-1.298	-3.292e-05	1.298	7.37e-06			1.212	0.0001269	-0.396	7.853e-07	0.468	-7.969e-05
1.299	0.0001011	-1.299	-3.3e-05	1.299	7.42e-06			1.211	0.0001257	-0.395	7.832e-07	0.467	-7.871e-05
1.3	0.0001013	-1.3	-3.308e-05	1.3	7.468e-06			1.21	0.0001245	-0.394	7.806e-07	0.466	-7.774e-05
1.301	0.0001017	-1.301	-3.315e-05	1.301	7.516e-06			1.209	0.0001232	-0.393	7.845e-07	0.465	-7.682e-05
1.302	0.000102	-1.302	-3.323e-05	1.302	7.57e-06			1.208	0.0001221	-0.392	7.819e-07	0.464	-7.586e-05
1.303	0.0001022	-1.303	-3.33e-05	1.303	7.619e-06			1.207	0.0001208	-0.391	7.803e-07	0.463	-7.492e-05
1.304	0.0001025	-1.304	-3.338e-05	1.304	7.67e-06			1.206	0.0001196	-0.39	7.819e-07	0.462	-7.402e-05
1.305	0.0001028	-1.305	-3.345e-05	1.305	7.718e-06			1.205	0.0001184	-0.389	7.797e-07	0.461	-7.312e-05
1.306	0.0001031	-1.306	-3.352e-05	1.306	7.769e-06			1.204	0.0001172	-0.388	7.798e-07	0.46	-7.224e-05
1.307	0.0001034	-1.307	-3.36e-05	1.307	7.821e-06			1.203	0.000116	-0.387	7.801e-07	0.459	-7.136e-05
1.308	0.0001037	-1.308	-3.367e-05	1.308	7.873e-06			1.202	0.0001148	-0.386	7.793e-07	0.458	-7.049e-05
1.309	0.0001039	-1.309	-3.375e-05	1.309	7.924e-06			1.201	0.0001135	-0.385	7.788e-07	0.457	-6.963e-05
1.31	0.0001041	-1.31	-3.383e-05	1.31	7.969e-06			1.2	0.0001123	-0.384	7.777e-07	0.456	-6.879e-05
1.311	0.0001044	-1.311	-3.39e-05	1.311	8.023e-06			1.199	0.0001111	-0.383	7.791e-07	0.455	-6.797e-05
1.312	0.0001047	-1.312	-3.398e-05	1.312	8.075e-06			1.198	0.0001099	-0.382	7.783e-07	0.454	-6.714e-05
1.313	0.0001049	-1.313	-3.406e-05	1.313	8.125e-06			1.197	0.0001086	-0.381	7.773e-07	0.453	-6.634e-05
1.314	0.0001052	-1.314	-3.414e-05	1.314	8.18e-06			1.196	0.0001074	-0.38	7.787e-07	0.452	-6.555e-05
1.315	0.0001055	-1.315	-3.422e-05	1.315	8.229e-06			1.195	0.0001061	-0.379	7.77e-07	0.451	-6.475e-05
1.316	0.0001057	-1.316	-3.43e-05	1.316	8.282e-06			1.194	0.0001049	-0.378	7.758e-07	0.45	-6.398e-05
1.317	0.000106	-1.317	-3.437e-05	1.317	8.333e-06			1.193	0.0001036	-0.377	7.783e-07	0.449	-6.323e-05
1.318	0.0001063	-1.318	-3.444e-05	1.318	8.385e-06			1.192	0.0001024	-0.376	7.756e-07	0.448	-6.248e-05
1.319	0.0001065	-1.319	-3.452e-05	1.319	8.437e-06			1.191	0.0001012	-0.375	7.764e-07	0.447	-6.173e-05
1.32	0.0001067	-1.32	-3.46e-05	1.32	8.489e-06			1.19	9.988e-05	-0.374	7.768e-07	0.446	-6.102e-05
1.321	0.000107	-1.321	-3.468e-05	1.321	8.545e-06			1.189	9.862e-05	-0.373	7.757e-07	0.445	-6.03e-05
1.322	0.0001072	-1.322	-3.476e-05	1.322	8.596e-06			1.188	9.736e-05	-0.372	7.741e-07	0.444	-5.959e-05
1.323	0.0001074	-1.323	-3.484e-05	1.323	8.648e-06			1.187	9.607e-05	-0.371	7.761e-07	0.443	-5.89e-05
1.324	0.0001077	-1.324	-3.492e-05	1.324	8.703e-06			1.186	9.479e-05	-0.37	7.763e-07	0.442	-5.822e-05
1.325	0.0001079	-1.325	-3.501e-05	1.325	8.758e-06			1.185	9.352e-05	-0.369	7.748e-07	0.441	-5.754e-05
1.326	0.0001081	-1.326	-3.51e-05	1.326	8.812e-06			1.184	9.222e-05	-0.368	7.745e-07	0.44	-5.689e-05
1.327	0.0001083	-1.327	-3.519e-05	1.327	8.867e-06			1.183	9.093e-05	-0.367	7.761e-07	0.439	-5.623e-05
1.328	0.0001085	-1.328	-3.529e-05	1.328	8.92e-06			1.182	8.965e-05	-0.366	7.748e-07	0.438	-5.559e-05
1.329	0.0001086	-1.329	-3.537e-05	1.329	8.972e-06			1.181	8.833e-05	-0.365	7.754e-07	0.437	-5.496e-05
1.33	0.0001088	-1.33	-3.545e-05	1.33	9.032e-06			1.18	8.702e-05	-0.364	7.76e-07	0.436	-5.433e-05
1.331	0.0001089	-1.331	-3.554e-05	1.331	9.086e-06			1.179	8.57e-05	-0.363	7.746e-07	0.435	-5.372e-05
1.332	0.0001092	-1.332	-3.562e-05	1.332	9.145e-06			1.178	8.438e-05	-0.362	7.74e-07	0.434	-5.312e-05
1.333	0.0001093	-1.333	-3.57e-05	1.333	9.202e-06			1.177	8.306e-05	-0.361	7.783e-07	0.433	-5.252e-05
1.334	0.0001093	-1.334	-3.578e-05	1.334	9.261e-06			1.176	8.175e-05	-0.36	7.759e-07	0.432	-5.193e-05
1.335	0.0001093	-1.335	-3.586e-05	1.335	9.314e-06			1.175	8.041e-05	-0.359	7.758e-07	0.431	-5.135e-05
1.336	0.0001093	-1.336	-3.595e-05	1.336	9.368e-06			1.174	7.907e-05	-0.358	7.771e-07	0.43	-5.079e-05
1.337	0.0001093	-1.337	-3.604e-05	1.337	9.423e-06			1.173	7.772e-05	-0.357	7.772e-07	0.429	-5.022e-05
1.338	0.0001093	-1.338	-3.613e-05	1.338	9.479e-06			1.172	7.638e-05	-0.356	7.781e-07	0.428	-4.967e-05
1.339	0.0001092	-1.339	-3.622e-05	1.339	9.536e-06			1.171	7.502e-05	-0.355	7.781e-07	0.427	-4.912e-05
1.34	0.0001092	-1.34	-3.63e-05	1.34	9.592e-06			1.17	7.367e-05	-0.354	7.768e-07	0.426	-4.858e-05
1.341	0.0001091	-1.341	-3.639e-05	1.341	9.646e-06			1.169	7.233e-05	-0.353	7.77e-07	0.425	-4.805e-05
1.342	0.000109	-1.342	-3.648e-05	1.342	9.702e-06			1.168	7.096e-05	-0.352	7.773e-07	0.424	-4.753e-05
1.343	0.000109	-1.343	-3.657e-05	1.343	9.763e-06			1.167	6.961e-05	-0.351	7.783e-07	0.423	-4.702e-05
1.344	0.0001088	-1.344	-3.665e-05	1.344	9.818e-06			1.166	6.826e-05	-0.35	7.778e-07	0.422	-4.65e-05
1.345	0.0001087	-1.345	-3.674e-05	1.345	9.872e-06			1.165	6.687e-05	-0.349	7.776e-07	0.421	-4.601e-05
1.346	0.0001086	-1.346	-3.682e-05	1.346	9.929e-06			1.164	6.55e-05	-0.348	7.806e-07	0.42	-4.552e-05
1.347	0.0001085	-1.347	-3.691e-05	1.347	9.989e-06			1.163	6.414e-05	-0.347	7.792e-07	0.419	-4.503e-05
1.348	0.0001083	-1.348	-3.699e-05	1.348	1.004e-05			1.162	6.275e-05	-0.346	7.785e-07	0.418	-4.455e-05
1.349	0.0001082	-1.349	-3.709e-05	1.349	1.01e-05			1.161	6.136e-05	-0.345	7.815e-07	0.417	-4.409e-05
1.35	0.0001081	-1.35	-3.718e-05	1.35	1.016e-05			1.16	5.998e-05	-0.344	7.788e-07	0.416	-4.362e-05
1.351	0.0001079	-1.351	-3.727e-05	1.351	1.021e-05			1.159	5.858e-05	-0.343	7.8e-07	0.415	-4.316e-05
1.352	0.0001077	-1.352	-3.736e-05	1.352	1.027e-05			1.158	5.717e-05	-0.342	7.81e-07	0.414	-4.271e-05
1.353	0.0001075	-1.353	-3.744e-05	1.353	1.033e-05			1.157	5.578e-05	-0.341	7.817e-07	0.413	-4.226e-05
1.354	0.0001073	-1.354	-3.753e-05	1.354	1.039e-05			1.156	5.439e-05	-0.34	7.801e-07	0.412	-4.182e-05
1.355	0.000107	-1.355	-3.762e-05	1.355	1.044e-05			1.155	5.296e-05	-0.339	7.827e-07	0.411	-4.139e-05
1.356	0.0001069	-1.356	-3.771e-05	1.356	1.051e-05			1.154	5.155e-05	-0.338	7.831e-07	0.41	-4.096e-05
1.357	0.0001066	-1.357	-3.779e-05	1.357	1.057e-05			1.153	5.014e-05	-0.337	7.827e-07	0.409	-4.052e-05
1.358	0.0001064	-1.358	-3.788e-05	1.358	1.062e-05			1.152	4.871e-05	-0.336	7.823e-07	0.408	-4.012e-05
1.359	0.0001062	-1.359	-3.797e-05	1.359	1.069e-05			1.151	4.73e-05	-0.335	7.847e-07	0.407	-3.971e-05
1.36	0.0001059	-1.36	-3.806e-05	1.36	1.074e-05			1.15	4.59e-05	-0.334	7.846e-07	0.406	-3.93e-05
1.361	0.0001057	-1.361	-3.815e-05	1.361	1.08e-05			1.149	4.447e-05	-0.333	7.848e-07	0.405	-3.891e-05
1.362	0.0001055	-1.362	-3.825e-05	1.362	1.086e-05			1.148	4.304e-05	-0.332	7.866e-07	0.404	-3.852e-05
1.363	0.0001052	-1.363	-3.834e-05	1.363	1.092e-05			1.147	4.162e-05	-0.331	7.869e-07	0.403	-3.813e-05
1.364	0.000105	-1.364	-3.843e-05	1.364	1.098e-05			1.146	4.019e-05	-0.33	7.864e-07	0.402	-3.774e-05
1.365	0.0001048	-1.365	-3.852e-05	1.365	1.104e-05			1.145	3.877e-05	-0.329	7.884e-07	0.401	-3.737e-05
1.366	0.0001045	-1.366	-3.861e-05	1.366	1.111e-05			1.144	3.735e-05	-0.328	7.869e-07	0.4	-3.699e-05
1.367	0.0001043	-1.367	-3.871e-05	1.367	1.117e-05			1.143	3.593e-05	-0.327	7.882e-07	0.399	-3.662e-05
1.368	9.277e-05	-1.368	-3.88e-05	1.368	1.123e-05			1.142	3.449e-05	-0.326	7.901e-07	0.398	-3.626e-05
1.367	8.531e-05	-1.369	-3.89e-05	1.369	1.129e-05			1.141	3.307e-05	-0.325	7.897e-07	0.397	-3.59e-05
1.366	7.714e-05	-1.37	-3.899e-05	1.37	1.135e-05			1.14	3.166e-05	-0.324	7.898e-07	0.396	-3.554e-05
1.365	6.99e-05	-1.371	-3.909e-05	1.371	1.142e-05			1.139	3.022e-05	-0.323	7.92e-07	0.395	-3.519e-05
1.364	6.339e-05	-1.372	-3.919e-05	1.372	1.149e-05			1.138	2.881e-05	-0.322	7.916e-07	0.394	-3.484e-05
1.363	5.763e-05	-1.373	-3.928e-05	1.373	1.155e-05			1.137	2.74e-05	-0.321	7.923e-07	0.393	-3.45e-05
1.362	5.244e-05	-1.374	-3.938e-05	1.374	1.161e-05			1.136	2.595e-05	-0.32	7.923e-07	0.392	-3.416e-05
1.361	4.768e-05	-1.375	-3.947e-05	1.375	1.168e-05			1.135	2.454e-05	-0.319	7.956e-07	0.391	-3.383e-05
1.36	4.34e-05	-1.376	-3.956e-05	1.376	1.175e-05			1.134	2.314e-05	-0.318	7.923e-07	0.39	-3.35e-05
1.359	3.953e-05	-1.377	-3.965e-05	1.377	1.181e-05			1.133	2.17e-05	-0.317	7.937e-07	0.389	-3.318e-05
1.358	3.59e-05	-1.378	-3.974e-05	1.378	1.188e-05			1.132	2.029e-05	-0.316	7.966e-07	0.388	-3.286e-05
1.357	3.257e-05	-1.379	-3.983e-05	1.379	1.195e-05			1.131	1.89e-05	-0.315	7.953e-07	0.387	-3.254e-05
1.356	2.951e-05	-1.38	-3.993e-05	1.38	1.202e-05			1.13	1.749e-05	-0.314	7.956e-07	0.386	-3.223e-05
1.355	2.668e-05	-1.381	-4.002e-05	1.381	1.209e-05			1.129	1.608e-05	-0.313	7.99e-07	0.385	-3.192e-05
1.354	2.408e-05	-1.382	-4.012e-05	1.382	1.216e-05			1.128	1.459e-05	-0.312	7.984e-07	0.384	-3.162e-05
1.353	2.169e-05	-1.383	-4.021e-05	1.383	1.223e-05			1.127	1.318e-05	-0.311	7.989e-07	0.383	-3.132e-05
1.352	1.945e-05	-1.384	-4.031e-05	1.384	1.23e-05			1.126	1.178e-05	-0.31	8.009e-07	0.382	-3.102e-05
1.351	1.735e-05	-1.385	-4.041e-05	1.385	1.237e-05			1.125	1.041e-05	-0.309	7.996e-07	0.381	-3.072e-05
1.35	1.544e-05	-1.386	-4.05e-05	1.386	1.244e-05			1.124	9.051e-06	-0.308	7.997e-07	0.38	-3.043e-05
1.349	1.366e-05	-1.387	-4.06e-05	1.387	1.251e-05			1.123	7.664e-06	-0.307	8.033e-07	0.379	-3.015e-05
1.348	1.194e-05	-1.388	-4.069e-05	1.388	1.259e-05			1.122	6.311e-06	-0.306	8.031e-07	0.378	-2.987e-05
1.347	1.04e-05	-1.389	-4.079e-05	1.389	1.266e-05			1.121	4.961e-06	-0.305	8.111e-07	0.377	-2.958e-05
1.346	8.956e-06	-1.39	-4.089e-05	1.39	1.273e-05			1.12	3.579e-06	-0.304	8.066e-07	0.376	-2.931e-05
1.345	7.523e-06	-1.391	-4.099e-05	1.391	1.281e-05			1.119	2.242e-06	-0.303	8.08e-07	0.375	-2.904e-05
1.344	6.273e-06	-1.392	-4.109e-05	1.392	1.288e-05			1.118	9.115e-07	-0.302	8.063e-07	0.374	-2.877e-05
1.343	5.117e-06	-1.393	-4.119e-05	1.393	1.295e-05			1.117	-4.449e-07	-0.301	8.086e-07	0.373	-2.85e-05
1.342	3.929e-06	-1.394	-4.13e-05	1.394	1.303e-05			1.116	-1.765e-06	-0.3	8.105e-07	0.372	-2.824e-05
1.341	2.868e-06	-1.395	-4.14e-05	1.395	1.31e-05			1.115	-3.066e-06	-0.299	8.097e-07	0.371	-2.797e-05
1.34	1.911e-06	-1.396	-4.15e-05	1.396	1.317e-05			1.114	-4.386e-06	-0.298	8.1e-07	0.37	-2.772e-05
1.339	9.244e-07	-1.397	-4.161e-05	1.397	1.325e-05			1.113	-5.698e-06	-0.297	8.129e-07	0.369	-2.746e-05
1.338	-2.314e-09	-1.398	-4.17e-05	1.398	1.332e-05			1.112	-6.99e-06	-0.296	8.138e-07	0.368	-2.721e-05
1.337	-8.091e-07	-1.399	-4.181e-05	1.399	1.34e-05			1.111	-8.289e-06	-0.295	8.117e-07	0.367	-2.696e-05
1.336	-1.623e-06	-1.4	-4.192e-05	1.4	1.348e-05			1.11	-9.591e-06	-0.294	8.146e-07	0.366	-2.672e-05
1.335	-2.397e-06	-1.401	-4.202e-05	1.401	1.356e-05			1.109	-1.086e-05	-0.293	8.15e-07	0.365	-2.648e-05
1.334	-3.055e-06	-1.402	-4.213e-05	1.402	1.364e-05			1.108	-1.212e-05	-0.292	8.145e-07	0.364	-2.624e-05
1.333	-3.736e-06	-1.403	-4.224e-05	1.403	1.372e-05			1.107	-1.34e-05	-0.291	8.183e-07	0.363	-2.6e-05
1.332	-4.441e-06	-1.404	-4.236e-05	1.404	1.38e-05			1.106	-1.466e-05	-0.29	8.177e-07	0.362	-2.577e-05
1.331	-5.182e-06	-1.405	-4.247e-05	1.405	1.388e-05			1.105	-1.589e-05	-0.289	8.182e-07	0.361	-2.553e-05
1.33	-5.859e-06	-1.406	-4.258e-05	1.406	1.396e-05			1.104	-1.716e-05	-0.288	8.199e-07	0.36	-2.531e-05
1.329	-6.42e-06	-1.407	-4.269e-05	1.407	1.404e-05			1.103	-1.842e-05	-0.287	8.224e-07	0.359	-2.508e-05
1.328	-6.869e-06	-1.408	-4.28e-05	1.408	1.413e-05			1.102	-1.966e-05	-0.286	8.211e-07	0.358	-2.486e-05
1.327	-7.301e-06	-1.409	-4.29e-05	1.409	1.422e-05			1.101	-2.091e-05	-0.285	8.223e-07	0.357	-2.464e-05
1.326	-7.812e-06	-1.41	-4.302e-05	1.41	1.43e-05			1.1	-2.211e-05	-0.284	8.248e-07	0.356	-2.442e-05
1.325	-8.247e-06	-1.411	-4.313e-05	1.411	1.439e-05			1.099	-2.331e-05	-0.283	8.248e-07	0.355	-2.42e-05
1.324	-8.627e-06	-1.412	-4.324e-05	1.412	1.447e-05			1.098	-2.453e-05	-0.282	8.245e-07	0.354	-2.399e-05
1.323	-9.07e-06	-1.413	-4.335e-05	1.413	1.456e-05			1.097	-2.575e-05	-0.281	8.284e-07	0.353	-2.378e-05
1.322	-9.466e-06	-1.414	-4.346e-05	1.414	1.465e-05			1.096	-2.694e-05	-0.28	8.273e-07	0.352	-2.357e-05
1.321	-9.784e-06	-1.415	-4.357e-05	1.415	1.474e-05			1.095	-2.813e-05	-0.279	8.283e-07	0.351	-2.336e-05
1.32	-1.015e-05	-1.416	-4.369e-05	1.416	1.483e-05			1.094	-2.933e-05	-0.278	8.313e-07	0.35	-2.316e-05
1.319	-1.053e-05	-1.417	-4.38e-05	1.417	1.492e-05			1.093	-3.048e-05	-0.277	8.316e-07	0.349	-2.296e-05
1.318	-1.081e-05	-1.418	-4.392e-05	1.418	1.5e-05			1.092	-3.164e-05	-0.276	8.302e-07	0.348	-2.276e-05
1.317	-1.111e-05	-1.419	-4.403e-05	1.419	1.51e-05			1.091	-3.284e-05	-0.275	8.331e-07	0.347	-2.256e-05
1.316	-1.145e-05	-1.42	-4.415e-05	1.42	1.519e-05			1.09	-3.399e-05	-0.274	8.342e-07	0.346	-2.236e-05
1.315	-1.17e-05	-1.421	-4.427e-05	1.421	1.528e-05			1.089	-3.512e-05	-0.273	8.35e-07	0.345	-2.217e-05
1.314	-1.195e-05	-1.422	-4.439e-05	1.422	1.537e-05			1.088	-3.631e-05	-0.272	8.357e-07	0.344	-2.198e-05
1.313	-1.229e-05	-1.423	-4.451e-05	1.423	1.547e-05			1.087	-3.744e-05	-0.271	8.376e-07	0.343	-2.179e-05
1.312	-1.253e-05	-1.424	-4.463e-05	1.424	1.556e-05			1.086	-3.854e-05	-0.27	8.381e-07	0.342	-2.161e-05
1.311	-1.276e-05	-1.425	-4.475e-05	1.425	1.566e-05			1.085	-3.969e-05	-0.269	8.389e-07	0.341	-2.142e-05
1.31	-1.304e-05	-1.426	-4.489e-05	1.426	1.576e-05			1.084	-4.081e-05	-0.268	8.416e-07	0.34	-2.124e-05
1.309	-1.328e-05	-1.427	-4.501e-05	1.427	1.586e-05			1.083	-4.191e-05	-0.267	8.4e-07	0.339	-2.106e-05
1.308	-1.347e-05	-1.428	-4.512e-05	1.428	1.596e-05			1.082	-4.303e-05	-0.266	8.405e-07	0.338	-2.088e-05
1.307	-1.372e-05	-1.429	-4.525e-05	1.429	1.606e-05			1.081	-4.413e-05	-0.265	8.459e-07	0.337	-2.07e-05
1.306	-1.394e-05	-1.43	-4.536e-05	1.43	1.616e-05			1.08	-4.52e-05	-0.264	8.436e-07	0.336	-2.053e-05
1.305	-1.416e-05	-1.431	-4.549e-05	1.431	1.626e-05			1.079	-4.627e-05	-0.263	8.451e-07	0.335	-2.035e-05
1.304	-1.435e-05	-1.432	-4.561e-05	1.432	1.637e-05			1.078	-4.736e-05	-0.262	8.483e-07	0.334	-2.019e-05
1.303	-1.455e-05	-1.433	-4.575e-05	1.433	1.647e-05			1.077	-4.844e-05	-0.261	8.495e-07	0.333	-2.002e-05
1.302	-1.47e-05	-1.434	-4.589e-05	1.434	1.658e-05			1.076	-4.948e-05	-0.26	8.492e-07	0.332	-1.985e-05
1.301	-1.483e-05	-1.435	-4.603e-05	1.435	1.668e-05			1.075	-5.055e-05	-0.259	8.518e-07	0.331	-1.968e-05
1.3	-1.506e-05	-1.436	-4.616e-05	1.436	1.68e-05			1.074	-5.156e-05	-0.258	8.523e-07	0.33	-1.952e-05
1.299	-1.522e-05	-1.437	-4.628e-05	1.437	1.69e-05			1.073	-5.257e-05	-0.257	8.525e-07	0.329	-1.935e-05
1.298	-1.536e-05	-1.438	-4.64e-05	1.438	1.701e-05			1.072	-5.36e-05	-0.256	8.539e-07	0.328	-1.92e-05
1.297	-1.558e-05	-1.439	-4.653e-05	1.439	1.713e-05			1.071	-5.457e-05	-0.255	8.561e-07	0.327	-1.903e-05
1.296	-1.571e-05	-1.44	-4.666e-05	1.44	1.724e-05			1.07	-5.554e-05	-0.254	8.575e-07	0.326	-1.888e-05
1.295	-1.579e-05	-1.441	-4.679e-05	1.441	1.734e-05			1.069	-5.654e-05	-0.253	8.582e-07	0.325	-1.872e-05
1.294	-1.596e-05	-1.442	-4.692e-05	1.442	1.746e-05			1.068	-5.749e-05	-0.252	8.596e-07	0.324	-1.857e-05
1.293	-1.607e-05	-1.443	-4.705e-05	1.443	1.757e-05			1.067	-5.841e-05	-0.251	8.593e-07	0.323	-1.841e-05
1.292	-1.617e-05	-1.444	-4.717e-05	1.444	1.768e-05			1.066	-5.935e-05	-0.25	8.601e-07	0.322	-1.827e-05
1.291	-1.633e-05	-1.445	-4.731e-05	1.445	1.78e-05			1.065	-6.027e-05	-0.249	8.65e-07	0.321	-1.812e-05
1.29	-1.648e-05	-1.446	-4.745e-05	1.446	1.792e-05			1.064	-6.114e-05	-0.248	8.631e-07	0.32	-1.797e-05
1.289	-1.657e-05	-1.447	-4.759e-05	1.447	1.803e-05			1.063	-6.203e-05	-0.247	8.648e-07	0.319	-1.782e-05
1.288	-1.668e-05	-1.448	-4.773e-05	1.448	1.815e-05			1.062	-6.292e-05	-0.246	8.683e-07	0.318	-1.768e-05
1.287	-1.682e-05	-1.449	-4.787e-05	1.449	1.828e-05			1.061	-6.375e-05	-0.245	8.671e-07	0.317	-1.754e-05
1.286	-1.693e-05	-1.45	-4.801e-05	1.45	1.839e-05			1.06	-6.458e-05	-0.244	8.67e-07	0.316	-1.739e-05
1.285	-1.703e-05	-1.451	-4.815e-05	1.451	1.851e-05			1.059	-6.543e-05	-0.243	8.706e-07	0.315	-1.726e-05
1.284	-1.717e-05	-1.452	-4.83e-05	1.452	1.864e-05			1.058	-6.624e-05	-0.242	8.716e-07	0.314	-1.712e-05
1.283	-1.725e-05	-1.453	-4.845e-05	1.453	1.876e-05			1.057	-6.702e-05	-0.241	8.708e-07	0.313	-1.698e-05
1.282	-1.732e-05	-1.454	-4.86e-05	1.454	1.888e-05			1.056	-6.782e-05	-0.24	8.73e-07	0.312	-1.685e-05
1.281	-1.746e-05	-1.455	-4.875e-05	1.455	1.902e-05			1.055	-6.855e-05	-0.239	8.755e-07	0.311	-1.672e-05
1.28	-1.757e-05	-1.456	-4.89e-05	1.456	1.914e-05			1.054	-6.925e-05	-0.238	8.76e-07	0.31	-1.658e-05
1.279	-1.767e-05	-1.457	-4.905e-05	1.457	1.926e-05			1.053	-6.999e-05	-0.237	8.771e-07	0.309	-1.645e-05
1.278	-1.779e-05	-1.458	-4.921e-05	1.458	1.939e-05			1.052	-7.071e-05	-0.236	8.795e-07	0.308	-1.632e-05
1.277	-1.784e-05	-1.459	-4.937e-05	1.459	1.952e-05			1.051	-7.14e-05	-0.235	8.802e-07	0.307	-1.62e-05
1.276	-1.789e-05	-1.46	-4.953e-05	1.46	1.964e-05			1.05	-7.206e-05	-0.234	8.797e-07	0.306	-1.607e-05
1.275	-1.801e-05	-1.461	-4.969e-05	1.461	1.978e-05			1.049	-7.271e-05	-0.233	8.84e-07	0.305	-1.594e-05
1.274	-1.81e-05	-1.462	-4.985e-05	1.462	1.991e-05			1.048	-7.331e-05	-0.232	8.825e-07	0.304	-1.582e-05
1.273	-1.815e-05	-1.463	-5.002e-05	1.463	2.003e-05			1.047	-7.393e-05	-0.231	8.84e-07	0.303	-1.57e-05
1.272	-1.824e-05	-1.464	-5.018e-05	1.464	2.017e-05			1.046	-7.451e-05	-0.23	8.877e-07	0.302	-1.558e-05
1.271	-1.835e-05	-1.465	-5.035e-05	1.465	2.03e-05			1.045	-7.507e-05	-0.229	8.87e-07	0.301	-1.545e-05
1.27	-1.838e-05	-1.466	-5.051e-05	1.466	2.043e-05			1.044	-7.56e-05	-0.228	8.903e-07	0.3	-1.534e-05
1.269	-1.843e-05	-1.467	-5.069e-05	1.467	2.056e-05			1.043	-7.616e-05	-0.227	8.912e-07	0.299	-1.522e-05
1.268	-1.855e-05	-1.468	-5.086e-05	1.468	2.071e-05			1.042	-7.664e-05	-0.226	8.91e-07	0.298	-1.51e-05
1.267	-1.857e-05	-1.469	-5.104e-05	1.469	2.084e-05			1.041	-7.71e-05	-0.225	8.914e-07	0.297	-1.499e-05
1.266	-1.861e-05	-1.47	-5.122e-05	1.47	2.097e-05			1.04	-7.758e-05	-0.224	8.935e-07	0.296	-1.488e-05
1.265	-1.873e-05	-1.471	-5.14e-05	1.471	2.112e-05			1.039	-7.801e-05	-0.223	8.95e-07	0.295	-1.476e-05
1.264	-1.879e-05	-1.472	-5.158e-05	1.472	2.126e-05			1.038	-7.841e-05	-0.222	8.953e-07	0.294	-1.465e-05
1.263	-1.882e-05	-1.473	-5.176e-05	1.473	2.14e-05			1.037	-7.883e-05	-0.221	8.965e-07	0.293	-1.454e-05
1.262	-1.892e-05	-1.474	-5.195e-05	1.474	2.155e-05			1.036	-7.92e-05	-0.22	8.996e-07	0.292	-1.443e-05
1.261	-1.898e-05	-1.475	-5.213e-05	1.475	2.169e-05			1.035	-7.954e-05	-0.219	9e-07	0.291	-1.432e-05
1.26	-1.901e-05	-1.476	-5.232e-05	1.476	2.183e-05			1.034	-7.989e-05	-0.218	8.999e-07	0.29	-1.421e-05
1.259	-1.911e-05	-1.477	-5.252e-05	1.477	2.198e-05			1.033	-8.02e-05	-0.217	9.038e-07	0.289	-1.411e-05
1.258	-1.918e-05	-1.478	-5.272e-05	1.478	2.213e-05			1.032	-8.048e-05	-0.216	9.021e-07	0.288	-1.4e-05
1.257	-1.919e-05	-1.479	-5.291e-05	1.479	2.227e-05			1.031	-8.075e-05	-0.215	9.029e-07	0.287	-1.39e-05
1.256	-1.925e-05	-1.48	-5.311e-05	1.48	2.243e-05			1.03	-8.101e-05	-0.214	9.069e-07	0.286	-1.38e-05
1.255	-1.933e-05	-1.481	-5.332e-05	1.481	2.259e-05			1.029	-8.123e-05	-0.213	9.078e-07	0.285	-1.369e-05
1.254	-1.939e-05	-1.482	-5.352e-05	1.482	2.274e-05			1.028	-8.144e-05	-0.212	9.076e-07	0.284	-1.359e-05
1.253	-1.943e-05	-1.483	-5.373e-05	1.483	2.289e-05			1.027	-8.163e-05	-0.211	9.1e-07	0.283	-1.349e-05
1.252	-1.951e-05	-1.484	-5.394e-05	1.484	2.306e-05			1.026	-8.177e-05	-0.21	9.113e-07	0.282	-1.34e-05
1.251	-1.952e-05	-1.485	-5.415e-05	1.485	2.323e-05			1.025	-8.191e-05	-0.209	9.113e-07	0.281	-1.33e-05
1.25	-1.953e-05	-1.486	-5.436e-05	1.486	2.339e-05			1.024	-8.207e-05	-0.208	9.136e-07	0.28	-1.32e-05
1.249	-1.963e-05	-1.487	-5.458e-05	1.487	2.356e-05			1.023	-8.214e-05	-0.207	9.151e-07	0.279	-1.311e-05
1.248	-1.966e-05	-1.488	-5.48e-05	1.488	2.372e-05			1.022	-8.222e-05	-0.206	9.151e-07	0.278	-1.301e-05
1.247	-1.966e-05	-1.489	-5.503e-05	1.489	2.388e-05			1.021	-8.23e-05	-0.205	9.172e-07	0.277	-1.292e-05
1.246	-1.975e-05	-1.49	-5.527e-05	1.49	2.406e-05			1.02	-8.233e-05	-0.204	9.194e-07	0.276	-1.283e-05
1.245	-1.979e-05	-1.491	-5.551e-05	1.491	2.423e-05			1.019	-8.234e-05	-0.203	9.189e-07	0.275	-1.274e-05
1.244	-1.979e-05	-1.492	-5.575e-05	1.492	2.441e-05			1.018	-8.236e-05	-0.202	9.191e-07	0.274	-1.265e-05
1.243	-1.985e-05	-1.493	-5.599e-05	1.493	2.459e-05			1.017	-8.234e-05	-0.201	9.254e-07	0.273	-1.256e-05
1.242	-1.988e-05	-1.494	-5.624e-05	1.494	2.478e-05			1.016	-8.227e-05	-0.2	9.229e-07	0.272	-1.247e-05
1.241	-1.985e-05	-1.495	-5.649e-05	1.495	2.496e-05			1.015	-8.221e-05	-0.199	9.239e-07	0.271	-1.238e-05
1.24	-1.99e-05	-1.496	-5.674e-05	1.496	2.515e-05			1.014	-8.214e-05	-0.198	9.277e-07	0.27	-1.23e-05
1.239	-1.997e-05	-1.497	-5.701e-05	1.497	2.535e-05			1.013	-8.202e-05	-0.197	9.285e-07	0.269	-1.221e-05
1.238	-1.997e-05	-1.498	-5.728e-05	1.498	2.554e-05			1.012	-8.19e-05	-0.196	9.272e-07	0.268	-1.212e-05
1.237	-1.998e-05	-1.499	-5.755e-05	1.499	2.575e-05			1.011	-8.178e-05	-0.195	9.313e-07	0.267	-1.204e-05
1.236	-2.006e-05	-1.5	-5.781e-05	1.5	2.597e-05			1.01	-8.16e-05	-0.194	9.32e-07	0.266	-1.196e-05
1.235	-2.006e-05	-1.501	-5.808e-05	1.501	2.618e-05			1.009	-8.141e-05	-0.193	9.315e-07	0.265	-1.187e-05
1.234	-2.006e-05	-1.502	-5.835e-05	1.502	2.639e-05			1.008	-8.125e-05	-0.192	9.334e-07	0.264	-1.179e-05
1.233	-2.015e-05	-1.503	-5.863e-05	1.503	2.662e-05			1.007	-8.103e-05	-0.191	9.361e-07	0.263	-1.171e-05
1.232	-2.015e-05	-1.504	-5.893e-05	1.504	2.684e-05			1.006	-8.079e-05	-0.19	9.355e-07	0.262	-1.163e-05
1.231	-2.012e-05	-1.505	-5.922e-05	1.505	2.707e-05			1.005	-8.056e-05	-0.189	9.377e-07	0.261	-1.156e-05
1.23	-2.02e-05	-1.506	-5.952e-05	1.506	2.731e-05			1.004	-8.028e-05	-0.188	9.395e-07	0.26	-1.148e-05
1.229	-2.017e-05	-1.507	-5.982e-05	1.507	2.755e-05			1.003	-7.998e-05	-0.187	9.393e-07	0.259	-1.14e-05
1.228	-2.001e-05	-1.508	-6.012e-05	1.508	2.779e-05			1.002	-7.971e-05	-0.186	9.405e-07	0.258	-1.132e-05
1.227	-2.006e-05	-1.509	-6.043e-05	1.509	2.805e-05			1.001	-7.939e-05	-0.185	9.46e-07	0.257	-1.125e-05
1.226	-2.013e-05	-1.51	-6.073e-05	1.51	2.831e-05			1	-7.907e-05	-0.184	9.446e-07	0.256	-1.118e-05
1.225	-2.013e-05	-1.511	-6.105e-05	1.511	2.859e-05			0.999	-7.873e-05	-0.183	9.452e-07	0.255	-1.11e-05
1.224	-2.018e-05	-1.512	-6.138e-05	1.512	2.887e-05			0.998	-7.837e-05	-0.182	9.489e-07	0.254	-1.103e-05
1.223	-2.025e-05	-1.513	-6.17e-05	1.513	2.916e-05			0.997	-7.798e-05	-0.181	9.484e-07	0.253	-1.096e-05
1.222	-2.026e-05	-1.514	-6.202e-05	1.514	2.944e-05			0.996	-7.758e-05	-0.18	9.483e-07	0.252	-1.089e-05
1.221	-2.026e-05	-1.515	-6.236e-05	1.515	2.974e-05			0.995	-7.72e-05	-0.179	9.525e-07	0.251	-1.082e-05
1.22	-2.03e-05	-1.516	-6.271e-05	1.516	3.007e-05			0.994	-7.678e-05	-0.178	9.535e-07	0.25	-1.075e-05
1.219	-2.03e-05	-1.517	-6.307e-05	1.517	3.039e-05			0.993	-7.634e-05	-0.177	9.554e-07	0.249	-1.068e-05
1.218	-2.03e-05	-1.518	-6.343e-05	1.518	3.071e-05			0.992	-7.592e-05	-0.176	9.562e-07	0.248	-1.061e-05
1.217	-2.035e-05	-1.519	-6.38e-05	1.519	3.107e-05			0.991	-7.545e-05	-0.175	9.595e-07	0.247	-1.054e-05
1.216	-2.033e-05	-1.52	-6.417e-05	1.52	3.142e-05			0.99	-7.497e-05	-0.174	9.554e-07	0.246	-1.048e-05
1.215	-2.032e-05	-1.521	-6.454e-05	1.521	3.177e-05			0.989	-7.451e-05	-0.173	9.591e-07	0.245	-1.042e-05
1.214	-2.037e-05	-1.522	-6.494e-05	1.522	3.217e-05			0.988	-7.402e-05	-0.172	9.626e-07	0.244	-1.035e-05
1.213	-2.037e-05	-1.523	-6.533e-05	1.523	3.256e-05			0.987	-7.351e-05	-0.171	9.622e-07	0.243	-1.029e-05
1.212	-2.035e-05	-1.524	-6.572e-05	1.524	3.295e-05			0.986	-7.303e-05	-0.17	9.635e-07	0.242	-1.022e-05
1.211	-2.039e-05	-1.525	-6.612e-05	1.525	3.339e-05			0.985	-7.252e-05	-0.169	9.689e-07	0.241	-1.016e-05
1.21	-2.04e-05	-1.526	-6.652e-05	1.526	3.383e-05			0.984	-7.198e-05	-0.168	9.668e-07	0.24	-1.01e-05
1.209	-2.038e-05	-1.527	-6.693e-05	1.527	3.427e-05			0.983	-7.146e-05	-0.167	9.67e-07	0.239	-1.004e-05
1.208	-2.04e-05	-1.528	-6.735e-05	1.528	3.475e-05			0.982	-7.094e-05	-0.166	9.697e-07	0.238	-9.978e-06
1.207	-2.043e-05	-1.529	-6.777e-05	1.529	3.525e-05			0.981	-7.04e-05	-0.165	9.715e-07	0.237	-9.917e-06
1.206	-2.038e-05	-1.53	-6.82e-05	1.53	3.575e-05			0.98	-6.985e-05	-0.164	9.711e-07	0.236	-9.858e-06
1.205	-2.036e-05	-1.531	-6.864e-05	1.531	3.628e-05			0.979	-6.932e-05	-0.163	9.742e-07	0.235	-9.8e-06
1.204	-2.041e-05	-1.532	-6.909e-05	1.532	3.685e-05			0.978	-6.876e-05	-0.162	9.749e-07	0.234	-9.742e-06
1.203	-2.04e-05	-1.533	-6.955e-05	1.533	3.741e-05			0.977	-6.819e-05	-0.161	9.76e-07	0.233	-9.685e-06
1.202	-2.039e-05	-1.534	-7.002e-05	1.534	3.799e-05			0.976	-6.765e-05	-0.16	9.773e-07	0.232	-9.63e-06
1.201	-2.042e-05	-1.535	-7.051e-05	1.535	3.862e-05			0.975	-6.709e-05	-0.159	9.808e-07	0.231	-9.574e-06
1.2	-2.039e-05	-1.536	-7.1e-05	1.536	3.929e-05			0.974	-6.653e-05	-0.158	9.798e-07	0.23	-9.522e-06
1.199	-2.035e-05	-1.537	-7.149e-05	1.537	4.001e-05			0.973	-6.597e-05	-0.157	9.825e-07	0.229	-9.468e-06
1.198	-2.037e-05	-1.538	-7.2e-05	1.538	4.071e-05			0.972	-6.538e-05	-0.156	9.845e-07	0.228	-9.414e-06
1.197	-2.035e-05	-1.539	-7.252e-05	1.539	4.142e-05			0.971	-6.48e-05	-0.155	9.83e-07	0.227	-9.36e-06
1.196	-2.031e-05	-1.54	-7.305e-05	1.54	4.215e-05			0.97	-6.425e-05	-0.154	9.84e-07	0.226	-9.308e-06
1.195	-2.032e-05	-1.541	-7.358e-05	1.541	4.296e-05			0.969	-6.369e-05	-0.153	9.893e-07	0.225	-9.26e-06
1.194	-2.03e-05	-1.542	-7.413e-05	1.542	4.379e-05			0.968	-6.311e-05	-0.152	9.901e-07	0.224	-9.207e-06
1.193	-2.024e-05	-1.543	-7.467e-05	1.543	4.465e-05			0.967	-6.255e-05	-0.151	9.91e-07	0.223	-9.158e-06
1.192	-2.023e-05	-1.544	-7.523e-05	1.544	4.556e-05			0.966	-6.199e-05	-0.15	9.924e-07	0.222	-9.11e-06
1.191	-2.024e-05	-1.545	-7.581e-05	1.545	4.653e-05			0.965	-6.142e-05	-0.149	9.931e-07	0.221	-9.062e-06
1.19	-2.018e-05	-1.546	-7.64e-05	1.546	4.751e-05			0.964	-6.087e-05	-0.148	9.923e-07	0.22	-9.012e-06
1.189	-2.016e-05	-1.547	-7.701e-05	1.547	4.855e-05			0.963	-6.032e-05	-0.147	9.959e-07	0.219	-8.965e-06
1.188	-2.017e-05	-1.548	-7.763e-05	1.548	4.968e-05			0.962	-5.976e-05	-0.146	9.974e-07	0.218	-8.918e-06
1.187	-2.013e-05	-1.549	-7.825e-05	1.549	5.082e-05			0.961	-5.92e-05	-0.145	9.973e-07	0.217	-8.871e-06
1.186	-2.009e-05	-1.55	-7.889e-05	1.55	5.201e-05			0.96	-5.867e-05	-0.144	9.989e-07	0.216	-8.829e-06
1.185	-2.012e-05	-1.551	-7.956e-05	1.551	5.33e-05			0.959	-5.811e-05	-0.143	1.001e-06	0.215	-8.784e-06
1.184	-2.008e-05	-1.552	-8.024e-05	1.552	5.461e-05			0.958	-5.757e-05	-0.142	1.002e-06	0.214	-8.736e-06
1.183	-2.002e-05	-1.553	-8.092e-05	1.553	5.597e-05			0.957	-5.705e-05	-0.141	1.004e-06	0.213	-8.693e-06
1.182	-2.002e-05	-1.554	-8.164e-05	1.554	5.741e-05			0.956	-5.65e-05	-0.14	1.006e-06	0.212	-8.651e-06
1.181	-1.998e-05	-1.555	-8.236e-05	1.555	5.887e-05			0.955	-5.597e-05	-0.139	1.005e-06	0.211	-8.609e-06
1.18	-1.991e-05	-1.556	-8.308e-05	1.556	6.036e-05			0.954	-5.546e-05	-0.138	1.006e-06	0.21	-8.57e-06
1.179	-1.993e-05	-1.557	-8.385e-05	1.557	6.19e-05			0.953	-5.494e-05	-0.137	1.01e-06	0.209	-8.53e-06
1.178	-1.991e-05	-1.558	-8.462e-05	1.558	6.346e-05			0.952	-5.441e-05	-0.136	1.009e-06	0.208	-8.485e-06
1.177	-1.989e-05	-1.559	-8.539e-05	1.559	6.498e-05			0.951	-5.391e-05	-0.135	1.011e-06	0.207	-8.446e-06
1.176	-1.987e-05	-1.56	-8.618e-05	1.56	6.652e-05			0.95	-5.341e-05	-0.134	1.014e-06	0.206	-8.408e-06
1.175	-1.987e-05	-1.561	-8.699e-05	1.561	6.808e-05			0.949	-5.291e-05	-0.133	1.014e-06	0.205	-8.37e-06
1.174	-1.978e-05	-1.562	-8.782e-05	1.562	6.959e-05			0.948	-5.241e-05	-0.132	1.014e-06	0.204	-8.333e-06
1.173	-1.972e-05	-1.563	-8.866e-05	1.563	7.104e-05			0.947	-5.193e-05	-0.131	1.016e-06	0.203	-8.297e-06
1.172	-1.973e-05	-1.564	-8.951e-05	1.564	7.249e-05			0.946	-5.143e-05	-0.13	1.018e-06	0.202	-8.256e-06
1.171	-1.966e-05	-1.565	-9.037e-05	1.565	7.385e-05			0.945	-5.095e-05	-0.129	1.019e-06	0.201	-8.219e-06
1.17	-1.96e-05	-1.566	-9.124e-05	1.566	7.515e-05			0.944	-5.048e-05	-0.128	1.02e-06	0.2	-8.185e-06
1.169	-1.961e-05	-1.567	-9.213e-05	1.567	7.646e-05			0.943	-5e-05	-0.127	1.022e-06	0.199	-8.15e-06
1.168	-1.955e-05	-1.568	-9.302e-05	1.568	7.766e-05			0.942	-4.953e-05	-0.126	1.024e-06	0.198	-8.116e-06
1.167	-1.947e-05	-1.569	-9.393e-05	1.569	7.88e-05			0.941	-4.908e-05	-0.125	1.025e-06	0.197	-8.086e-06
1.166	-1.946e-05	-1.57	-9.486e-05	1.57	7.994e-05			0.94	-4.862e-05	-0.124	1.027e-06	0.196	-8.054e-06
1.165	-1.94e-05	-1.571	-9.579e-05	1.571	8.1e-05			0.939	-4.817e-05	-0.123	1.028e-06	0.195	-8.019e-06
1.164	-1.931e-05	-1.572	-9.674e-05	1.572	8.2e-05			0.938	-4.773e-05	-0.122	1.027e-06	0.194	-7.987e-06
1.163	-1.929e-05	-1.573	-9.772e-05	1.573	8.299e-05			0.937	-4.728e-05	-0.121	1.03e-06	0.193	-7.958e-06
1.162	-1.925e-05	-1.574	-9.869e-05	1.574	8.396e-05			0.936	-4.685e-05	-0.12	1.03e-06	0.192	-7.925e-06
1.161	-1.918e-05	-1.575	-9.968e-05	1.575	8.485e-05			0.935	-4.642e-05	-0.119	1.032e-06	0.191	-7.893e-06
1.16	-1.912e-05	-1.576	-0.0001007	1.576	8.573e-05			0.934	-4.6e-05	-0.118	1.034e-06	0.19	-7.866e-06
1.159	-1.91e-05	-1.577	-0.0001017	1.577	8.666e-05			0.933	-4.558e-05	-0.117	1.034e-06	0.189	-7.839e-06
1.158	-1.903e-05	-1.578	-0.0001028	1.578	8.751e-05			0.932	-4.516e-05	-0.116	1.034e-06	0.188	-7.81e-06
1.157	-1.897e-05	-1.579	-0.0001038	1.579	8.834e-05			0.931	-4.475e-05	-0.115	1.038e-06	0.187	-7.782e-06
1.156	-1.895e-05	-1.58	-0.0001049	1.58	8.921e-05			0.93	-4.435e-05	-0.114	1.037e-06	0.186	-7.753e-06
1.155	-1.886e-05	-1.581	-0.000106	1.581	9.001e-05			0.929	-4.395e-05	-0.113	1.037e-06	0.185	-7.727e-06
1.154	-1.879e-05	-1.582	-0.0001071	1.582	9.081e-05			0.928	-4.356e-05	-0.112	1.04e-06	0.184	-7.703e-06
1.153	-1.877e-05	-1.583	-0.0001082	1.583	9.165e-05			0.927	-4.317e-05	-0.111	1.042e-06	0.183	-7.676e-06
1.152	-1.874e-05	-1.584	-0.0001093	1.584	9.242e-05			0.926	-4.278e-05	-0.11	1.041e-06	0.182	-7.649e-06
1.151	-1.868e-05	-1.585	-0.0001104	1.585	9.318e-05			0.925	-4.24e-05	-0.109	1.044e-06	0.181	-7.626e-06
1.15	-1.865e-05	-1.586	-0.0001116	1.586	9.398e-05			0.924	-4.203e-05	-0.108	1.047e-06	0.18	-7.605e-06
1.149	-1.856e-05	-1.587	-0.0001127	1.587	9.478e-05			0.923	-4.167e-05	-0.107	1.046e-06	0.179	-7.584e-06
1.148	-1.845e-05	-1.588	-0.0001139	1.588	9.56e-05			0.922	-4.13e-05	-0.106	1.047e-06	0.178	-7.561e-06
1.147	-1.841e-05	-1.589	-0.0001151	1.589	9.639e-05			0.921	-4.093e-05	-0.105	1.049e-06	0.177	-7.539e-06
1.146	-1.835e-05	-1.59	-0.0001163	1.59	9.718e-05			0.92	-4.056e-05	-0.104	1.049e-06	0.176	-7.514e-06
1.145	-1.826e-05	-1.591	-0.0001175	1.591	9.795e-05			0.919	-4.021e-05	-0.103	1.049e-06	0.175	-7.492e-06
1.144	-1.82e-05	-1.592	-0.0001187	1.592	9.874e-05			0.918	-3.986e-05	-0.102	1.052e-06	0.174	-7.475e-06
1.143	-1.816e-05	-1.593	-0.0001199	1.593	9.956e-05			0.917	-3.951e-05	-0.101	1.054e-06	0.173	-7.455e-06
1.142	-1.807e-05	-1.594	-0.0001212	1.594	0.0001003			0.916	-3.917e-05	-0.1	1.062e-06	0.172	-7.435e-06
1.141	-1.798e-05	-1.595	-0.0001224	1.595	0.0001011			0.915	-3.884e-05	-0.099	1.06e-06	0.171	-7.417e-06
1.14	-1.794e-05	-1.596	-0.0001237	1.596	0.000102			0.914	-3.85e-05	-0.098	1.059e-06	0.17	-7.398e-06
1.139	-1.783e-05	-1.597	-0.000125	1.597	0.0001027			0.913	-3.818e-05	-0.097	1.06e-06	0.169	-7.381e-06
1.138	-1.776e-05	-1.598	-0.0001263	1.598	0.0001035			0.912	-3.786e-05	-0.096	1.061e-06	0.168	-7.368e-06
1.137	-1.774e-05	-1.599	-0.0001276	1.599	0.0001044			0.911	-3.753e-05	-0.095	1.063e-06	0.167	-7.354e-06
1.136	-1.762e-05	-1.6	-0.0001289	1.6	0.0001052			0.91	-3.722e-05	-0.094	1.062e-06	0.166	-7.336e-06
1.135	-1.751e-05	-1.601	-0.0001302	1.601	0.000106			0.909	-3.692e-05	-0.093	1.064e-06	0.165	-7.322e-06
1.134	-1.748e-05	-1.602	-0.0001316	1.602	0.0001069			0.908	-3.661e-05	-0.092	1.067e-06	0.164	-7.306e-06
1.133	-1.74e-05	-1.603	-0.0001329	1.603	0.0001078			0.907	-3.631e-05	-0.091	1.067e-06	0.163	-7.29e-06
1.132	-1.731e-05	-1.604	-0.0001343	1.604	0.0001086			0.906	-3.601e-05	-0.09	1.067e-06	0.162	-7.275e-06
1.131	-1.726e-05	-1.605	-0.0001357	1.605	0.0001095			0.905	-3.571e-05	-0.089	1.071e-06	0.161	-7.265e-06
1.13	-1.718e-05	-1.606	-0.000137	1.606	0.0001104			0.904	-3.542e-05	-0.088	1.069e-06	0.16	-7.252e-06
1.129	-1.707e-05	-1.607	-0.0001384	1.607	0.0001113			0.903	-3.514e-05	-0.087	1.071e-06	0.159	-7.241e-06
1.128	-1.702e-05	-1.608	-0.0001398	1.608	0.0001122			0.902	-3.485e-05	-0.086	1.073e-06	0.158	-7.233e-06
1.127	-1.697e-05	-1.609	-0.0001413	1.609	0.0001132			0.901	-3.457e-05	-0.085	1.074e-06	0.157	-7.221e-06
1.126	-1.7e-05	-1.61	-0.0001427	1.61	0.0001141			0.9	-3.43e-05	-0.084	1.074e-06	0.156	-7.209e-06
1.125	-1.693e-05	-1.611	-0.0001442	1.611	0.000115			0.899	-3.403e-05	-0.083	1.078e-06	0.155	-7.203e-06
1.124	-1.684e-05	-1.612	-0.0001457	1.612	0.000116			0.898	-3.376e-05	-0.082	1.078e-06	0.154	-7.192e-06
1.123	-1.669e-05	-1.613	-0.0001471	1.613	0.0001169			0.897	-3.349e-05	-0.081	1.079e-06	0.153	-7.183e-06
1.122	-1.655e-05	-1.614	-0.0001486	1.614	0.0001178			0.896	-3.324e-05	-0.08	1.081e-06	0.152	-7.176e-06
1.121	-1.651e-05	-1.615	-0.0001501	1.615	0.0001188			0.895	-3.297e-05	-0.079	1.082e-06	0.151	-7.167e-06
1.12	-1.639e-05	-1.616	-0.0001516	1.616	0.0001197			0.894	-3.272e-05	-0.078	1.081e-06	0.15	-7.158e-06
1.119	-1.627e-05	-1.617	-0.000153	1.617	0.0001205			0.893	-3.247e-05	-0.077	1.084e-06	0.149	-7.152e-06
1.118	-1.622e-05	-1.618	-0.0001546	1.618	0.0001214			0.892	-3.222e-05	-0.076	1.086e-06	0.148	-7.147e-06
1.117	-1.61e-05	-1.619	-0.0001561	1.619	0.0001223			0.891	-3.197e-05	-0.075	1.087e-06	0.147	-7.142e-06
1.116	-1.598e-05	-1.62	-0.0001576	1.62	0.0001231			0.89	-3.173e-05	-0.074	1.087e-06	0.146	-7.137e-06
1.115	-1.592e-05	-1.621	-0.0001591	1.621	0.0001239			0.889	-3.149e-05	-0.073	1.091e-06	0.145	-7.134e-06
1.114	-1.585e-05	-1.622	-0.0001606	1.622	0.0001247			0.888	-3.126e-05	-0.072	1.089e-06	0.144	-7.13e-06
1.113	-1.572e-05	-1.623	-0.0001622	1.623	0.0001254			0.887	-3.102e-05	-0.071	1.089e-06	0.143	-7.126e-06
1.112	-1.564e-05	-1.624	-0.0001638	1.624	0.0001261			0.886	-3.079e-05	-0.07	1.093e-06	0.142	-7.125e-06
1.111	-1.557e-05	-1.625	-0.0001653	1.625	0.0001268			0.885	-3.055e-05	-0.069	1.093e-06	0.141	-7.122e-06
1.11	-1.544e-05	-1.626	-0.0001669	1.626	0.0001273			0.884	-3.033e-05	-0.068	1.094e-06	0.14	-7.119e-06
1.109	-1.534e-05	-1.627	-0.0001685	1.627	0.0001278			0.883	-3.011e-05	-0.067	1.098e-06	0.139	-7.12e-06
1.108	-1.527e-05	-1.628	-0.0001701	1.628	0.0001283			0.882	-2.989e-05	-0.066	1.098e-06	0.138	-7.119e-06
1.107	-1.518e-05	-1.629	-0.0001717	1.629	0.0001286			0.881	-2.966e-05	-0.065	1.096e-06	0.137	-7.118e-06
1.106	-1.507e-05	-1.63	-0.0001733	1.63	0.0001289			0.88	-2.945e-05	-0.064	1.099e-06	0.136	-7.12e-06
1.105	-1.5e-05	-1.631	-0.0001749	1.631	0.0001293			0.879	-2.924e-05	-0.063	1.101e-06	0.135	-7.121e-06
1.104	-1.489e-05	-1.632	-0.0001765	1.632	0.0001295			0.878	-2.902e-05	-0.062	1.101e-06	0.134	-7.123e-06
1.103	-1.477e-05	-1.633	-0.0001781	1.633	0.0001297			0.877	-2.882e-05	-0.061	1.102e-06	0.133	-7.124e-06
1.102	-1.471e-05	-1.634	-0.0001798	1.634	0.0001298			0.876	-2.861e-05	-0.06	1.105e-06	0.132	-7.128e-06
1.101	-1.462e-05	-1.635	-0.0001814	1.635	0.0001298			0.875	-2.84e-05	-0.059	1.105e-06	0.131	-7.129e-06
1.1	-1.452e-05	-1.636	-0.000183	1.636	0.0001298			0.874	-2.82e-05	-0.058	1.105e-06	0.13	-7.134e-06
1.099	-1.444e-05	-1.637	-0.0001846	1.637	0.0001297			0.873	-2.8e-05	-0.057	1.109e-06	0.129	-7.139e-06
1.098	-1.434e-05	-1.638	-0.0001863	1.638	0.0001295			0.872	-2.78e-05	-0.056	1.108e-06	0.128	-7.142e-06
1.097	-1.421e-05	-1.639	-0.0001879	1.639	0.000129			0.871	-2.76e-05	-0.055	1.108e-06	0.127	-7.148e-06
1.096	-1.412e-05	-1.64	-0.0001896	1.64	0.0001286			0.87	-2.741e-05	-0.054	1.112e-06	0.126	-7.154e-06
1.095	-1.403e-05	-1.641	-0.0001913	1.641	0.0001282			0.869	-2.721e-05	-0.053	1.111e-06	0.125	-7.158e-06
1.094	-1.392e-05	-1.642	-0.0001929	1.642	0.0001276			0.868	-2.702e-05	-0.052	1.112e-06	0.124	-7.164e-06
1.093	-1.381e-05	-1.643	-0.0001946	1.643	0.0001269			0.867	-2.684e-05	-0.051	1.115e-06	0.123	-7.174e-06
1.092	-1.374e-05	-1.644	-0.0001963	1.644	0.0001262			0.866	-2.665e-05	-0.05	1.115e-06	0.122	-7.181e-06
1.091	-1.363e-05	-1.645	-0.000198	1.645	0.0001253			0.865	-2.646e-05	-0.049	1.117e-06	0.121	-7.188e-06
1.09	-1.35e-05	-1.646	-0.0001997	1.646	0.0001243			0.864	-2.628e-05	-0.048	1.117e-06	0.12	-7.197e-06
1.089	-1.344e-05	-1.647	-0.0002015	1.647	0.0001233			0.863	-2.61e-05	-0.047	1.119e-06	0.119	-7.205e-06
1.088	-1.331e-05	-1.648	-0.0002032	1.648	0.0001222			0.862	-2.592e-05	-0.046	1.118e-06	0.118	-7.212e-06
1.087	-1.319e-05	-1.649	-0.0002049	1.649	0.0001211			0.861	-2.574e-05	-0.045	1.119e-06	0.117	-7.223e-06
1.086	-1.313e-05	-1.65	-0.0002066	1.65	0.0001199			0.86	-2.556e-05	-0.044	1.123e-06	0.116	-7.232e-06
1.085	-1.303e-05	-1.651	-0.0002083	1.651	0.0001188			0.859	-2.539e-05	-0.043	1.123e-06	0.115	-7.239e-06
1.084	-1.291e-05	-1.652	-0.00021	1.652	0.0001177			0.858	-2.521e-05	-0.042	1.122e-06	0.114	-7.248e-06
1.083	-1.283e-05	-1.653	-0.0002118	1.653	0.0001167			0.857	-2.504e-05	-0.041	1.126e-06	0.113	-7.26e-06
1.082	-1.273e-05	-1.654	-0.0002135	1.654	0.0001157			0.856	-2.487e-05	-0.04	1.126e-06	0.112	-7.268e-06
1.081	-1.262e-05	-1.655	-0.0002152	1.655	0.0001147			0.855	-2.471e-05	-0.039	1.126e-06	0.111	-7.278e-06
1.08	-1.252e-05	-1.656	-0.0002168	1.656	0.0001137			0.854	-2.454e-05	-0.038	1.127e-06	0.11	-7.292e-06
1.079	-1.244e-05	-1.657	-0.0002185	1.657	0.0001128			0.853	-2.437e-05	-0.037	1.129e-06	0.109	-7.302e-06
1.078	-1.231e-05	-1.658	-0.0002202	1.658	0.000112			0.852	-2.421e-05	-0.036	1.128e-06	0.108	-7.314e-06
1.077	-1.221e-05	-1.659	-0.0002219	1.659	0.0001111			0.851	-2.405e-05	-0.035	1.131e-06	0.107	-7.328e-06
1.076	-1.214e-05	-1.66	-0.0002235	1.66	0.0001104			0.85	-2.389e-05	-0.034	1.133e-06	0.106	-7.339e-06
1.075	-1.205e-05	-1.661	-0.0002252	1.661	0.0001096			0.849	-2.373e-05	-0.033	1.13e-06	0.105	-7.349e-06
1.074	-1.195e-05	-1.662	-0.0002269	1.662	0.0001089			0.848	-2.358e-05	-0.032	1.133e-06	0.104	-7.361e-06
1.073	-1.186e-05	-1.663	-0.0002286	1.663	0.0001083			0.847	-2.343e-05	-0.031	1.136e-06	0.103	-7.373e-06
1.072	-1.173e-05	-1.664	-0.0002302	1.664	0.0001076			0.846	-2.327e-05	-0.03	1.136e-06	0.102	-7.39e-06
1.071	-1.161e-05	-1.665	-0.0002319	1.665	0.0001069			0.845	-2.313e-05	-0.029	1.136e-06	0.101	-7.399e-06
1.07	-1.154e-05	-1.666	-0.0002336	1.666	0.0001063			0.844	-2.297e-05	-0.028	1.139e-06	0.1	-7.41e-06
1.069	-1.143e-05	-1.667	-0.0002352	1.667	9.953e-05			0.843	-2.282e-05	-0.027	1.137e-06	0.099	-7.42e-06
1.068	-1.132e-05	-1.668	-0.0002368	1.666	9.575e-05			0.842	-2.268e-05	-0.026	1.137e-06	0.098	-7.433e-06
1.067	-1.124e-05	-1.669	-0.0002385	1.665	9.177e-05			0.841	-2.253e-05	-0.025	1.141e-06	0.097	-7.447e-06
1.066	-1.114e-05	-1.67	-0.0002401	1.664	8.82e-05			0.84	-2.239e-05	-0.024	1.141e-06	0.096	-7.458e-06
1.065	-1.102e-05	-1.671	-0.0002418	1.663	8.493e-05			0.839	-2.225e-05	-0.023	1.141e-06	0.095	-7.469e-06
1.064	-1.094e-05	-1.672	-0.0002434	1.662	8.189e-05			0.838	-2.211e-05	-0.022	1.144e-06	0.094	-7.482e-06
1.063	-1.086e-05	-1.673	-0.000245	1.661	7.906e-05			0.837	-2.197e-05	-0.021	1.143e-06	0.093	-7.491e-06
1.062	-1.073e-05	-1.674	-0.0002467	1.66	7.642e-05			0.836	-2.183e-05	-0.02	1.143e-06	0.092	-7.5e-06
1.061	-1.062e-05	-1.675	-0.0002483	1.659	7.392e-05			0.835	-2.169e-05	-0.019	1.147e-06	0.091	-7.514e-06
1.06	-1.056e-05	-1.676	-0.0002499	1.658	7.157e-05			0.834	-2.155e-05	-0.018	1.147e-06	0.09	-7.523e-06
1.059	-1.045e-05	-1.677	-0.0002515	1.657	6.938e-05			0.833	-2.142e-05	-0.017	1.147e-06	0.089	-7.531e-06
1.058	-1.034e-05	-1.678	-0.0002531	1.656	6.73e-05			0.832	-2.129e-05	-0.016	1.148e-06	0.088	-7.545e-06
1.057	-1.027e-05	-1.679	-0.0002547	1.655	6.534e-05			0.831	-2.115e-05	-0.015	1.15e-06	0.087	-7.555e-06
1.056	-1.015e-05	-1.68	-0.0002563	1.654	6.351e-05			0.83	-2.102e-05	-0.014	1.149e-06	0.086	-7.563e-06
1.055	-1.005e-05	-1.681	-0.0002579	1.653	6.176e-05			0.829	-2.09e-05	-0.013	1.15e-06	0.085	-7.573e-06
1.054	-9.99e-06	-1.682	-0.0002594	1.652	6.007e-05			0.828	-2.077e-05	-0.012	1.153e-06	0.084	-7.583e-06
1.053	-9.88e-06	-1.683	-0.000261	1.651	5.848e-05			0.827	-2.064e-05	-0.011	1.152e-06	0.083	-7.588e-06
1.052	-9.763e-06	-1.684	-0.0002625	1.65	5.697e-05			0.826	-2.051e-05	-0.01	1.152e-06	0.082	-7.593e-06
1.051	-9.686e-06	-1.685	-0.000264	1.649	5.546e-05			0.825	-2.039e-05	-0.009	1.156e-06	0.081	-7.602e-06
1.05	-9.594e-06	-1.686	-0.0002655	1.648	5.406e-05			0.824	-2.026e-05	-0.008	1.155e-06	0.08	-7.605e-06
1.049	-9.51e-06	-1.687	-0.0002669	1.647	5.274e-05			0.823	-2.014e-05	-0.007	1.155e-06	0.079	-7.609e-06
1.048	-9.426e-06	-1.688	-0.0002684	1.646	5.141e-05			0.822	-2.002e-05	-0.006	1.157e-06	0.078	-7.616e-06
1.047	-9.336e-06	-1.689	-0.0002698	1.645	5.014e-05			0.821	-1.988e-05	-0.005	1.158e-06	0.077	-7.619e-06
1.046	-9.226e-06	-1.69	-0.0002712	1.644	4.892e-05			0.82	-1.977e-05	-0.004	1.158e-06	0.076	-7.622e-06
1.045	-9.128e-06	-1.691	-0.0002727	1.643	4.771e-05			0.819	-1.966e-05	-0.003	1.159e-06	0.075	-7.625e-06
1.044	-9.058e-06	-1.692	-0.0002741	1.642	4.655e-05			0.818	-1.954e-05	-0.002	1.16e-06	0.074	-7.626e-06
1.043	-8.949e-06	-1.693	-0.0002755	1.641	4.543e-05			0.817	-1.942e-05	-0.001	1.16e-06	0.073	-7.627e-06
1.042	-8.85e-06	-1.694	-0.0002768	1.64	4.432e-05			0.816	-1.931e-05	0	1.071e-06	0.072	-7.629e-06
1.041	-8.793e-06	-1.695	-0.0002782	1.639	4.325e-05			0.815	-1.919e-05			0.071	-7.628e-06
1.04	-8.684e-06	-1.696	-0.0002795	1.638	4.234e-05			0.814	-1.907e-05			0.07	-7.627e-06
1.039	-8.58e-06	-1.697	-0.0002808	1.637	4.134e-05			0.813	-1.896e-05			0.069	-7.626e-06
1.038	-8.516e-06	-1.698	-0.0002821	1.636	4.033e-05			0.812	-1.885e-05			0.068	-7.625e-06
1.037	-8.417e-06	-1.699	-0.0002834	1.635	3.937e-05			0.811	-1.874e-05			0.067	-7.62e-06
1.036	-8.321e-06	-1.7	-0.0002847	1.634	3.842e-05			0.81	-1.863e-05			0.066	-7.616e-06
1.035	-8.256e-06	-1.701	-0.0002859	1.633	3.747e-05			0.809	-1.852e-05			0.065	-7.614e-06
1.034	-8.162e-06	-1.702	-0.0002872	1.632	3.657e-05			0.808	-1.841e-05			0.064	-7.607e-06
1.033	-8.065e-06	-1.703	-0.0002884	1.631	3.568e-05			0.807	-1.831e-05			0.063	-7.6e-06
1.032	-7.989e-06	-1.704	-0.0002896	1.63	3.478e-05			0.806	-1.82e-05			0.062	-7.598e-06
1.031	-7.91e-06	-1.705	-0.0002908	1.629	3.393e-05			0.805	-1.809e-05			0.061	-7.589e-06
1.03	-7.82e-06	-1.706	-0.000292	1.628	3.309e-05			0.804	-1.798e-05			0.06	-7.581e-06
1.029	-7.731e-06	-1.707	-0.0002932	1.627	3.22e-05			0.803	-1.788e-05			0.059	-7.574e-06
1.028	-7.661e-06	-1.708	-0.0002944	1.626	3.137e-05			0.802	-1.778e-05			0.058	-7.564e-06
1.027	-7.57e-06	-1.709	-0.0002956	1.625	3.058e-05			0.801	-1.768e-05			0.057	-7.551e-06
1.026	-7.48e-06	-1.71	-0.0002967	1.624	2.979e-05			0.8	-1.758e-05			0.056	-7.54e-06
1.025	-7.416e-06	-1.711	-0.0002978	1.623	2.899e-05			0.799	-1.748e-05			0.055	-7.528e-06
1.024	-7.329e-06	-1.712	-0.000299	1.622	2.823e-05			0.798	-1.738e-05			0.054	-7.514e-06
1.023	-7.235e-06	-1.713	-0.0003001	1.621	2.744e-05			0.797	-1.728e-05			0.053	-7.501e-06
1.022	-7.176e-06	-1.714	-0.0003012	1.62	2.666e-05			0.796	-1.718e-05			0.052	-7.489e-06
1.021	-7.093e-06	-1.715	-0.0003023	1.619	2.593e-05			0.795	-1.708e-05			0.051	-7.477e-06
1.02	-7.004e-06	-1.716	-0.0003034	1.618	2.521e-05			0.794	-1.699e-05			0.05	-7.464e-06
1.019	-6.944e-06	-1.717	-0.0003044	1.617	2.447e-05			0.793	-1.689e-05			0.049	-7.45e-06
1.018	-6.859e-06	-1.718	-0.0003055	1.616	2.378e-05			0.792	-1.68e-05			0.048	-7.432e-06
1.017	-6.78e-06	-1.719	-0.0003066	1.615	2.309e-05			0.791	-1.671e-05			0.047	-7.415e-06
1.016	-6.71e-06	-1.72	-0.0003076	1.614	2.238e-05			0.79	-1.661e-05			0.046	-7.402e-06
1.015	-6.639e-06	-1.721	-0.0003087	1.613	2.17e-05			0.789	-1.652e-05			0.045	-7.385e-06
1.014	-6.551e-06	-1.722	-0.0003097	1.612	2.103e-05			0.788	-1.643e-05			0.044	-7.372e-06
1.013	-6.482e-06	-1.723	-0.0003108	1.611	2.034e-05			0.787	-1.634e-05			0.043	-7.358e-06
1.012	-6.419e-06	-1.724	-0.0003118	1.61	1.969e-05			0.786	-1.625e-05			0.042	-7.341e-06
1.011	-6.334e-06	-1.725	-0.0003127	1.609	1.908e-05			0.785	-1.616e-05			0.041	-7.32e-06
1.01	-6.263e-06	-1.726	-0.0003137	1.608	1.844e-05			0.784	-1.607e-05			0.04	-7.305e-06
1.009	-6.205e-06	-1.727	-0.0003146	1.607	1.781e-05			0.783	-1.598e-05			0.039	-7.285e-06
1.008	-6.128e-06	-1.728	-0.0003156	1.606	1.72e-05			0.782	-1.589e-05			0.038	-7.267e-06
1.007	-6.048e-06	-1.729	-0.0003165	1.605	1.66e-05			0.781	-1.582e-05			0.037	-7.252e-06
1.006	-5.999e-06	-1.73	-0.0003174	1.604	1.598e-05			0.78	-1.573e-05			0.036	-7.236e-06
1.005	-5.924e-06	-1.731	-0.0003182	1.603	1.54e-05			0.779	-1.564e-05			0.035	-7.217e-06
1.004	-5.851e-06	-1.732	-0.000319	1.602	1.483e-05			0.778	-1.556e-05			0.034	-7.199e-06
1.003	-5.792e-06	-1.733	-0.0003198	1.601	1.423e-05			0.777	-1.547e-05			0.033	-7.183e-06
1.002	-5.724e-06	-1.734	-0.0003206	1.6	1.368e-05			0.776	-1.539e-05			0.032	-7.163e-06
1.001	-5.646e-06	-1.735	-0.0003214	1.599	1.312e-05			0.775	-1.531e-05			0.031	-7.143e-06
1	-5.587e-06	-1.736	-0.0003221	1.598	1.253e-05			0.774	-1.523e-05			0.03	-7.13e-06
0.999	-5.524e-06	-1.737	-0.0003229	1.597	1.199e-05			0.773	-1.514e-05			0.029	-7.112e-06
0.998	-5.465e-06	-1.738	-0.0003236	1.596	1.146e-05			0.772	-1.507e-05			0.028	-7.095e-06
0.997	-5.402e-06	-1.739	-0.0003243	1.595	1.09e-05			0.771	-1.498e-05			0.027	-7.08e-06
0.996	-5.34e-06	-1.74	-0.000325	1.594	1.037e-05			0.77	-1.491e-05			0.026	-7.063e-06
0.995	-5.268e-06	-1.741	-0.0003257	1.593	9.86e-06			0.769	-1.483e-05			0.025	-7.045e-06
0.994	-5.207e-06	-1.742	-0.0003263	1.592	9.323e-06			0.768	-1.475e-05			0.024	-7.03e-06
0.993	-5.156e-06	-1.743	-0.000327	1.591	8.803e-06			0.767	-1.467e-05			0.023	-7.013e-06
0.992	-5.086e-06	-1.744	-0.0003276	1.59	8.3e-06			0.766	-1.46e-05			0.022	-6.996e-06
0.991	-5.027e-06	-1.745	-0.0003282	1.589	7.774e-06			0.765	-1.452e-05			0.021	-6.982e-06
0.99	-4.975e-06	-1.746	-0.0003289	1.588	7.25e-06			0.764	-1.444e-05			0.02	-6.968e-06
0.989	-4.908e-06	-1.747	-0.0003294	1.587	6.748e-06			0.763	-1.437e-05			0.019	-6.949e-06
0.988	-4.844e-06	-1.748	-0.0003299	1.586	6.258e-06			0.762	-1.43e-05			0.018	-6.934e-06
0.987	-4.797e-06	-1.749	-0.0003305	1.585	5.752e-06			0.761	-1.422e-05			0.017	-6.92e-06
0.986	-4.733e-06	-1.75	-0.000331	1.584	5.295e-06			0.76	-1.415e-05			0.016	-6.902e-06
0.985	-4.672e-06	-1.751	-0.0003315	1.583	4.829e-06			0.759	-1.407e-05			0.015	-6.887e-06
0.984	-4.627e-06	-1.752	-0.000332	1.582	4.319e-06			0.758	-1.4e-05			0.014	-6.876e-06
0.983	-4.568e-06	-1.753	-0.0003324	1.581	3.852e-06			0.757	-1.393e-05			0.013	-6.861e-06
0.982	-4.509e-06	-1.754	-0.0003329	1.58	3.389e-06			0.756	-1.386e-05			0.012	-6.845e-06
0.981	-4.454e-06	-1.755	-0.0003333	1.579	2.882e-06			0.755	-1.379e-05			0.011	-6.833e-06
0.98	-4.409e-06	-1.756	-0.0003338	1.578	2.394e-06			0.754	-1.371e-05			0.01	-6.817e-06
0.979	-4.35e-06	-1.757	-0.0003342	1.577	1.931e-06			0.753	-1.365e-05			0.009	-6.8e-06
0.978	-4.291e-06	-1.758	-0.0003346	1.576	1.421e-06			0.752	-1.358e-05			0.008	-6.79e-06
0.977	-4.248e-06	-1.759	-0.000335	1.575	8.963e-07			0.751	-1.35e-05			0.007	-6.777e-06
0.976	-4.194e-06	-1.76	-0.0003354	1.574	4.084e-07			0.75	-1.344e-05			0.006	-6.764e-06
0.975	-4.143e-06	-1.761	-0.0003358	1.573	-1.284e-07			0.749	-1.337e-05			0.005	-6.751e-06
0.974	-4.097e-06	-1.762	-0.0003362	1.572	-6.984e-07			0.748	-1.33e-05			0.004	-6.739e-06
0.973	-4.047e-06	-1.763	-0.0003365	1.571	-1.235e-06			0.747	-1.323e-05			0.003	-6.725e-06
0.972	-3.997e-06	-1.764	-0.0003368	1.57	-1.792e-06			0.746	-1.317e-05			0.002	-6.646e-06
0.971	-3.952e-06	-1.765	-0.0003372	1.569	-2.407e-06			0.745	-1.31e-05			0.001	-6.357e-06
0.97	-3.904e-06	-1.766	-0.0003375	1.568	-2.995e-06			0.744	-1.304e-05			0	-6.131e-06
0.969	-3.848e-06	-1.767	-0.0003378	1.567	-3.6e-06			0.743	-1.298e-05
0.968	-3.805e-06	-1.768	-0.0003382	1.566	-4.252e-06			0.742	-1.291e-05
0.967	-3.757e-06	-1.769	-0.0003385	1.565	-4.875e-06			0.741	-1.284e-05
0.966	-3.711e-06	-1.77	-0.0003389	1.564	-5.497e-06			0.74	-1.278e-05
0.965	-3.673e-06	-1.771	-0.0003392	1.563	-6.161e-06			0.739	-1.272e-05
0.964	-3.629e-06	-1.772	-0.0003396	1.562	-6.8e-06			0.738	-1.266e-05
0.963	-3.574e-06	-1.773	-0.0003399	1.561	-7.437e-06			0.737	-1.259e-05
0.962	-3.529e-06	-1.774	-0.0003403	1.56	-8.073e-06			0.736	-1.253e-05
0.961	-3.492e-06	-1.775	-0.0003406	1.559	-8.704e-06			0.735	-1.247e-05
0.96	-3.445e-06	-1.776	-0.000341	1.558	-9.295e-06			0.734	-1.241e-05
0.959	-3.4e-06	-1.777	-0.0003413	1.557	-9.912e-06			0.733	-1.235e-05
0.958	-3.364e-06	-1.778	-0.0003417	1.556	-1.056e-05			0.732	-1.229e-05
0.957	-3.319e-06	-1.779	-0.000342	1.555	-1.115e-05			0.731	-1.223e-05
0.956	-3.273e-06	-1.78	-0.0003423	1.554	-1.172e-05			0.73	-1.217e-05
0.955	-3.242e-06	-1.781	-0.0003427	1.553	-1.23e-05			0.729	-1.211e-05
0.954	-3.203e-06	-1.782	-0.000343	1.552	-1.278e-05			0.728	-1.205e-05
0.953	-3.162e-06	-1.783	-0.0003433	1.551	-1.323e-05			0.727	-1.199e-05
0.952	-3.122e-06	-1.784	-0.0003437	1.55	-1.371e-05			0.726	-1.194e-05
0.951	-3.086e-06	-1.785	-0.000344	1.549	-1.412e-05			0.725	-1.187e-05
0.95	-3.042e-06	-1.786	-0.0003443	1.548	-1.448e-05			0.724	-1.182e-05
0.949	-3.006e-06	-1.787	-0.0003446	1.547	-1.488e-05			0.723	-1.176e-05
0.948	-2.974e-06	-1.788	-0.0003449	1.546	-1.524e-05			0.722	-1.171e-05
0.947	-2.937e-06	-1.789	-0.0003451	1.545	-1.556e-05			0.721	-1.165e-05
0.946	-2.901e-06	-1.79	-0.0003455	1.544	-1.591e-05			0.72	-1.159e-05
0.945	-2.866e-06	-1.791	-0.0003458	1.543	-1.624e-05			0.719	-1.155e-05
0.944	-2.828e-06	-1.792	-0.0003461	1.542	-1.652e-05			0.718	-1.149e-05
0.943	-2.788e-06	-1.793	-0.0003464	1.541	-1.682e-05			0.717	-1.144e-05
0.942	-2.76e-06	-1.794	-0.0003467	1.54	-1.713e-05			0.716	-1.138e-05
0.941	-2.728e-06	-1.795	-0.000347	1.539	-1.737e-05			0.715	-1.132e-05
0.94	-2.694e-06	-1.796	-0.0003473	1.538	-1.761e-05			0.714	-1.127e-05
0.939	-2.663e-06	-1.797	-0.0003477	1.537	-1.789e-05			0.713	-1.122e-05
0.938	-2.628e-06	-1.798	-0.0003481	1.536	-1.82e-05			0.712	-1.117e-05
0.937	-2.592e-06	-1.799	-0.0003484	1.535	-1.848e-05			0.711	-1.112e-05
0.936	-2.56e-06	-1.8	-0.0003488	1.534	-1.871e-05			0.71	-1.106e-05
0.935	-2.529e-06	-1.801	-0.0003492	1.533	-1.888e-05			0.709	-1.101e-05
0.934	-2.498e-06	-1.802	-0.0003495	1.532	-1.905e-05			0.708	-1.097e-05
0.933	-2.47e-06	-1.803	-0.0003498	1.531	-1.927e-05			0.707	-1.091e-05
0.932	-2.44e-06	-1.804	-0.0003502	1.53	-1.947e-05			0.706	-1.086e-05
0.931	-2.404e-06	-1.805	-0.0003506	1.529	-1.963e-05			0.705	-1.081e-05
0.93	-2.376e-06	-1.806	-0.000351	1.528	-1.982e-05			0.704	-1.076e-05
0.929	-2.351e-06	-1.807	-0.0003514	1.527	-2e-05			0.703	-1.071e-05
0.928	-2.32e-06	-1.808	-0.0003518	1.526	-2.014e-05			0.702	-1.066e-05
0.927	-2.29e-06	-1.809	-0.0003522	1.525	-2.03e-05			0.701	-1.061e-05
0.926	-2.265e-06	-1.81	-0.0003526	1.524	-2.049e-05			0.7	-1.056e-05
0.925	-2.239e-06	-1.811	-0.0003531	1.523	-2.062e-05			0.699	-1.052e-05
0.924	-2.21e-06	-1.812	-0.0003535	1.522	-2.075e-05			0.698	-1.048e-05
0.923	-2.184e-06	-1.813	-0.000354	1.521	-2.093e-05			0.697	-1.042e-05
0.922	-2.159e-06	-1.814	-0.0003546	1.52	-2.104e-05			0.696	-1.038e-05
0.921	-2.141e-06	-1.815	-0.0003551	1.519	-2.117e-05			0.695	-1.033e-05
0.92	-2.112e-06	-1.816	-0.0003556	1.518	-2.134e-05			0.694	-1.028e-05
0.919	-2.084e-06	-1.817	-0.0003561	1.517	-2.145e-05			0.693	-1.024e-05
0.918	-2.055e-06	-1.818	-0.0003565	1.516	-2.156e-05			0.692	-1.019e-05
0.917	-2.029e-06	-1.819	-0.000357	1.515	-2.17e-05			0.691	-1.015e-05
0.916	-2.008e-06	-1.82	-0.0003574	1.514	-2.183e-05			0.69	-1.01e-05
0.915	-1.984e-06	-1.821	-0.0003579	1.513	-2.191e-05			0.689	-1.005e-05
0.914	-1.959e-06	-1.822	-0.0003583	1.512	-2.203e-05			0.688	-1.001e-05
0.913	-1.935e-06	-1.823	-0.0003588	1.511	-2.215e-05			0.687	-9.966e-06
0.912	-1.909e-06	-1.824	-0.0003592	1.51	-2.225e-05			0.686	-9.919e-06
0.911	-1.886e-06	-1.825	-0.0003597	1.509	-2.234e-05			0.685	-9.879e-06
0.91	-1.866e-06	-1.826	-0.0003601	1.508	-2.245e-05			0.684	-9.833e-06
0.909	-1.842e-06	-1.827	-0.0003606	1.507	-2.251e-05			0.683	-9.788e-06
0.908	-1.817e-06	-1.828	-0.000361	1.506	-2.257e-05			0.682	-9.748e-06
0.907	-1.799e-06	-1.829	-0.0003615	1.505	-2.269e-05			0.681	-9.702e-06
0.906	-1.776e-06	-1.83	-0.000362	1.504	-2.274e-05			0.68	-9.658e-06
0.905	-1.757e-06	-1.831	-0.0003624	1.503	-2.28e-05			0.679	-9.62e-06
0.904	-1.739e-06	-1.832	-0.0003629	1.502	-2.289e-05			0.678	-9.574e-06
0.903	-1.719e-06	-1.833	-0.0003633	1.501	-2.295e-05			0.677	-9.534e-06
0.902	-1.695e-06	-1.834	-0.0003637	1.5	-2.298e-05			0.676	-9.494e-06
0.901	-1.675e-06	-1.835	-0.0003641	1.499	-2.306e-05			0.675	-9.452e-06
0.9	-1.657e-06	-1.836	-0.0003646	1.498	-2.312e-05			0.674	-9.411e-06
0.899	-1.638e-06	-1.837	-0.000365	1.497	-2.315e-05			0.673	-9.369e-06
0.898	-1.619e-06	-1.838	-0.0003654	1.496	-2.321e-05			0.672	-9.33e-06
0.897	-1.602e-06	-1.839	-0.0003658	1.495	-2.327e-05			0.671	-9.289e-06
0.896	-1.581e-06	-1.84	-0.0003662	1.494	-2.329e-05			0.67	-9.248e-06
0.895	-1.562e-06	-1.841	-0.0003666	1.493	-2.333e-05			0.669	-9.211e-06
0.894	-1.545e-06	-1.842	-0.0003671	1.492	-2.34e-05			0.668	-9.171e-06
0.893	-1.526e-06	-1.843	-0.0003675	1.491	-2.342e-05			0.667	-9.131e-06
0.892	-1.51e-06	-1.844	-0.0003679	1.49	-2.345e-05			0.666	-9.094e-06
0.891	-1.496e-06	-1.845	-0.0003684	1.489	-2.352e-05			0.665	-9.056e-06
0.89	-1.478e-06	-1.846	-0.0003688	1.488	-2.353e-05			0.664	-9.014e-06
0.889	-1.458e-06	-1.847	-0.0003692	1.487	-2.355e-05			0.663	-8.977e-06
0.888	-1.442e-06	-1.848	-0.0003697	1.486	-2.362e-05			0.662	-8.937e-06
0.887	-1.425e-06	-1.849	-0.0003702	1.485	-2.366e-05			0.661	-8.899e-06
0.886	-1.408e-06	-1.85	-0.0003708	1.484	-2.371e-05			0.66	-8.865e-06
0.885	-1.395e-06	-1.851	-0.0003713	1.483	-2.376e-05			0.659	-8.827e-06
0.884	-1.382e-06	-1.852	-0.0003717	1.482	-2.379e-05			0.658	-8.788e-06
0.883	-1.365e-06	-1.853	-0.0003722	1.481	-2.38e-05			0.657	-8.75e-06
0.882	-1.349e-06	-1.854	-0.0003726	1.48	-2.386e-05			0.656	-8.715e-06
0.881	-1.334e-06	-1.855	-0.0003732	1.479	-2.393e-05			0.655	-8.676e-06
0.88	-1.318e-06	-1.856	-0.0003737	1.478	-2.397e-05			0.654	-8.64e-06
0.879	-1.303e-06	-1.857	-0.0003742	1.477	-2.402e-05			0.653	-8.608e-06
0.878	-1.292e-06	-1.858	-0.0003747	1.476	-2.412e-05			0.652	-8.572e-06
0.877	-1.278e-06	-1.859	-0.0003752	1.475	-2.418e-05			0.651	-8.536e-06
0.876	-1.264e-06	-1.86	-0.0003757	1.474	-2.424e-05			0.65	-8.501e-06
0.875	-1.253e-06	-1.861	-0.0003763	1.473	-2.435e-05			0.649	-8.462e-06
0.874	-1.237e-06	-1.862	-0.0003769	1.472	-2.442e-05			0.648	-8.427e-06
0.873	-1.221e-06	-1.863	-0.0003774	1.471	-2.45e-05			0.647	-8.396e-06
0.872	-1.207e-06	-1.864	-0.000378	1.47	-2.464e-05			0.646	-8.361e-06
0.871	-1.194e-06	-1.865	-0.0003786	1.469	-2.475e-05			0.645	-8.326e-06
0.87	-1.181e-06	-1.866	-0.0003791	1.468	-2.485e-05			0.644	-8.293e-06
0.869	-1.169e-06	-1.867	-0.0003797	1.467	-2.5e-05			0.643	-8.256e-06
0.868	-1.157e-06	-1.868	-0.0003804	1.466	-2.513e-05			0.642	-8.221e-06
0.867	-1.144e-06	-1.869	-0.000381	1.465	-2.525e-05			0.641	-8.189e-06
0.866	-1.134e-06	-1.87	-0.0003816	1.464	-2.54e-05			0.64	-8.156e-06
0.865	-1.123e-06	-1.871	-0.0003823	1.463	-2.555e-05			0.639	-8.122e-06
0.864	-1.11e-06	-1.872	-0.0003829	1.462	-2.567e-05			0.638	-8.09e-06
0.863	-1.098e-06	-1.873	-0.0003836	1.461	-2.579e-05			0.637	-8.062e-06
0.862	-1.088e-06	-1.874	-0.0003843	1.46	-2.592e-05			0.636	-8.025e-06
0.861	-1.075e-06	-1.875	-0.000385	1.459	-2.604e-05			0.635	-7.991e-06
0.86	-1.063e-06	-1.876	-0.0003857	1.458	-2.615e-05			0.634	-7.963e-06
0.859	-1.054e-06	-1.877	-0.0003864	1.457	-2.626e-05			0.633	-7.929e-06
0.858	-1.042e-06	-1.878	-0.0003871	1.456	-2.631e-05			0.632	-7.895e-06
0.857	-1.031e-06	-1.879	-0.0003879	1.455	-2.636e-05			0.631	-7.866e-06
0.856	-1.023e-06	-1.88	-0.0003886	1.454	-2.642e-05			0.63	-7.836e-06
0.855	-1.013e-06	-1.881	-0.0003894	1.453	-2.644e-05			0.629	-7.803e-06
0.854	-1.002e-06	-1.882	-0.0003902	1.452	-2.643e-05			0.628	-7.772e-06
0.853	-9.914e-07	-1.883	-0.000391	1.451	-2.643e-05			0.627	-7.742e-06
0.852	-9.817e-07	-1.884	-0.0003918	1.45	-2.639e-05			0.626	-7.709e-06
0.851	-9.704e-07	-1.885	-0.0003926	1.449	-2.63e-05			0.625	-7.677e-06
0.85	-9.615e-07	-1.886	-0.0003934	1.448	-2.623e-05			0.624	-7.648e-06
0.849	-9.517e-07	-1.887	-0.0003943	1.447	-2.614e-05			0.623	-7.618e-06
0.848	-9.41e-07	-1.888	-0.0003952	1.446	-2.601e-05			0.622	-7.591e-06
0.847	-9.319e-07	-1.888	-0.0002305	1.445	-2.585e-05			0.621	-7.565e-06
0.846	-9.244e-07	-1.887	-0.0002297	1.444	-2.569e-05			0.62	-7.529e-06
0.845	-9.164e-07	-1.886	-0.000229	1.443	-2.548e-05			0.619	-7.499e-06
0.844	-9.084e-07	-1.885	-0.0002283	1.442	-2.526e-05			0.618	-7.473e-06
0.843	-9.003e-07	-1.884	-0.0002275	1.441	-2.504e-05			0.617	-7.442e-06
0.842	-8.921e-07	-1.883	-0.0002268	1.44	-2.478e-05			0.616	-7.41e-06
0.841	-8.837e-07	-1.882	-0.0002261	1.439	-2.45e-05			0.615	-7.386e-06
0.84	-8.769e-07	-1.881	-0.0002253	1.438	-2.423e-05			0.614	-7.359e-06
0.839	-8.673e-07	-1.88	-0.0002246	1.437	-2.392e-05			0.613	-7.333e-06
0.838	-8.592e-07	-1.879	-0.0002239	1.436	-2.36e-05			0.612	-7.304e-06
0.837	-8.514e-07	-1.878	-0.0002231	1.435	-2.328e-05			0.611	-7.274e-06
0.836	-8.417e-07	-1.877	-0.0002223	1.434	-2.294e-05			0.61	-7.247e-06
0.835	-8.344e-07	-1.876	-0.0002216	1.433	-2.257e-05			0.609	-7.22e-06
0.834	-8.269e-07	-1.875	-0.0002209	1.432	-2.222e-05			0.608	-7.194e-06
0.833	-8.208e-07	-1.874	-0.0002201	1.431	-2.185e-05			0.607	-7.163e-06
0.832	-8.125e-07	-1.873	-0.0002194	1.43	-2.146e-05			0.606	-7.135e-06
0.831	-8.051e-07	-1.872	-0.0002186	1.429	-2.108e-05			0.605	-7.113e-06
0.83	-7.995e-07	-1.871	-0.0002179	1.428	-2.07e-05			0.604	-7.085e-06
0.829	-7.927e-07	-1.87	-0.0002171	1.427	-2.03e-05			0.603	-7.054e-06
0.828	-7.86e-07	-1.869	-0.0002164	1.426	-1.99e-05			0.602	-7.03e-06
0.827	-7.807e-07	-1.868	-0.0002156	1.425	-1.953e-05			0.601	-7.001e-06
0.826	-7.747e-07	-1.867	-0.0002149	1.424	-1.913e-05			0.6	-6.975e-06
0.825	-7.675e-07	-1.866	-0.0002142	1.423	-1.873e-05			0.599	-6.951e-06
0.824	-7.613e-07	-1.865	-0.0002134	1.422	-1.837e-05			0.598	-6.923e-06
0.823	-7.545e-07	-1.864	-0.0002127	1.421	-1.799e-05			0.597	-6.896e-06
0.822	-7.468e-07	-1.863	-0.0002119	1.42	-1.762e-05			0.596	-6.871e-06
0.821	-7.408e-07	-1.862	-0.0002112	1.419	-1.728e-05			0.595	-6.846e-06
0.82	-7.35e-07	-1.861	-0.0002104	1.418	-1.693e-05			0.594	-6.818e-06
0.819	-7.245e-07	-1.86	-0.0002097	1.417	-1.659e-05			0.593	-6.792e-06
0.818	-7.192e-07	-1.859	-0.0002089	1.416	-1.627e-05			0.592	-6.769e-06
0.817	-7.146e-07	-1.858	-0.0002082	1.415	-1.595e-05			0.591	-6.746e-06
0.816	-7.081e-07	-1.857	-0.0002074	1.414	-1.565e-05			0.59	-6.719e-06
0.815	-7.022e-07	-1.856	-0.0002067	1.413	-1.535e-05			0.589	-6.697e-06
0.814	-6.975e-07	-1.855	-0.0002059	1.412	-1.507e-05			0.588	-6.668e-06
0.813	-6.91e-07	-1.854	-0.0002051	1.411	-1.479e-05			0.587	-6.643e-06
0.812	-6.852e-07	-1.853	-0.0002044	1.41	-1.452e-05			0.586	-6.623e-06
0.811	-6.812e-07	-1.852	-0.0002036	1.409	-1.427e-05			0.585	-6.598e-06
0.81	-6.75e-07	-1.851	-0.0002029	1.408	-1.401e-05			0.584	-6.571e-06
0.809	-6.698e-07	-1.85	-0.0002022	1.407	-1.377e-05			0.583	-6.547e-06
0.808	-6.651e-07	-1.849	-0.0002014	1.406	-1.354e-05			0.582	-6.523e-06
0.807	-6.607e-07	-1.848	-0.0002006	1.405	-1.329e-05			0.581	-6.5e-06
0.806	-6.551e-07	-1.847	-0.0001998	1.404	-1.307e-05			0.58	-6.477e-06
0.805	-6.51e-07	-1.846	-0.000199	1.403	-1.286e-05			0.579	-6.454e-06
[truncated: 1,846 more rows]

[truncated: 31 more sheets: Figure S2a, Figure S2b, Figure S2c-d, Figure S3, Figure S4b, Figure S4c, Figure S4d-e, Figure S4f-g, Figure S5a, Figure S5b, Figure S5c-d, Figure S6a, Figure S6b-d, Figure S7b, Figure S8, Figure S9e, Figure S9f, Figure S9g, Figure S9h, Figure S9i …]
